# Supplementary material for: Snowball: a novel gene family required for developmental patterning of fruiting bodies of mushroom-forming fungi (Agaricomycetes)
Source: mSystems. 2024 Feb 9;9(3):e01208-23. doi: 10.1128/msystems.01208-23 (PMC10949477; doi:10.1128/msystems.01208-23)
Supplement: Table S1 — List of primers. [file msystems.01208-23-s0002.xlsx]

## Sheet: Sheet1
Supplementary Table 1.
Primers used for mutant screening (5'-3')
primer name	primer sequence (5'-3')
snb1_out_check_fwd	TTCCTCAAACACGAAAGGAAATGCCAAAGCAAGG
pab1_inner250bp_rev	AAGCTCGATTTGGTCGAATGACAAACAAACGAG
snb1_out_check_rev	CACCTGGTCCTATTATAACCGCACTTCAGGCT
snb1_inner_fwd	AATATCTCGCTTTTCCCGATCCCTGGTTCTTGTTTT
snb1_inner_rev	GTCGAATGAAGCGTAAAAGAGAAAAGAGGTGGAGAACAAAA
Gibson primers used for amplify vector fragments
primer name	primer sequence (5'-3')
(vector)_snb1_UHA_fwd	CTTGCATGCCTGCAGGTCGACTGCAGTTGGTCAAAACCCGTCAAGTGATGG
snb1_UHA_(PABA)_rev	CTGCTCTCAACGCTCCTTCAGTTGCTTCGCGGCATCTAAAGAGCCAGGAAGACAGC
PABA_fwd	CGAAGCAACTGAAGGAGCGTTGAGAGC
PABA_rev	TTCTTCTGGCATCTTTCCTCCGACGAA
(PABA)_snb1_DHA_fwd	AGGTCTTCGTCGGAGGAAAGATGCCAGAAGAAAGACGGTGAACCCCTTTCTGATTCGG
snb1_DHA_(vector)_rev	CTGCCCGTGAAGCCGTTTAAATGAAAGCCCGCCTTTACCATAAATACTCTTCTTGAGTG
