# Supplementary material for: Snowball: a novel gene family required for developmental patterning of fruiting bodies of mushroom-forming fungi (Agaricomycetes)
Source: mSystems. 2024 Feb 9;9(3):e01208-23. doi: 10.1128/msystems.01208-23 (PMC10949477; doi:10.1128/msystems.01208-23)
Supplement: Table S2 — Transcriptomic data of differentially expressed genes. [file msystems.01208-23-s0003.xlsx]

## Sheet: Sheet1
Supplementary Table 2. All differentially expressed genes (DEGs) from the comparison of wild-type and snb1 mutant strains after 24h and 48h post-light induction (pLI).
AmutBmut1 Protein ID	WT 24h pLI	∆snb1 24h pLI	WT 48h pLI	∆snb1 48h pLI	FC (WT_24h_pLI/∆snb1_24h_pLI)	FC (WT_48h_pLI/∆snb1_48h_pLI)	FC (∆snb1_24h_pLI/WT_24h_pLI)	FC (∆snb1_48h_pLI/WT_48h_pLI)	Log2FC (WT_24h_pLI/∆snb1_24h_pLI)	Log2FC (WT_48h_pLI/∆snb1_48h_pLI)	Log2FC (∆snb1_24h_pLI/WT_24h_pLI)	Log2FC (∆snb1_48h_pLI/WT_48h_pLI)	adjacent P-value (WT_24h_pLI/snb1_24h_pLI)	adjacent P-value (WT_48h_pLI/snb1_48h_pLI)	InterPro ID	InterPro description	Functional category	Functional subcategory	FB-init (FC<4)	Tissue enrichment (FC<4)	Okayama 7 strain Protein ID
CopciAB_154712.T0	29.383	66.8678	73.8958	114.872	0.439419	0.643287	2.27573	1.55451	1.24631	0.67102	1.18633104332437	0.636464510838982	0.0260095	0.132518	IPR032465::IPR006680::IPR032466	2-amino-3-carboxymuconate-6-semialdehyde decarboxylase::Amidohydrolase-related::Metal-dependent hydrolase	Functionally poorly known genes	NA	FB-init	All	CC1G_00370
CopciAB_463701.T0	21.2239	12.464	89.4577	25.7189	1.70281	3.47828	0.587265	0.287499	-0.974988	-1.79299	-0.767917542970708	-1.79837353727969	0.0904567	0.00115965	IPR006370::IPR030470::IPR000537::IPR039653::IPR044878	4-hydroxybenzoate polyprenyltransferase-like::UbiA prenyltransferase conserved site::UbiA prenyltransferase family::Prenyltransferase::UbiA prenyltransferase superfamily	NA	NA	FB-init	YFB_cap	CC1G_07498
CopciAB_472122.T0	157.822	537.391	70.4562	379.536	0.293682	0.185638	3.40504	5.38684	1.76299	2.3979	1.76767287512108	2.42943927324381	0.000761687	1.46e-05	IPR006115::IPR013328::IPR036291::IPR029154::IPR008927	6-phosphogluconate dehydrogenase, NADP-binding::6-phosphogluconate dehydrogenase, domain 2::NAD(P)-binding domain superfamily::3-hydroxyisobutyrate dehydrogenase-like, NAD-binding domain::6-phosphogluconate dehydrogenase-like, C-terminal domain superfamily	NA	NA	NA	All	CC1G_13723
CopciAB_448997.T0	14.5785	11.3169	30.9008	9.78849	1.28821	3.15685	0.776269	0.316771	-0.469206	-1.65286	-0.36537112999087	-1.65848759832539	0.258272	0.000930261	IPR003439::IPR034001::IPR013525::IPR043926::IPR003593::IPR034003::IPR027417::IPR010929::IPR029481::IPR017871	ABC transporter-like, ATP-binding domain::ATP-binding cassette transporter, PDR-like subfamily G, domain 1::ABC-2 type transporter::ABC transporter family G domain::AAA+ ATPase domain::ATP-binding cassette transporter, PDR-like subfamily G, domain 2::P-loop containing nucleoside triphosphate hydrolase::CDR ABC transporter::ABC-transporter, N-terminal domain::ABC transporter-like, conserved site	NA	NA	FB-init	YFB_cap	CC1G_07604
CopciAB_540181.T0	140.934	91.5207	126.585	53.3452	1.53992	2.37295	0.649385	0.421416	-0.676908	-1.22103	-0.622853748927288	-1.2466818922495	0.168722	0.00958689	IPR003439::IPR027417::IPR011527::IPR036640::IPR039421::IPR017871::IPR003593	ABC transporter-like, ATP-binding domain::P-loop containing nucleoside triphosphate hydrolase::ABC transporter type 1, transmembrane domain::ABC transporter type 1, transmembrane domain superfamily::Type 1 protein exporter::ABC transporter-like, conserved site::AAA+ ATPase domain	Signal transduction systems and communication	pheromone precursor genes	FB-init	YFB_cap;YFB_stipe	CC1G_03025
CopciAB_441597.T0	3.89562	13.9514	22.9452	9.72014	0.279227	2.36058	3.58132	0.423624	1.71823	-1.17112	1.84049039911722	-1.23914332873081	0.0248456	0.0235168	IPR000791	Acetate transporter GPR1/FUN34/SatP family	basic metabolism and acetyl-CoA	NA	NA	YFB_lamellae;YFB_cap	CC1G_06513
CopciAB_399446.T0	14.9878	42.2726	4.80233	31.9553	0.354552	0.150283	2.82046	6.65412	1.45162	2.66892	1.49593149019623	2.73424894070107	0.0760591	0.00647843	IPR000791	Acetate transporter GPR1/FUN34/SatP family	NA	NA	NA	NA	CC1G_04933
CopciAB_442787.T0	14.0496	37.0185	9.60443	37.8298	0.37953	0.253885	2.63484	3.93879	1.4051	1.97279	1.39771458856822	1.97775274254937	0.00129997	5.29e-05	IPR026888::IPR003702::IPR037171::IPR046433::IPR038460	Acetyl-CoA hydrolase/transferase C-terminal domain::Acetyl-CoA hydrolase/transferase, N-terminal::NagB/RpiA transferase-like::Acetyl-CoA hydrolase/transferase::Acetyl-CoA hydrolase/transferase, C-terminal domain superfamily	basic metabolism and acetyl-CoA	NA	NA	YFB_lamellae;YFB_stipe	CC1G_08888
CopciAB_365627.T0	78.1068	166.134	80.15	126.891	0.470144	0.631642	2.12701	1.58317	1.09774	0.662199	1.08882614926041	0.662820453839252	0.0129275	0.0484132	IPR011762::IPR029045::IPR045190::IPR034733::IPR011763	Acetyl-coenzyme A carboxyltransferase, N-terminal::ClpP/crotonase-like domain superfamily::Methylcrotonoyl-CoA carboxylase beta chain MCCB/AccD1-like::Acetyl-CoA carboxylase::Acetyl-coenzyme A carboxyltransferase, C-terminal	NA	NA	NA	All	CC1G_14677
CopciAB_440629.T0	4.08657	3.49856	8.93697	3.67222	1.16807	2.43367	0.856113	0.410903	-0.172614	-1.29077	-0.224126793007421	-1.28313174946222	0.64414	0.000800397	IPR041805::IPR008139::IPR045473::IPR004843::IPR029052::IPR011160	Acid sphingomyelinase/endopolyphosphatase, metallophosphatase domain::Saposin B type domain::Sphingomyelin phosphodiesterase, C-terminal domain::Calcineurin-like phosphoesterase domain, ApaH type::Metallo-dependent phosphatase-like::Sphingomyelin phosphodiesterase	NA	NA	NA	All	CC1G_02845
CopciAB_501208.T0	26.9722	10.6292	24.8599	19.6261	2.53757	1.26668	0.394078	0.789468	-1.39067	-0.343726	-1.34344824975427	-0.341047087361373	0.00384558	0.266691	IPR001030::IPR015931::IPR015932::IPR018136::IPR036008::IPR015928::IPR006248::IPR000573	Aconitase/3-isopropylmalate dehydratase large subunit, alpha/beta/alpha domain::Aconitase/3-isopropylmalate dehydratase large subunit, alpha/beta/alpha, subdomain 1/3::Aconitase, domain 2::Aconitase family, 4Fe-4S cluster binding site::Aconitase, iron-sulfur domain::Aconitase/3-isopropylmalate dehydratase, swivel::Aconitase, mitochondrial-like::Aconitase A/isopropylmalate dehydratase small subuni…	basic metabolism and acetyl-CoA	NA	NA	All	CC1G_13670
CopciAB_502994.T0	12.0534	5.09527	5.52369	5.91123	2.36561	0.93444	0.422723	1.07016	-1.24014	0.105589	-1.24221496787939	0.0978265744162889	0.00280272	0.7353	IPR004000::IPR004001::IPR043129::IPR020902	Actin family::Actin, conserved site::ATPase, nucleotide binding domain::Actin/actin-like conserved site	NA	NA	NA	YFB_cap;YFB_stipe	CC1G_13048
CopciAB_231248.T0	19.7073	12.6075	44.5557	16.5949	1.56314	2.6849	0.639737	0.372453	-0.628274	-1.43532	-0.644448645571749	-1.42487088428439	0.196644	0.00328187	IPR006089::IPR046373::IPR001199::IPR037069::IPR013786::IPR036400::IPR006091::IPR036250::IPR009075::IPR009100	Acyl-CoA dehydrogenase, conserved site::Acyl-CoA oxidase/dehydrogenase, middle domain superfamily::Cytochrome b5-like heme/steroid binding domain::Acyl-CoA dehydrogenase/oxidase, N-terminal domain superfamily::Acyl-CoA dehydrogenase/oxidase, N-terminal::Cytochrome b5-like heme/steroid binding domain superfamily::Acyl-CoA oxidase/dehydrogenase, middle domain::Acyl-CoA dehydrogenase-like, C-termina…	NA	NA	FB-init	All	CC1G_06403
CopciAB_469410.T0	8.45469	6.93702	5.06232	10.4486	1.21878	0.484497	0.820493	2.06399	-0.270736	1.00828	-0.285436367610453	1.04543916674108	0.468423	0.00849374	IPR016181::IPR000182	Acyl-CoA N-acyltransferase::GNAT domain	NA	NA	NA	YFB_stipe	CC1G_14157
CopciAB_97450.T0	14.3793	43.2043	12.3388	74.1672	0.332821	0.166365	3.00461	6.01088	1.2816	2.59077	1.58718001564435	2.58757727283165	0.118042	0.00353562	IPR012258::IPR036250::IPR009100::IPR046373	Acyl-CoA oxidase::Acyl-CoA dehydrogenase-like, C-terminal::Acyl-CoA dehydrogenase/oxidase, N-terminal and middle domain superfamily::Acyl-CoA oxidase/dehydrogenase, middle domain superfamily	NA	NA	NA	NA	CC1G_06470
CopciAB_438072.T0	262.032	333.114	250.778	740.613	0.786613	0.338609	1.27127	2.95326	0.347422	1.53395	0.34627433777609	1.56230950353085	0.333481	0.000751176	IPR000582::IPR014352::IPR035984	Acyl-CoA-binding protein, ACBP::FERM/acyl-CoA-binding protein superfamily::Acyl-CoA binding protein superfamily	Lipid metabolism	fatty acid beta-oxidation related genes	NA	All	CC1G_07057
CopciAB_478878.T0	17.0768	9.21083	38.1739	9.84071	1.85399	3.87918	0.539378	0.257786	-0.946054	-1.99627	-0.89063102452297	-1.9557518514874	0.0606549	0.000272699	IPR039298::IPR029069::IPR003736::IPR006683	Acyl-coenzyme A thioesterase 13::HotDog domain superfamily::Phenylacetic acid degradation-related domain::Thioesterase domain	NA	NA	FB-init	YFB_cap	CC1G_08843
CopciAB_198594.T0	110.337	106.875	291.109	138.032	1.03239	2.109	0.968625	0.474158	-0.0357604	-1.074	-0.0459905448761682	-1.07656052778055	0.920541	0.00271966	IPR039298::IPR006683::IPR003736::IPR029069	Acyl-coenzyme A thioesterase 13::Thioesterase domain::Phenylacetic acid degradation-related domain::HotDog domain superfamily	NA	NA	NA	YFB_stipe;YFB_cap	CC1G_10658
CopciAB_355044.T0	50.5125	16.8417	82.1384	19.0094	2.99925	4.32093	0.333417	0.231432	-1.85193	-2.17633	-1.58460073113644	-2.11134178184345	0.00805966	0.000604739	IPR005764::IPR029057::IPR000836	Adenine phosphoribosyl transferase::Phosphoribosyltransferase-like::Phosphoribosyltransferase domain	NA	NA	NA	YFB_lamellae	CC1G_00237
CopciAB_360441.T0	28.9765	19.5091	38.5763	13.579	1.48529	2.84088	0.673271	0.352003	-0.628558	-1.51695	-0.570740033310932	-1.50633907280007	0.092884	0.000554372	IPR005502::IPR036705	ADP-ribosylation/Crystallin J1::ADP-ribosylation/Crystallin J1 superfamily	NA	NA	NA	NA	CC1G_01159
CopciAB_546868.T0	13217	19242.8	5698.83	12614.4	0.686852	0.451771	1.45592	2.21351	0.517199	1.14546	0.541929748033995	1.14633561990963	0.240114	0.00768365	IPR004991	Aerolysin-like toxin	NA	NA	FB-init	YFB_stipe	CC1G_11805
CopciAB_96704.T0	3.80814	2.93437	19.3626	2.49677	1.29777	7.75507	0.770552	0.128948	-0.642187	-3.01726	-0.376035598218011	-2.9551406845289	0.408077	0.000305327	IPR004991	Aerolysin-like toxin	NA	NA	FB-init	YFB_stipe;YFB_cap	CC1G_10318
CopciAB_274375.T0	16.2021	25.4544	8.61625	26.3039	0.636516	0.327565	1.57105	3.05283	0.654439	1.59851	0.651731933035554	1.61014503667311	0.0637384	0.000290502	IPR006703::IPR027417::IPR000719::IPR008271::IPR011009	AIG1-type guanine nucleotide-binding (G) domain::P-loop containing nucleoside triphosphate hydrolase::Protein kinase domain::Serine/threonine-protein kinase, active site::Protein kinase-like domain superfamily	NA	NA	NA	All	CC1G_15178
CopciAB_423732.T0	15.1222	38.2022	8.07236	16.6111	0.395847	0.485961	2.52623	2.05778	1.26492	1.01813	1.33698569786039	1.04108691784253	0.0127205	0.0242843	IPR013154::IPR002328::IPR011032::IPR036291::IPR013149	Alcohol dehydrogenase-like, N-terminal::Alcohol dehydrogenase, zinc-type, conserved site::GroES-like superfamily::NAD(P)-binding domain superfamily::Alcohol dehydrogenase-like, C-terminal	NA	NA	NA	All	CC1G_14823
CopciAB_57470.T0	22.6411	33.665	18.2333	62.9206	0.672543	0.289782	1.48689	3.45086	0.602298	1.73676	0.572300985186457	1.78695785063733	0.12904	0.000412836	IPR013154::IPR011032::IPR014183::IPR036291::IPR013149::IPR002328	Alcohol dehydrogenase-like, N-terminal::GroES-like superfamily::Alcohol dehydrogenase class III::NAD(P)-binding domain superfamily::Alcohol dehydrogenase-like, C-terminal::Alcohol dehydrogenase, zinc-type, conserved site	Functionally poorly known genes	NA	NA	YFB_lamellae	CC1G_00131
CopciAB_367844.T0	76.5411	109.887	26.4645	98.2237	0.696542	0.269431	1.43566	3.71152	0.489022	1.88849	0.521717430750563	1.89201039415853	0.309616	0.000788403	IPR013154::IPR011032::IPR045306::IPR013149::IPR002328::IPR036291::IPR020843	Alcohol dehydrogenase-like, N-terminal::GroES-like superfamily::Sorbitol dehydrogenase-like::Alcohol dehydrogenase-like, C-terminal::Alcohol dehydrogenase, zinc-type, conserved site::NAD(P)-binding domain superfamily::Polyketide synthase, enoylreductase domain	NA	NA	NA	All	CC1G_00854
CopciAB_421282.T0	59.6357	83.204	16.598	52.0991	0.716741	0.318585	1.3952	3.13888	0.534438	1.62786	0.480477079887239	1.65024766048754	0.275663	0.00238474	IPR015590::IPR012394::IPR029510::IPR016160::IPR016161::IPR016163::IPR016162	Aldehyde dehydrogenase domain::Aldehyde dehydrogenase NAD(P)-dependent::Aldehyde dehydrogenase, glutamic acid active site::Aldehyde dehydrogenase, cysteine active site::Aldehyde/histidinol dehydrogenase::Aldehyde dehydrogenase, C-terminal::Aldehyde dehydrogenase, N-terminal	basic metabolism and acetyl-CoA	NA	NA	YFB_lamellae;YFB_cap	CC1G_05802
CopciAB_187384.T0	80.2404	163.838	57.5608	115.136	0.489754	0.499936	2.04184	2.00025	1.01076	0.990532	1.0298711550507	1.00018360491739	0.0108975	0.00300597	IPR015590::IPR016163::IPR029510::IPR044638::IPR016161::IPR016162	Aldehyde dehydrogenase domain::Aldehyde dehydrogenase, C-terminal::Aldehyde dehydrogenase, glutamic acid active site::Aldehyde dehydrogenase family 7 member A1-like::Aldehyde/histidinol dehydrogenase::Aldehyde dehydrogenase, N-terminal	NA	NA	NA	All	CC1G_06909
CopciAB_502673.T0	74.282	172.655	49.1205	118.247	0.430234	0.415407	2.32432	2.40728	1.16397	1.26811	1.21680631313391	1.26740191041746	0.00501553	0.000588226	IPR016161::IPR029510::IPR016162::IPR015590::IPR012394::IPR016163	Aldehyde/histidinol dehydrogenase::Aldehyde dehydrogenase, glutamic acid active site::Aldehyde dehydrogenase, N-terminal::Aldehyde dehydrogenase domain::Aldehyde dehydrogenase NAD(P)-dependent::Aldehyde dehydrogenase, C-terminal	NA	NA	NA	All	CC1G_04119
CopciAB_546889.T0	3.45884	5.12901	2.92912	8.77045	0.674368	0.333976	1.48287	2.99423	0.558136	1.50807	0.568393014869681	1.58218318102664	0.278373	0.00444794	IPR020471::IPR036812::IPR044494::IPR023210	Aldo-keto reductase::NADP-dependent oxidoreductase domain superfamily::Aldo-keto reductase family 3C2/3::NADP-dependent oxidoreductase domain	NA	NA	NA	YFB_lamellae	CC1G_11734
CopciAB_435070.T0	10.5735	15.6654	2.25143	14.8606	0.674963	0.151503	1.48156	6.60051	0.583283	2.76334	0.567119680351421	2.72257758979629	0.36171	0.00259987	IPR020471::IPR036812::IPR023210::IPR018170	Aldo-keto reductase::NADP-dependent oxidoreductase domain superfamily::NADP-dependent oxidoreductase domain::Aldo/keto reductase, conserved site	NA	NA	NA	YFB_lamellae;YFB_cap	CC1G_12853
CopciAB_480871.T0	13.4175	14.6803	13.2391	26.8263	0.913981	0.493509	1.09411	2.0263	0.184351	1.03139	0.12976351816832	1.0188504823519	0.636845	0.00553446	IPR013785::IPR001585	Aldolase-type TIM barrel::Transaldolase/Fructose-6-phosphate aldolase	NA	NA	NA	NA	CC1G_07537
CopciAB_469133.T0	3.61847	8.26623	2.64313	4.22201	0.437741	0.626037	2.28446	1.59735	1.147	0.672028	1.19185211676115	0.675679262299849	0.00536623	0.0420944	IPR029058	Alpha/Beta hydrolase fold	NA	NA	NA	NA	CC1G_08580
CopciAB_437399.T0	9.40473	4.99627	22.3841	8.653	1.88235	2.58686	0.531251	0.386569	-0.896442	-1.37682	-0.912533899603212	-1.37120308502258	0.0331461	0.00048205	IPR029058	Alpha/Beta hydrolase fold	NA	NA	NA	All	CC1G_05859
CopciAB_368991.T0	18.8717	19.0283	48.3149	15.0783	0.991769	3.20427	1.0083	0.312084	-0.0112832	-1.68026	0.0119236791778801	-1.6799940154293	0.981697	0.000447949	IPR029058::IPR000073	Alpha/Beta hydrolase fold::Alpha/beta hydrolase fold-1	NA	NA	FB-init	All	CC1G_02545
CopciAB_1002001.T0	3.51	2.56459	12.0504	2.29483	1.36864	5.25112	0.730654	0.190436	-0.593099	-2.37614	-0.45273996664048	-2.39262424896018	0.340719	0.000456215	IPR029058::IPR000073	Alpha/Beta hydrolase fold::Alpha/beta hydrolase fold-1	NA	NA	FB-init	YFB_cap;YFB_stipe	-
CopciAB_367347.T0	10.7155	5.15612	3.98514	4.01425	2.0782	0.992749	0.481185	1.0073	-1.03928	-0.0288409	-1.05533555816207	0.0104986610318556	0.0250938	0.952147	IPR029058::IPR000073::IPR000639	Alpha/Beta hydrolase fold::Alpha/beta hydrolase fold-1::Epoxide hydrolase-like	NA	NA	NA	NA	CC1G_00645
CopciAB_69482.T0	3.49167	3.6768	19.3597	8.01131	0.949647	2.41655	1.05302	0.413814	-0.0337694	-1.27363	0.0745366743168521	-1.27294667593034	0.95393	0.0014004	IPR029058::IPR013094	Alpha/Beta hydrolase fold::Alpha/beta hydrolase fold-3	NA	NA	FB-init	YFB_cap	CC1G_03341
CopciAB_469367.T0	18.5543	10.706	36.8779	15.4159	1.73307	2.3922	0.577011	0.418026	-0.852499	-1.28298	-0.793329779855836	-1.25833531121777	0.0834997	0.00409205	IPR029058::IPR013094	Alpha/Beta hydrolase fold::Alpha/beta hydrolase fold-3	NA	NA	FB-init	All	NA
CopciAB_400577.T0	3.56959	7.42485	2.60615	6.6735	0.480763	0.390522	2.08003	2.56068	1.06345	1.39785	1.0566018199096	1.35652587636401	0.00858098	0.000752	IPR029058::IPR002018::IPR019826::IPR019819	Alpha/Beta hydrolase fold::Carboxylesterase, type B::Carboxylesterase type B, active site::Carboxylesterase type B, conserved site	NA	NA	NA	NA	CC1G_03618
CopciAB_369701.T0	8.07305	8.96556	2.59947	13.0971	0.900452	0.198476	1.11055	5.03839	0.297622	2.32553	0.151279048809267	2.33296205266078	0.68155	0.0045157	IPR029058::IPR011150::IPR000675	Alpha/Beta hydrolase fold::Cutinase, monofunctional::Cutinase/acetylxylan esterase	NA	NA	NA	YFB_lamellae	CC1G_07482
CopciAB_26355.T0	8.65381	11.6667	4.64451	15.6641	0.741753	0.296506	1.34816	3.37261	0.382498	1.72762	0.430988483376825	1.75386560522164	0.430098	0.00217403	IPR029058::IPR002925	Alpha/Beta hydrolase fold::Dienelactone hydrolase	NA	NA	NA	YFB_cap	CC1G_01499
CopciAB_408263.T0	4.86427	12.0971	4.44916	10.2224	0.402102	0.435236	2.48693	2.2976	1.30925	1.19851	1.31436498029083	1.20012876790991	0.00608395	0.00335302	IPR029058::IPR002925	Alpha/Beta hydrolase fold::Dienelactone hydrolase	NA	NA	NA	NA	CC1G_15634
CopciAB_434854.T0	8.26605	10.3528	16.9065	7.39284	0.798437	2.28688	1.25245	0.437277	0.0087523	-1.19079	0.324749976205093	-1.19338144361987	0.991031	0.0220065	IPR029058::IPR002925	Alpha/Beta hydrolase fold::Dienelactone hydrolase	NA	NA	FB-init	YFB_cap	NA
CopciAB_546211.T0	82.3809	52.7767	79.898	32.4225	1.56093	2.46427	0.640642	0.405799	-0.661307	-1.30992	-0.642408705281035	-1.30116310230378	0.0508898	0.000618589	IPR029058::IPR002925	Alpha/Beta hydrolase fold::Dienelactone hydrolase	NA	NA	NA	NA	-
CopciAB_472279.T0	25.5313	62.9631	6.63497	42.2826	0.405496	0.15692	2.46612	6.37268	1.10898	2.65405	1.30224162454486	2.67189993169865	0.0701596	0.000608202	IPR029058::IPR018712	Alpha/Beta hydrolase fold::Domain of unknown function DUF2235	Functionally poorly known genes	NA	NA	YFB_cap;YFB_stipe	CC1G_12661
CopciAB_370319.T0	23.2173	23.3848	3.478	8.63197	0.992838	0.402921	1.00721	2.48188	-0.0186356	1.29292	0.0103703005616373	1.31143190566807	0.969305	0.0153921	IPR029058::IPR010497::IPR016292::IPR000639	Alpha/Beta hydrolase fold::Epoxide hydrolase, N-terminal::Epoxide hydrolase::Epoxide hydrolase-like	NA	NA	NA	All	CC1G_09851
CopciAB_490004.T0	11.8178	10.6166	16.3299	6.91388	1.11314	2.3619	0.898359	0.423388	-0.403239	-1.27468	-0.154636299887414	-1.23994723485312	0.479529	0.01921	IPR029058::IPR000639::IPR000073	Alpha/Beta hydrolase fold::Epoxide hydrolase-like::Alpha/beta hydrolase fold-1	NA	NA	NA	YFB_lamellae;YFB_cap	CC1G_03336
CopciAB_371026.T0	30.0501	33.2249	8.79013	21.1728	0.904446	0.415161	1.10565	2.40871	-0.032721	1.27817	0.14489446637102	1.26825857877283	0.962678	0.0427514	IPR029058::IPR002921	Alpha/Beta hydrolase fold::Fungal lipase-like domain	NA	NA	NA	YFB_stipe	CC1G_09883
CopciAB_447960.T0	4.13605	2.24079	33.1056	2.39224	1.8458	13.8388	0.54177	0.0722608	-1.08772	-3.77101	-0.884248597909736	-3.7906436265373	0.186297	8.69e-05	IPR029058::IPR002921	Alpha/Beta hydrolase fold::Fungal lipase-like domain	NA	NA	NA	YFB_cap;YFB_stipe	CC1G_09868
CopciAB_382593.T0	29.8584	19.4393	62.6159	26.2855	1.53598	2.38215	0.651049	0.419789	-0.60399	-1.24522	-0.619161048348647	-1.25226342032282	0.10121	0.00156586	IPR029058::IPR008758	Alpha/Beta hydrolase fold::Peptidase S28	Functionally poorly known genes	NA	FB-init	YFB_cap;YFB_stipe	CC1G_13075
CopciAB_463240.T0	22.3573	23.9566	32.4671	14.9939	0.933241	2.16535	1.07153	0.461819	0.0649081	-1.12292	0.0996789550480359	-1.11460114782119	0.861993	0.00201469	IPR000073::IPR029058	Alpha/beta hydrolase fold-1::Alpha/Beta hydrolase fold	NA	NA	NA	YFB_cap	CC1G_15453
CopciAB_368688.T0	13.7873	12.786	56.7638	10.284	1.07831	5.5196	0.927376	0.181172	-0.181964	-2.39702	-0.108774106292879	-2.4645642214388	0.750061	0.000246527	IPR000073::IPR029058	Alpha/beta hydrolase fold-1::Alpha/Beta hydrolase fold	NA	NA	FB-init	YFB_cap	CC1G_02259
CopciAB_532280.T0	39.2182	78.3553	27.758	60.9445	0.500518	0.455463	1.99793	2.19557	0.994253	1.11893	0.998505941241798	1.13459341610488	0.0203851	0.00325845	IPR005887::IPR008928::IPR012939::IPR041371::IPR014718	Alpha-1,2-mannosidase, putative::Six-hairpin glycosidase superfamily::Glycosyl hydrolase family 92::Glycosyl hydrolase family 92 N-terminal domain::Glycoside hydrolase-type carbohydrate-binding	NA	NA	NA	All	NA
CopciAB_462684.T0	189.199	135.312	295.339	96.301	1.39823	3.06683	0.715188	0.32607	-0.499337	-1.61014	-0.483606393890579	-1.61674793340425	0.170447	0.000426252	IPR036928::IPR023631	Amidase signature (AS) superfamily::Amidase signature domain	Functionally poorly known genes	NA	FB-init	YFB_cap	CC1G_09583
CopciAB_546003.T0	164.6	250.935	60.1405	126.652	0.655945	0.474848	1.52452	2.10594	0.582711	1.08562	0.608353061725055	1.07446272589838	0.135063	0.00295323	IPR004840::IPR004841	Amino acid permease, conserved site::Amino acid permease/ SLC12A domain	NA	NA	NA	YFB_cap;YFB_stipe	CC1G_07764
CopciAB_493542.T0	10.8039	20.7785	6.08558	17.2448	0.519955	0.352894	1.92324	2.83371	0.942356	1.48358	0.943540691896345	1.50269260814998	0.0150157	0.000554372	IPR004841	Amino acid permease/ SLC12A domain	NA	NA	NA	All	CC1G_07354
CopciAB_6427.T0	17.4734	21.1149	71.5308	20.3217	0.827538	3.51992	1.2084	0.284097	0.0334496	-1.78115	0.273101956800638	-1.8155432003055	0.960487	0.00233846	IPR000192::IPR010111::IPR015422::IPR015424::IPR015421	Aminotransferase class V domain::Kynureninase::Pyridoxal phosphate-dependent transferase, small domain::Pyridoxal phosphate-dependent transferase::Pyridoxal phosphate-dependent transferase, major domain	NA	NA	NA	YFB_cap;YFB_lamellae	CC1G_11928
CopciAB_547121.T0	60.1882	119.09	15.5416	54.2779	0.505402	0.286335	1.97862	3.49242	0.95014	1.87927	0.984495707844771	1.80422600165791	0.0974075	0.00233846	IPR000192::IPR015424::IPR015421::IPR015422	Aminotransferase class V domain::Pyridoxal phosphate-dependent transferase::Pyridoxal phosphate-dependent transferase, major domain::Pyridoxal phosphate-dependent transferase, small domain	NA	NA	NA	NA	CC1G_03954
CopciAB_448345.T0	13.8563	9.34185	30.3108	10.1167	1.48325	2.99611	0.674196	0.333766	-0.558634	-1.58043	-0.568760525289225	-1.58309271789348	0.0314917	1.56e-05	IPR004839::IPR015424::IPR015421	Aminotransferase, class I/classII::Pyridoxal phosphate-dependent transferase::Pyridoxal phosphate-dependent transferase, major domain	NA	NA	NA	All	CC1G_07874
CopciAB_470115.T0	7.26191	8.65256	250.316	17.1895	0.839279	14.5622	1.1915	0.068671	-0.704805	-3.86148	0.252777565339928	-3.86415420229483	0.575825	0.000973575	IPR004839::IPR015424::IPR015421	Aminotransferase, class I/classII::Pyridoxal phosphate-dependent transferase::Pyridoxal phosphate-dependent transferase, major domain	NA	NA	FB-init	YFB_cap	CC1G_15151
CopciAB_538158.T0	16.1986	6.76962	29.1599	7.45984	2.39284	3.90892	0.417914	0.255825	-1.41076	-1.9618	-1.25872094111208	-1.9667703576089	0.011339	0.000313706	IPR001905::IPR018047::IPR029020::IPR024041	Ammonium transporter::Ammonium transporter, conserved site::Ammonium/urea transporter::Ammonium transporter AmtB-like domain	Transporters	transporter encoding genes	NA	YFB_cap;YFB_lamellae	CC1G_05914
CopciAB_374644.T0	14.133	21.0637	10.9437	23.41	0.670963	0.467478	1.49039	2.13914	0.577702	1.09019	0.575694227480153	1.09702816379239	0.0175412	0.000156042	IPR006329::IPR006650::IPR032466	AMP deaminase::Adenosine/AMP deaminase active site::Metal-dependent hydrolase	NA	NA	NA	All	CC1G_03349
CopciAB_381907.T0	32.718	78.268	34.3197	62.8416	0.418025	0.546131	2.3922	1.83106	1.25277	0.876335	1.25833807686752	0.872681852791241	0.000761687	0.00140195	IPR020845::IPR000873::IPR042099	AMP-binding, conserved site::AMP-dependent synthetase/ligase domain::ANL, N-terminal domain	NA	NA	NA	YFB_cap;YFB_stipe	CC1G_06115
CopciAB_369995.T0	36.3664	9.27123	66.5174	10.4751	3.9225	6.35006	0.254939	0.157479	-2.01938	-2.65152	-1.97177327223686	-2.66676909030903	0.000519138	1.49e-05	IPR000873::IPR045851::IPR020845::IPR042099::IPR025110	AMP-dependent synthetase/ligase domain::AMP-binding enzyme, C-terminal domain superfamily::AMP-binding, conserved site::ANL, N-terminal domain::AMP-binding enzyme, C-terminal domain	NA	NA	FB-init	All	CC1G_05019
CopciAB_539717.T0	27.1251	25.1511	63.7179	24.0656	1.07849	2.64768	0.927226	0.37769	-0.169076	-1.40199	-0.109007341796285	-1.40472707913943	0.627691	0.000644818	IPR000873::IPR025110::IPR020845::IPR042099::IPR045851	AMP-dependent synthetase/ligase domain::AMP-binding enzyme, C-terminal domain::AMP-binding, conserved site::ANL, N-terminal domain::AMP-binding enzyme, C-terminal domain superfamily	NA	NA	NA	YFB_cap	CC1G_05257
CopciAB_76420.T0	41.2685	10.1145	51.1789	8.54841	4.08015	5.98694	0.245089	0.16703	-2.01379	-2.59185	-2.02862092139224	-2.58181943793624	0.000160832	8.92e-06	IPR000873::IPR042099	AMP-dependent synthetase/ligase domain::ANL, N-terminal domain	Lipid metabolism	membrane phoshpolipid and fatty acid biosynthesis genes	FB-init	YFB_stipe;YFB_lamellae	CC1G_11231
CopciAB_406680.T0	10.0868	4.18998	40.479	2.21231	2.40737	18.2971	0.415392	0.0546534	-1.61879	-4.21745	-1.26745491197251	-4.19354582557192	0.0270109	4.18e-05	IPR000873::IPR042099	AMP-dependent synthetase/ligase domain::ANL, N-terminal domain	NA	NA	FB-init	YFB_cap	-
CopciAB_475755.T0	30.4366	15.572	73.0163	24.8316	1.95457	2.94046	0.511621	0.340083	-0.968217	-1.53028	-0.966852150160606	-1.55604171281582	0.00926902	0.000216498	IPR024977::IPR024790::IPR024789::IPR011047::IPR015943	Anaphase-promoting complex subunit 4, WD40 domain::Anaphase-promoting complex subunit 4 long domain::Anaphase-promoting complex subunit 4::Quinoprotein alcohol dehydrogenase-like superfamily::WD40/YVTN repeat-like-containing domain superfamily	NA	NA	NA	All	CC1G_13643
CopciAB_496322.T0	18.75	18.0744	38.9737	18.2318	1.03738	2.13767	0.963966	0.467798	-0.103934	-1.09374	-0.0529465616195375	-1.09604138913826	0.755243	0.00133382	IPR047139::IPR041175::IPR036770	Ankyrin repeat and zinc finger domain-containing protein 1/VMS1::VLRF1/Vms1::Ankyrin repeat-containing domain superfamily	NA	NA	NA	All	NA
CopciAB_1000898.T0	16.4221	23.9012	6.16904	19.8639	0.687081	0.310565	1.45543	3.21994	0.563655	1.6701	0.541447516565321	1.68703494869626	0.261611	0.00390259	IPR002110::IPR036770	Ankyrin repeat::Ankyrin repeat-containing domain superfamily	NA	NA	NA	All	NA
CopciAB_495696.T0	12.8063	19.9527	12.6425	26.2724	0.641833	0.481208	1.55804	2.07811	0.60206	1.02599	0.639730317619768	1.05526890025943	0.162853	0.014855	IPR002110::IPR036770	Ankyrin repeat::Ankyrin repeat-containing domain superfamily	NA	NA	NA	All	CC1G_10064
CopciAB_227826.T0	19.001	28.7441	7.27393	15.0073	0.66104	0.484693	1.51277	2.06316	0.620078	1.03766	0.597189695526132	1.04485751600656	0.142133	0.0132	IPR036770::IPR003593::IPR027417::IPR002110::IPR007111	Ankyrin repeat-containing domain superfamily::AAA+ ATPase domain::P-loop containing nucleoside triphosphate hydrolase::Ankyrin repeat::NACHT nucleoside triphosphatase	NA	NA	NA	All	CC1G_05436
CopciAB_449610.T0	10.5334	13.7469	8.10879	18.3041	0.766232	0.443003	1.30509	2.25732	0.400549	1.16901	0.384147150237213	1.17461125528948	0.338655	0.00709998	IPR036770::IPR002110::IPR047162::IPR027417	Ankyrin repeat-containing domain superfamily::Ankyrin repeat::Ankyrin repeat and SAM domain-containing protein 3::P-loop containing nucleoside triphosphate hydrolase	NA	NA	NA	YFB_stipe;YFB_lamellae	CC1G_15429
CopciAB_148523.T0	6.6106	6.31812	3.61337	7.11989	1.04629	0.507504	0.955756	1.97043	-0.000794398	1.00765	-0.0652851235339737	0.978510313639848	0.998715	0.0177956	IPR036770::IPR002110::IPR047162::IPR027417	Ankyrin repeat-containing domain superfamily::Ankyrin repeat::Ankyrin repeat and SAM domain-containing protein 3::P-loop containing nucleoside triphosphate hydrolase	NA	NA	NA	All	CC1G_07526
CopciAB_163684.T0	18.7671	29.7218	11.7497	27.5167	0.631424	0.427001	1.58372	2.34192	0.671118	1.23079	0.66331939819142	1.22768970131186	0.0673538	0.00140195	IPR036770::IPR002110::IPR027417	Ankyrin repeat-containing domain superfamily::Ankyrin repeat::P-loop containing nucleoside triphosphate hydrolase	NA	NA	NA	All	-
CopciAB_151779.T0	8.03226	16.6158	5.62297	8.47228	0.483412	0.66369	2.06863	1.50673	1.04296	0.574103	1.04867458632827	0.591418554863001	0.0042519	0.0341799	IPR036770::IPR002110::IPR027417	Ankyrin repeat-containing domain superfamily::Ankyrin repeat::P-loop containing nucleoside triphosphate hydrolase	NA	NA	NA	All	CC1G_11247
CopciAB_498502.T0	13.426	17.5762	7.13977	14.8706	0.763878	0.480127	1.30911	2.08278	0.422638	1.06761	0.388585739714252	1.05851082726754	0.294668	0.00888897	IPR036770::IPR002110::IPR027417::IPR007111	Ankyrin repeat-containing domain superfamily::Ankyrin repeat::P-loop containing nucleoside triphosphate hydrolase::NACHT nucleoside triphosphatase	NA	NA	NA	All	CC1G_10703
CopciAB_1000815.T0	13.5796	22.1617	5.43068	15.632	0.61275	0.347407	1.63199	2.87847	0.711744	1.52519	0.706630238488861	1.52530167912196	0.0702962	0.00108952	IPR036770::IPR027417::IPR002110	Ankyrin repeat-containing domain superfamily::P-loop containing nucleoside triphosphate hydrolase::Ankyrin repeat	NA	NA	NA	All	-
CopciAB_32294.T0	12.8294	19.2698	7.45101	16.2574	0.665775	0.458313	1.50201	2.18191	0.602666	1.1218	0.586893097115545	1.12559361075473	0.0556419	0.00121176	IPR036770::IPR027417::IPR002110	Ankyrin repeat-containing domain superfamily::P-loop containing nucleoside triphosphate hydrolase::Ankyrin repeat	NA	NA	NA	All	NA
CopciAB_370976.T0	14.8846	19.9916	7.32133	17.5587	0.744539	0.416964	1.34311	2.39829	0.324177	1.21834	0.425580073671316	1.26200495906166	0.549353	0.0254609	IPR042099::IPR020845::IPR000873	ANL, N-terminal domain::AMP-binding, conserved site::AMP-dependent synthetase/ligase domain	NA	NA	NA	YFB_stipe;YFB_cap	CC1G_01566
CopciAB_49320.T0	36.9904	86.7986	26.6868	93.7954	0.426163	0.284521	2.34652	3.51468	1.20888	1.81697	1.23052200737989	1.81339191890259	0.00383801	9.04e-05	IPR042099::IPR020845::IPR000873::IPR045851::IPR005914	ANL, N-terminal domain::AMP-binding, conserved site::AMP-dependent synthetase/ligase domain::AMP-binding enzyme, C-terminal domain superfamily::Acetoacetyl-CoA synthase	NA	NA	NA	All	CC1G_04522
CopciAB_474928.T0	88.6744	381.388	70.7255	304.432	0.232505	0.23232	4.30099	4.30441	2.08788	2.08994	2.10466929902256	2.10581601754485	0.0015432	0.000305327	IPR042099::IPR000873::IPR020845::IPR025110::IPR045851	ANL, N-terminal domain::AMP-dependent synthetase/ligase domain::AMP-binding, conserved site::AMP-binding enzyme, C-terminal domain::AMP-binding enzyme, C-terminal domain superfamily	basic metabolism and acetyl-CoA	NA	NA	All	CC1G_01774
CopciAB_369914.T0	69.4191	72.571	84.5477	29.6875	0.956568	2.84792	1.0454	0.351134	-0.131658	-1.49489	0.0640611392938735	-1.50990807547694	0.834527	0.00649629	IPR042099::IPR000873::IPR036291::IPR013120::IPR020845	ANL, N-terminal domain::AMP-dependent synthetase/ligase domain::NAD(P)-binding domain superfamily::Fatty acyl-coenzyme A reductase, NAD-binding domain::AMP-binding, conserved site	NA	NA	FB-init	YFB_cap	CC1G_15246
CopciAB_378378.T0	35.18	17.9146	36.77	18.312	1.96376	2.00797	0.509228	0.498015	-0.989094	-1.00125	-0.973615961823347	-1.00573865998364	0.00680397	0.00167231	IPR005940::IPR035902::IPR000312::IPR017459	Anthranilate phosphoribosyl transferase::Nucleoside phosphorylase/phosphoribosyltransferase catalytic domain superfamily::Glycosyl transferase, family 3::Glycosyl transferase family 3, N-terminal domain	NA	NA	NA	YFB_stipe;YFB_cap	CC1G_02982
CopciAB_503012.T0	12.9104	10.5162	6.52871	22.9155	1.22767	0.284904	0.814553	3.50996	-0.251787	1.80963	-0.295919485676654	1.81145428105247	0.692741	0.0045339	IPR024074::IPR001518::IPR018223::IPR023434::IPR014729	Argininosuccinate synthetase, catalytic/multimerisation domain body::Argininosuccinate synthase::Argininosuccinate synthase, conserved site::Argininosuccinate synthase, type 1 subfamily::Rossmann-like alpha/beta/alpha sandwich fold	NA	NA	NA	YFB_lamellae;YFB_stipe	CC1G_05760
CopciAB_447769.T0	8.56336	16.4204	6.57992	15.3536	0.521506	0.42856	1.91752	2.3334	0.897341	1.17451	0.939243859471275	1.22243147739303	0.0533258	0.00870752	IPR016024::IPR007205::IPR007206::IPR039717	Armadillo-type fold::Protein HGH1 N-terminal::Protein HGH1 C-terminal::Protein Hgh1	NA	NA	NA	All	CC1G_08362
CopciAB_400867.T0	0.228152	0.806127	12.7741	3.10497	0.283022	4.11409	3.53329	0.243067	1.66838	-2.08603	1.82101402494823	-2.04057428618245	0.35945	0.00511797	IPR033964::IPR017795	Aromatic prenyltransferase::Aromatic prenyltransferase, DMATS-type	NA	NA	FB-init	YFB_cap	NA
CopciAB_473465.T0	35.149	50.0157	16.4226	42.4072	0.702759	0.387258	1.42296	2.58226	0.464831	1.3597	0.508898685999526	1.3686316841839	0.205329	0.00136774	IPR014752	Arrestin-like, C-terminal	Signal transduction systems and communication	G-protein coupled receptor genes	NA	All	CC1G_10945
CopciAB_463000.T0	9.29518	20.3537	9.98939	17.0363	0.456684	0.58636	2.1897	1.70544	1.12398	0.776385	1.13073233648827	0.770140735965293	0.00280272	0.00666625	IPR024655::IPR017853	Asl1-like, glycosyl hydrolase catalytic domain::Glycoside hydrolase superfamily	Cell wall biosynthesis and modification	glucan remodeling related genes	NA	All	CC1G_04706
CopciAB_24935.T0	11.6176	5.95844	22.4697	4.92367	1.94976	4.56361	0.512883	0.219125	-0.964856	-2.19832	-0.963299585786149	-2.19017467918288	0.00600872	9.68e-06	IPR017956	AT hook, DNA-binding motif	NA	NA	NA	All	CC1G_12430
CopciAB_498252.T0	59.6858	108.304	17.8426	40.1114	0.551096	0.444827	1.81457	2.24806	0.877025	1.16853	0.859625070036971	1.16868345157157	0.0208863	0.000869303	IPR003959::IPR027417::IPR003593	ATPase, AAA-type, core::P-loop containing nucleoside triphosphate hydrolase::AAA+ ATPase domain	Functionally poorly known genes	NA	NA	All	NA
CopciAB_446284.T0	59.9794	123.939	41.7628	194.12	0.483943	0.215139	2.06636	4.64815	1.02115	2.21881	1.04709068123128	2.21665606109518	0.00604651	1.49e-05	IPR002731::IPR043129	ATPase, BadF/BadG/BcrA/BcrD type::ATPase, nucleotide binding domain	NA	NA	NA	All	CC1G_01952
CopciAB_559341.T0	2.62966	5.55088	1.16326	2.04205	0.473737	0.569653	2.11087	1.75545	1.0354	0.797848	1.07784100188972	0.811843806450943	0.0272638	0.101403	IPR043129	ATPase, nucleotide binding domain	NA	NA	NA	NA	-
CopciAB_58294.T0	85.3182	47.4723	154.193	69.3634	1.79722	2.22297	0.556415	0.449848	-0.827484	-1.16023	-0.84576651560165	-1.15248988497639	0.0596597	0.00777266	IPR043129::IPR020902::IPR004000	ATPase, nucleotide binding domain::Actin/actin-like conserved site::Actin family	Transcriptional regulators	chromatin-related genes	NA	All	CC1G_00100
CopciAB_365495.T0	32.9314	43.1594	37.1872	80.8745	0.76302	0.459814	1.31058	2.17479	0.391439	1.09036	0.390207967691288	1.12087807185686	0.159297	0.000971273	IPR043129::IPR022673::IPR022672::IPR001312	ATPase, nucleotide binding domain::Hexokinase, C-terminal::Hexokinase, N-terminal::Hexokinase	basic metabolism and acetyl-CoA	NA	NA	All	CC1G_00460
CopciAB_374638.T0	13.4532	9.77852	34.0122	11.072	1.37579	3.0719	0.726853	0.325531	-0.490616	-1.61547	-0.460264958241379	-1.61913286244742	0.110509	9.63e-05	IPR032284::IPR014001::IPR001650::IPR027417::IPR011545::IPR004589	ATP-dependent DNA helicase RecQ, zinc-binding domain::Helicase superfamily 1/2, ATP-binding domain::Helicase, C-terminal::P-loop containing nucleoside triphosphate hydrolase::DEAD/DEAH box helicase domain::DNA helicase, ATP-dependent, RecQ type	Cell division, proliferation and growth	cell division-related genes	NA	All	CC1G_03338
CopciAB_503190.T0	5.08796	13.8417	7.11168	14.1063	0.367583	0.504151	2.72047	1.98353	1.42144	1.02532	1.44385663120957	0.988072099938946	0.011339	0.015648	IPR005103	Auxiliary Activity family 9	NA	NA	NA	All	CC1G_08583
CopciAB_495979.T0	7.64332	10.4402	9.38798	21.1012	0.732103	0.444902	1.36593	2.24768	0.507167	1.16517	0.44988127982905	1.16843954132295	0.203786	0.0025309	IPR005103	Auxiliary Activity family 9	NA	NA	FB-init	NA	CC1G_02194
CopciAB_170751.T0	195.177	79.0635	106.613	44.5904	2.46861	2.39094	0.405086	0.418246	-1.47282	-1.2542	-1.30369841102407	-1.25757719692975	0.0249706	0.0153	IPR005103	Auxiliary Activity family 9	NA	NA	NA	YFB_stipe	CC1G_12388
CopciAB_359824.T0	52.9786	13.1812	84.1744	29.0292	4.01925	2.89964	0.248803	0.34487	-1.96691	-1.54192	-2.00692639991034	-1.53587540483395	0.000162949	0.000171547	IPR004827::IPR046347	Basic-leucine zipper domain::Basic-leucine zipper domain superfamily	Functionally poorly known genes	NA	FB-init	All	CC1G_13642
CopciAB_399432.T0	4.59057	5.49459	1.18894	3.90737	0.83547	0.304282	1.19693	3.28642	0.141578	1.73601	0.259340304796244	1.71651830355183	0.820622	0.0130398	IPR012951::IPR016169::IPR016166::IPR036318::IPR006094	Berberine/berberine-like::FAD-binding, type PCMH, subdomain 2::FAD-binding domain, PCMH-type::FAD-binding, type PCMH-like superfamily::FAD linked oxidase, N-terminal	NA	NA	NA	NA	CC1G_04923
CopciAB_388652.T0	23.5017	38.0769	16.8568	33.5394	0.617215	0.502598	1.62018	1.98966	0.685153	1.01469	0.696154678417117	0.992523445411061	0.026668	0.00118825	IPR005629::IPR013320::IPR000757	Beta-glucan synthesis-associated protein Skn1/Kre6/Sbg1::Concanavalin A-like lectin/glucanase domain superfamily::Glycoside hydrolase family 16	NA	NA	NA	All	CC1G_01092
CopciAB_198178.T0	87.721	45.1238	107.135	72.8484	1.94401	1.47066	0.514401	0.679966	-1.00728	-0.563141	-0.959033674526577	-0.556465684027778	0.0228283	0.118518	IPR031728::IPR017853	Beta-glucuronidase, C-terminal::Glycoside hydrolase superfamily	NA	NA	FB-init	All	CC1G_01634
CopciAB_446258.T0	3.5066	23.1617	9.21299	49.0266	0.151396	0.187918	6.60518	5.32146	2.47355	2.41583	2.72359731572596	2.4118225236294	0.0105553	0.00392343	IPR018201::IPR014043::IPR042104::IPR020841::IPR029058::IPR009081::IPR016039::IPR016036::IPR014030::IPR014031::IPR036736::IPR016035::IPR001227::IPR020806::IPR030918::IPR020807	Beta-ketoacyl synthase, active site::Acyl transferase::Polyketide synthase, dehydratase domain superfamily::Polyketide synthase, beta-ketoacyl synthase domain::Alpha/Beta hydrolase fold::Phosphopantetheine binding ACP domain::Thiolase-like::Malonyl-CoA ACP transacylase, ACP-binding::Beta-ketoacyl synthase, N-terminal::Beta-ketoacyl synthase, C-terminal::ACP-like superfamily::Acyl transferase/acyl…	Secondary metabolism and natural product biosynthesis	terpene synthase genes	FB-init	YFB_lamellae;YFB_stipe	CC1G_05377
CopciAB_446585.T0	67.6873	32.5315	81.0424	38.106	2.08067	2.12676	0.480615	0.470198	-1.09329	-1.08789	-1.05704786733905	-1.08865876819587	0.0028	0.000743	IPR012338::IPR001466	Beta-lactamase/transpeptidase-like::Beta-lactamase-related	NA	NA	FB-init	All	CC1G_10893
CopciAB_472012.T0	27.4371	57.3145	22.7336	44.144	0.478712	0.514988	2.08894	1.94179	1.06251	0.940201	1.06277027261041	0.957388977383275	0.0142704	0.00905996	IPR005482::IPR005479::IPR000089::IPR005481::IPR011053::IPR016185::IPR013815::IPR011054::IPR011764::IPR011761	Biotin carboxylase, C-terminal::Carbamoyl-phosphate synthetase large subunit-like, ATP-binding domain::Biotin/lipoyl attachment::Biotin carboxylase-like, N-terminal domain::Single hybrid motif::Pre-ATP-grasp domain superfamily::ATP-grasp fold, subdomain 1::Rudiment single hybrid motif::Biotin carboxylation domain::ATP-grasp fold	NA	NA	NA	All	CC1G_13741
CopciAB_430626.T0	26.9675	17.7134	41.0322	20.1006	1.52243	2.04134	0.656843	0.489875	-0.620614	-1.02714	-0.606379384276844	-1.02951396733983	0.0176312	0.000305327	IPR001487::IPR036427::IPR001025::IPR037382::IPR043151	Bromodomain::Bromodomain-like superfamily::Bromo adjacent homology (BAH) domain::Remodelling complex subunit Rsc/polybromo::Bromo adjacent homology (BAH) domain superfamily	NA	NA	NA	All	CC1G_02851
CopciAB_483162.T0	13.7653	31.9092	7.47364	21.827	0.431391	0.342404	2.31808	2.92052	1.17404	1.54921	1.21293291846327	1.54622733562229	0.00536623	0.000547922	IPR000210::IPR011333	BTB/POZ domain::SKP1/BTB/POZ domain superfamily	NA	NA	NA	NA	CC1G_07458
CopciAB_359262.T0	62.729	135.334	25.5005	40.3241	0.463512	0.632389	2.15744	1.58131	1.11713	0.672302	1.10932150548416	0.661115686461644	0.0344194	0.0796829	IPR000210::IPR011333	BTB/POZ domain::SKP1/BTB/POZ domain superfamily	NA	NA	NA	All	CC1G_04513
CopciAB_446662.T0	67.6342	125.258	63.886	128.922	0.539957	0.495539	1.852	2.018	0.868972	1.01707	0.889082311599481	1.01292853170511	0.032397	0.00647843	IPR000210::IPR011333	BTB/POZ domain::SKP1/BTB/POZ domain superfamily	Ubiquitin-proteasome system	protein ubiquitination and the proteasome related genes	NA	YFB_cap;YFB_stipe	CC1G_10647
CopciAB_438386.T0	48.455	59.2754	21.6047	47.663	0.817455	0.453281	1.22331	2.20614	0.279902	1.15178	0.290788108044518	1.14152313322478	0.313205	0.000538514	IPR033332::IPR036054::IPR002087	BTG family::BTG-like domain superfamily::Anti-proliferative protein	NA	NA	NA	All	CC1G_04387
CopciAB_441344.T0	15.5481	14.2181	6.62117	19.9284	1.09354	0.332247	0.914458	3.00981	-0.0992206	1.57752	-0.129011700967887	1.58967066638549	0.785777	0.000355948	IPR002044::IPR011613::IPR046966::IPR008291::IPR000165::IPR008928::IPR013784::IPR012341::IPR013783	Carbohydrate binding module family 20::GH15-like domain::Glucoamylase, active site::Glucoamylase, starch-binding::Glucoamylase::Six-hairpin glycosidase superfamily::Carbohydrate-binding-like fold::Six-hairpin glycosidase-like superfamily::Immunoglobulin-like fold	Storage carbohydrate metabolism	NA	NA	All	CC1G_11695
CopciAB_461930.T0	12.6348	7.83285	38.8711	5.02167	1.61306	7.74066	0.619941	0.129188	-0.781366	-2.97847	-0.689796858640116	-2.95245695342088	0.203906	0.000190879	IPR002889	Carbohydrate-binding WSC	NA	NA	FB-init	YFB_lamellae;YFB_cap	CC1G_13855
CopciAB_94288.T0	7.63296	10.6646	4.11944	11.5772	0.715729	0.355824	1.39718	2.81038	0.458792	1.43543	0.482514659011343	1.49076553187763	0.339331	0.00654939	IPR013784::IPR013783::IPR008928::IPR011613::IPR008291::IPR002044::IPR000165::IPR012341	Carbohydrate-binding-like fold::Immunoglobulin-like fold::Six-hairpin glycosidase superfamily::GH15-like domain::Glucoamylase, starch-binding::Carbohydrate binding module family 20::Glucoamylase::Six-hairpin glycosidase-like superfamily	NA	NA	NA	NA	CC1G_07201
CopciAB_450047.T0	41.5321	20.4721	47.5833	19.126	2.02871	2.48788	0.492924	0.401948	-1.00043	-1.32035	-1.02056393714939	-1.31491756426072	0.0203851	0.00135179	IPR001765::IPR036874	Carbonic anhydrase::Carbonic anhydrase superfamily	basic metabolism and acetyl-CoA	NA	NA	YFB_cap	CC1G_01704
CopciAB_267547.T0	17.0896	75.4738	8.65067	52.6211	0.226431	0.164395	4.41635	6.08289	1.92127	2.52623	2.14285381041081	2.60475776947615	0.0269243	0.00412	IPR001765::IPR036874	Carbonic anhydrase::Carbonic anhydrase superfamily	NA	NA	NA	NA	CC1G_02557
CopciAB_90959.T0	50.0926	83.9644	31.7632	79.9311	0.596594	0.397382	1.67618	2.51647	0.739821	1.34781	0.745179478173627	1.33140012223038	0.0266962	0.000270559	IPR019826::IPR029058::IPR002018	Carboxylesterase type B, active site::Alpha/Beta hydrolase fold::Carboxylesterase, type B	Functionally poorly known genes	NA	NA	All	CC1G_05282
CopciAB_490533.T0	18.8646	18.869	34.1741	10.5567	0.999765	3.23719	1.00023	0.30891	-0.0269745	-1.7546	0.000338772422581036	-1.69474258192267	0.960458	0.00103206	IPR019826::IPR019819::IPR029058::IPR002018	Carboxylesterase type B, active site::Carboxylesterase type B, conserved site::Alpha/Beta hydrolase fold::Carboxylesterase, type B	Functionally poorly known genes	NA	FB-init	YFB_stipe;YFB_cap	CC1G_03408
CopciAB_523818.T0	142.031	57.845	336.527	48.6509	2.45537	6.91718	0.40727	0.144568	-1.65781	-2.79549	-1.29594220950801	-2.79018384775149	0.0423163	0.00169475	IPR002018::IPR029058::IPR019826::IPR019819	Carboxylesterase, type B::Alpha/Beta hydrolase fold::Carboxylesterase type B, active site::Carboxylesterase type B, conserved site	NA	NA	FB-init	YFB_cap	CC1G_12510
CopciAB_472224.T0	171.816	220.146	53.2097	166.721	0.780463	0.319153	1.28129	3.13329	0.315579	1.66544	0.357597289116238	1.64767772329068	0.496515	0.000795701	IPR011614::IPR018028::IPR010582::IPR024711::IPR002226::IPR020835::IPR024708	Catalase core domain::Catalase, mono-functional, haem-containing::Catalase immune-responsive domain::Catalase, mono-functional, haem-containing, clades 1 and 3::Catalase haem-binding site::Catalase superfamily::Catalase active site	stress response genes	NA	NA	YFB_lamellae;YFB_cap	NA
CopciAB_373406.T0	19.6583	36.8226	8.54564	19.4735	0.533866	0.438834	1.87313	2.27877	1.01642	1.12388	0.905451130483169	1.18825220641254	0.0612981	0.0197807	IPR004014::IPR008250::IPR036412::IPR023214::IPR023298::IPR001757::IPR023299::IPR018303::IPR006068::IPR044492	Cation-transporting P-type ATPase, N-terminal::P-type ATPase, A domain superfamily::HAD-like superfamily::HAD superfamily::P-type ATPase, transmembrane domain superfamily::P-type ATPase::P-type ATPase, cytoplasmic domain N::P-type ATPase, phosphorylation site::Cation-transporting P-type ATPase, C-terminal::P-type ATPase, haloacid dehalogenase domain	NA	NA	NA	All	NA
CopciAB_277380.T0	19.939	46.0014	8.00134	21.7441	0.433443	0.367978	2.30711	2.71756	1.20816	1.41833	1.20608550867358	1.44230975137234	0.0103019	0.00134636	IPR005036::IPR006046::IPR038175::IPR006047::IPR017853	CBM21 (carbohydrate binding type-21) domain::Alpha amylase::CBM21 domain superfamily::Glycosyl hydrolase, family 13, catalytic domain::Glycoside hydrolase superfamily	NA	NA	NA	All	CC1G_05516
CopciAB_438934.T0	7.31958	11.9073	1.00608	4.81071	0.614714	0.209133	1.62677	4.78165	0.609787	2.26222	0.702013432168317	2.2575088037076	0.358482	0.021133	IPR038175::IPR005036	CBM21 domain superfamily::CBM21 (carbohydrate binding type-21) domain	NA	NA	NA	YFB_cap	CC1G_13023
CopciAB_359332.T0	19.7392	29.8401	8.97431	21.7089	0.6615	0.413393	1.51172	2.41901	0.551629	1.29344	0.596186232858712	1.27441511211124	0.0866741	0.000595005	IPR046342::IPR001807::IPR014743	CBS domain superfamily::Chloride channel, voltage gated::Chloride channel, core	NA	NA	NA	All	CC1G_14137
CopciAB_530620.T0	97.919	67.5217	169.438	80.6894	1.45019	2.09988	0.689567	0.476219	-0.557573	-1.05273	-0.53623770333306	-1.07030375428006	0.158665	0.0109191	IPR046342::IPR044751::IPR002550::IPR045095	CBS domain superfamily::Ion transporter-like, CBS domain::CNNM, transmembrane domain::Ancient conserved domain protein family	NA	NA	FB-init	All	CC1G_14321
CopciAB_457639.T0	3394.23	285.279	6912.34	311.991	11.8979	22.1556	0.0840483	0.0451353	-3.58477	-4.46059	-3.57263836785217	-4.46959983850224	0.000519138	5.15e-05	IPR021054	Cell wall mannoprotein 1	NA	NA	FB-init	YFB_stipe	CC1G_02231
CopciAB_379418.T0	7.72819	18.7457	4.13384	14.3125	0.412264	0.288828	2.42563	3.46227	1.27533	1.80344	1.27835995498246	1.79171910654445	0.000529241	3.24e-05	IPR035971::IPR000254	Cellulose-binding domain superfamily::Cellulose-binding domain, fungal	NA	NA	NA	NA	CC1G_12602
CopciAB_470440.T0	10.2124	21.2514	5.04478	14.1377	0.480551	0.356833	2.08094	2.80243	1.09743	1.50011	1.05723865992122	1.48667985692526	0.0276956	0.00486509	IPR035971::IPR000254	Cellulose-binding domain superfamily::Cellulose-binding domain, fungal	NA	NA	NA	YFB_stipe	CC1G_10241
CopciAB_455828.T0	16.4913	25.6301	85.3153	18.5197	0.643436	4.60675	1.55415	0.217073	0.476089	-2.18896	0.636130390982069	-2.203748020052	0.440875	0.000878434	IPR000254::IPR035971	Cellulose-binding domain, fungal::Cellulose-binding domain superfamily	NA	NA	NA	YFB_cap	NA
CopciAB_362458.T0	11.4401	15.8757	30.7051	10.0963	0.720605	3.04124	1.38772	0.328814	0.366694	-1.60008	0.472719800172093	-1.60465814336256	0.396103	0.000930261	IPR000254::IPR035971::IPR005103	Cellulose-binding domain, fungal::Cellulose-binding domain superfamily::Auxiliary Activity family 9	NA	NA	NA	YFB_cap	CC1G_10029
CopciAB_478785.T0	1.13041	5.34711	1.3503	3.08173	0.211405	0.438163	4.73026	2.28226	2.15912	1.13732	2.24191857598709	1.19046028424139	0.0079604	0.058406	IPR000254::IPR035971::IPR018535	Cellulose-binding domain, fungal::Cellulose-binding domain superfamily::Domain of unknown function DUF1996	NA	NA	NA	NA	CC1G_10434
CopciAB_444028.T0	6.23325	2.64129	5.53119	1.48793	2.35993	3.71737	0.423742	0.269007	-1.17095	-1.89108	-1.23874120977392	-1.8942821921778	0.0508823	0.00421077	IPR000254::IPR035971::IPR041524	Cellulose-binding domain, fungal::Cellulose-binding domain superfamily::Glycoside hydrolase 131, catalytic N-terminal	NA	NA	NA	All	CC1G_07166
CopciAB_544218.T0	128.034	165.973	146.473	69.0254	0.771419	2.12202	1.29631	0.47125	0.386674	-1.01993	0.374414072445573	-1.08543658901298	0.486067	0.0428426	IPR010829::IPR036908	Cerato-platanin::RlpA-like domain superfamily	Cell wall biosynthesis and modification	expansin genes	NA	YFB_cap	CC1G_09155
CopciAB_522040.T0	10.5775	15.2754	25.107	6.37779	0.692452	3.93663	1.44414	0.254024	0.507943	-2.12516	0.530213611392519	-1.9769619809217	0.44136	0.00353423	IPR010829::IPR036908	Cerato-platanin::RlpA-like domain superfamily	NA	NA	NA	NA	-
CopciAB_408843.T0	2997.28	1282.92	3840.73	695.541	2.3363	5.52193	0.428027	0.181096	-1.26717	-2.48516	-1.22422783685633	-2.46517192221092	0.011339	6.02e-05	IPR010829::IPR036908	Cerato-platanin::RlpA-like domain superfamily	NA	NA	FB-init	YFB_stipe;YFB_cap	CC1G_11784
CopciAB_372153.T0	7.79227	15.1337	2.38806	7.63226	0.514897	0.31289	1.94214	3.19602	0.981533	1.67216	0.957645168843597	1.67627453421354	0.00662102	0.000265601	IPR024983	CHAT domain	NA	NA	NA	YFB_stipe	CC1G_09563
CopciAB_70529.T0	6.44283	11.0026	2.73804	7.12738	0.585574	0.384159	1.70773	2.60309	0.733598	1.35432	0.772075837192577	1.38022557797548	0.0664102	0.0029496	IPR024983::IPR011990	CHAT domain::Tetratricopeptide-like helical domain superfamily	NA	NA	NA	All	CC1G_14944
CopciAB_442838.T0	4.27173	5.08665	1.40173	3.37232	0.839791	0.415657	1.19077	2.40583	0.20983	1.25329	0.251896928504892	1.26653535010201	0.632265	0.0127454	IPR024983::IPR011990	CHAT domain::Tetratricopeptide-like helical domain superfamily	NA	NA	NA	All	CC1G_06127
CopciAB_470416.T0	12.1711	7.62356	21.8434	8.41098	1.59651	2.59701	0.626366	0.385058	-0.707013	-1.39717	-0.674922490029906	-1.37685124943962	0.0833475	0.000877199	IPR011583::IPR029070::IPR001223::IPR001579::IPR017853	Chitinase II::Chitinase insertion domain superfamily::Glycoside hydrolase family 18, catalytic domain::Glycosyl hydrolases family 18 (GH18) active site::Glycoside hydrolase superfamily	Cell wall biosynthesis and modification	chitin remodeling genes	FB-init	YFB_lamellae	CC1G_01315
CopciAB_477080.T0	161.349	68.6251	764.366	93.4987	2.35116	8.17515	0.425321	0.122322	-1.51822	-3.05093	-1.23337464177935	-3.03124592270758	0.0777382	0.00293924	IPR023213	Chloramphenicol acetyltransferase-like domain superfamily	NA	NA	FB-init	YFB_cap	CC1G_07664
CopciAB_443703.T0	38.5592	95.3806	16.362	48.1651	0.404267	0.339707	2.47361	2.94372	1.2892	1.57048	1.30662070704768	1.5576384058885	0.00248901	0.000134377	IPR023213::IPR039551::IPR042231::IPR000542	Chloramphenicol acetyltransferase-like domain superfamily::Choline/carnitine acyltransferase domain::Choline/Carnitine o-acyltransferase, domain 2::Acyltransferase ChoActase/COT/CPT	basic metabolism and acetyl-CoA	NA	NA	YFB_cap	NA
CopciAB_543210.T0	11.5733	9.93429	41.2922	6.99178	1.16498	5.90582	0.858383	0.169324	-0.781849	-2.55326	-0.220307109852142	-2.56213842082183	0.281632	0.00104739	IPR008929::IPR008397	Chondroitin AC/alginate lyase::Alginate lyase domain	Cell wall biosynthesis and modification	glucan remodeling related genes	NA	YFB_cap	NA
CopciAB_544122.T0	2.49184	3.76745	26.6429	4.3048	0.661414	6.18911	1.51191	0.161574	0.50798	-2.57862	0.596374585411947	-2.62973254609733	0.509998	0.000247011	IPR002701::IPR036263::IPR036979	Chorismate mutase II, prokaryotic-type::Chorismate mutase type II superfamily::Chorismate mutase domain superfamily	NA	NA	FB-init	YFB_cap	CC1G_11435
CopciAB_539309.T0	11.9246	9.24971	23.1733	10.5548	1.28918	2.19553	0.775686	0.455472	-0.426384	-1.13455	-0.366455584261344	-1.13456632300601	0.206195	0.0013723	IPR003370	Chromate transporter	NA	NA	NA	YFB_cap;YFB_lamellae	CC1G_00159
CopciAB_114016.T0	9.89289	3.91645	9.80884	6.00607	2.52599	1.63315	0.395885	0.612312	-1.4558	-0.704425	-1.33684776086083	-0.707660471016945	0.0118685	0.0769418	IPR023780::IPR016197::IPR000953::IPR040684	Chromo domain::Chromo-like domain superfamily::Chromo/chromo shadow domain::5-hmdU DNA kinase, helical domain	Cell division, proliferation and growth	cell division-related genes	FB-init	YFB_stipe;YFB_lamellae	CC1G_11207
CopciAB_243330.T0	12.5489	29.2934	8.2827	22.0367	0.428387	0.37586	2.33434	2.66056	1.2298	1.3931	1.2230127673599	1.41173163530759	0.00321099	0.000605476	IPR029062::IPR002161::IPR021196	Class I glutamine amidotransferase-like::Pyridoxal 5'-phosphate synthase subunit PdxT/SNO::PdxT/SNO family, conserved site	NA	NA	NA	YFB_cap	CC1G_06632
CopciAB_1002341.T0	3.49004	3.01073	7.78691	3.82354	1.1592	2.03657	0.862662	0.491022	-0.236265	-1.01514	-0.213132637572264	-1.02614048165621	0.618298	0.00938043	IPR045864::IPR036621::IPR027031::IPR004154	Class II Aminoacyl-tRNA synthetase/Biotinyl protein ligase (BPL) and lipoyl protein ligase (LPL)::Anticodon-binding domain superfamily::Glycyl-tRNA synthetase/DNA polymerase subunit gamma-2::Anticodon-binding	NA	NA	NA	All	-
CopciAB_440852.T0	19.6384	14.2331	34.8991	16.3368	1.37977	2.13622	0.724759	0.468116	-0.467646	-1.08489	-0.464426395872704	-1.09506095492755	0.0631172	0.000228363	IPR038238::IPR032319::IPR045116::IPR010655::IPR027417::IPR038239::IPR032324::IPR028606	Clp1, C-terminal domain superfamily::Polyribonucleotide 5'-hydroxyl-kinase Clp1, P-loop domain::Polyribonucleotide 5-hydroxyl-kinase Clp1/Grc3::Pre-mRNA cleavage complex subunit Clp1, C-terminal::P-loop containing nucleoside triphosphate hydrolase::Clp1, N-terminal beta-sandwich domain superfamily::Clp1, N-terminal beta-sandwich domain::Polyribonucleotide 5-hydroxyl-kinase Clp1	NA	NA	NA	All	CC1G_01234
CopciAB_438642.T0	273.415	138.113	363.333	94.8192	1.97965	3.83185	0.505141	0.26097	-1.1135	-1.95816	-0.985242016340648	-1.93804291116523	0.0384147	0.000782539	IPR003781::IPR036291	CoA-binding::NAD(P)-binding domain superfamily	NA	NA	NA	YFB_cap;YFB_lamellae	NA
CopciAB_363738.T0	6.14725	10.0765	2.83701	5.78153	0.61006	0.490703	1.63918	2.03789	0.709334	1.01126	0.712975795613245	1.02707885857632	0.0218819	0.00293164	IPR023606::IPR003673	CoA-transferase family III domain 1 superfamily::CoA-transferase family III	NA	NA	NA	All	CC1G_09231
CopciAB_446532.T0	23.2472	21.5688	35.5308	15.8892	1.07782	2.23616	0.927802	0.447195	-0.257221	-1.16343	-0.108110589992486	-1.16102266059176	0.53992	0.00578803	IPR045121::IPR015797::IPR000086	Coenzyme A pyrophosphatase::NUDIX hydrolase-like domain superfamily::NUDIX hydrolase domain	NA	NA	NA	YFB_cap;YFB_lamellae	CC1G_12168
CopciAB_288054.T0	31.451	18.7011	68.526	33.2238	1.68177	2.06256	0.594611	0.484835	-0.747214	-1.02871	-0.749981960554576	-1.04443437175752	0.0371748	0.00107167	IPR008011	Complex 1 LYR protein domain	NA	NA	NA	All	-
CopciAB_250720.T0	21.3934	4.24918	32.8252	7.65246	5.03471	4.2895	0.198621	0.233128	-2.26845	-2.03145	-2.33190747993713	-2.10080823769259	0.00492399	0.00107167	IPR013320::IPR000757	Concanavalin A-like lectin/glucanase domain superfamily::Glycoside hydrolase family 16	NA	NA	FB-init	YFB_lamellae	CC1G_00864
CopciAB_439416.T0	3.97175	4.22163	8.14533	22.838	0.94081	0.356656	1.06291	2.80382	0.0891211	1.46962	0.088024614972782	1.48739448812821	0.919241	0.00735614	IPR018824	Conidiation-specific protein 6	NA	NA	NA	YFB_cap	CC1G_07533
CopciAB_81169.T0	10.4019	10.1327	6.49001	20.0263	1.02656	0.324075	0.974126	3.08571	-0.0505558	1.58758	-0.037819792083046	1.62560018410847	0.92797	0.00222219	IPR023811	Conserved hypothetical protein CHP04076	NA	NA	NA	YFB_stipe	CC1G_15503
CopciAB_252337.T0	32.043	15.9669	40.6066	16.6486	2.00684	2.43903	0.498296	0.409998	-1.00674	-1.28511	-1.00492426233568	-1.28630975934606	0.000761687	3.91e-05	IPR007255::IPR016159	Conserved oligomeric Golgi complex subunit 8::Cullin repeat-like-containing domain superfamily	NA	NA	NA	All	CC1G_00582
CopciAB_468406.T0	208.751	164.749	290.669	99.5941	1.26708	2.91854	0.789214	0.342637	-0.355386	-1.57777	-0.341511285970513	-1.54524615291366	0.363965	0.000660823	IPR000269::IPR036460::IPR015328::IPR016182::IPR015800::IPR015798	Copper amine oxidase::Copper amine oxidase, catalytic domain superfamily::Domain of unknown function DUF1965::Copper amine oxidase, N-terminal::Copper amine oxidase, N2-terminal::Copper amine oxidase, catalytic domain	NA	NA	FB-init	YFB_cap;YFB_stipe	CC1G_07935
CopciAB_113721.T0	3.38325	2.95661	5.79103	2.38919	1.1443	2.42385	0.873894	0.412567	-0.428325	-1.31912	-0.194469420702511	-1.27730033616309	0.467376	0.0145	IPR036273::IPR001251::IPR036865	CRAL/TRIO, N-terminal domain superfamily::CRAL-TRIO lipid binding domain::CRAL-TRIO lipid binding domain superfamily	NA	NA	NA	YFB_lamellae;YFB_cap	CC1G_00684
CopciAB_443979.T0	116.131	88.2602	31.0126	122.599	1.31578	0.25296	0.760005	3.9532	-0.328438	1.94661	-0.395918383431366	1.98302056922417	0.55603	0.00317793	IPR001387::IPR010982	Cro/C1-type helix-turn-helix domain::Lambda repressor-like, DNA-binding domain superfamily	Transcriptional regulators	Transcription factors	NA	YFB_cap;YFB_lamellae	CC1G_07276
CopciAB_441442.T0	301.979	319.617	95.9487	211.961	0.944814	0.452672	1.05841	2.2091	0.0891387	1.13128	0.0818984145798527	1.14346118622199	0.85937	0.00520277	IPR008972	Cupredoxin	Cell wall biosynthesis and modification	multicopper oxidase genes	NA	YFB_lamellae	CC1G_05441
CopciAB_353817.T0	194.233	397.173	159.574	410.018	0.489039	0.389187	2.04483	2.56946	0.98916	1.36856	1.03197792365438	1.36146443763509	0.00907537	0.000355948	IPR008972	Cupredoxin	NA	NA	NA	YFB_cap	CC1G_04305
CopciAB_437893.T0	9.17033	22.7191	1.51715	10.3954	0.40364	0.145945	2.47745	6.85192	1.26937	2.77823	1.3088578630878	2.77650792024642	0.00617555	0.000134	IPR041539::IPR040898	CxC5 like cysteine cluster associated with KDZ::CxC6 like cysteine cluster associated with KDZ	NA	NA	NA	YFB_stipe;YFB_lamellae	NA
CopciAB_140785.T0	12.9421	31.2364	7.07996	19.2117	0.414327	0.368524	2.41355	2.71353	1.19534	1.42938	1.27115814489302	1.44017119023416	0.0331461	0.0122551	IPR036581::IPR010982::IPR008076::IPR003712	Cyanate lyase, C-terminal domain superfamily::Lambda repressor-like, DNA-binding domain superfamily::Cyanate hydratase::Cyanate lyase, C-terminal	Functionally poorly known genes	NA	NA	YFB_lamellae;YFB_cap	CC1G_06180
CopciAB_1001807.T0	3.34361	6.0328	2.94311	6.52719	0.554238	0.4509	1.80428	2.21779	0.823974	1.0688	0.851423143503876	1.14911971677832	0.0933898	0.0193828	IPR013922::IPR036915::IPR006671	Cyclin PHO80-like::Cyclin-like superfamily::Cyclin, N-terminal	NA	NA	NA	NA	-
CopciAB_1001791.T0	3.34361	6.0435	2.94311	6.52095	0.553256	0.451332	1.80748	2.21566	0.826371	1.06653	0.853980494681753	1.14773932926418	0.0933479	0.0198195	IPR013922::IPR036915::IPR006671	Cyclin PHO80-like::Cyclin-like superfamily::Cyclin, N-terminal	NA	NA	NA	NA	-
CopciAB_27441.T0	391.636	495.032	253.478	564.433	0.791133	0.449084	1.26401	2.22676	0.327535	1.13105	0.338007232576621	1.15494348821889	0.472069	0.0108965	IPR024936::IPR029000::IPR002130::IPR020892	Cyclophilin-type peptidyl-prolyl cis-trans isomerase::Cyclophilin-like domain superfamily::Cyclophilin-type peptidyl-prolyl cis-trans isomerase domain::Cyclophilin-type peptidyl-prolyl cis-trans isomerase, conserved site	Functionally poorly known genes	NA	NA	YFB_lamellae	CC1G_09572
CopciAB_451033.T0	6.89319	6.54925	17.6355	8.86682	1.05252	1.98893	0.950104	0.502783	-0.190902	-1.03106	-0.0738425003116516	-0.991993472718982	0.760642	0.0205795	IPR009069::IPR027179	Cysteine alpha-hairpin motif superfamily::Mature-T-Cell Proliferation I type	NA	NA	NA	NA	-
CopciAB_374394.T0	51.6335	25.9875	109.248	66.6301	1.98686	1.63962	0.503307	0.609897	-1.00419	-0.719994	-0.990490022036906	-0.713363231292452	0.023653	0.0219772	IPR013892	Cytochrome c oxidase biogenesis protein Cmc1-like	NA	NA	NA	All	CC1G_03625
CopciAB_541893.T0	362.642	514.534	167.582	416.228	0.704797	0.40262	1.41885	2.48373	0.522408	1.3045	0.504720725151934	1.31250914046669	0.106343	0.000369878	IPR004202::IPR036636	Cytochrome c oxidase subunit VIIc::Cytochrome c oxidase subunit VIIc superfamily	NA	NA	NA	YFB_cap	CC1G_02588
CopciAB_442844.T0	3.14936	7.27301	1.99501	6.2183	0.43302	0.320829	2.30936	3.11693	1.21828	1.77299	1.20749316462858	1.64012481254687	0.04343	0.00593519	IPR036396	Cytochrome P450 superfamily	NA	NA	NA	NA	CC1G_06122
CopciAB_381651.T0	4.97669	16.3983	5.16859	12.3612	0.303488	0.41813	3.29503	2.3916	1.66324	1.24711	1.72029064777761	1.25797793857365	0.00465678	0.00727787	IPR036396	Cytochrome P450 superfamily	NA	NA	NA	NA	CC1G_12752
CopciAB_559307.T0	455.37	162.117	187.636	107.427	2.80889	1.74664	0.356013	0.572528	-1.49076	-0.820625	-1.48999996968447	-0.804581631696586	0.00321099	0.0144067	IPR036396::IPR017972::IPR001128::IPR002401	Cytochrome P450 superfamily::Cytochrome P450, conserved site::Cytochrome P450::Cytochrome P450, E-class, group I	NA	NA	FB-init	All	-
CopciAB_364305.T0	23.8456	32.0149	6.69755	22.5623	0.744829	0.296847	1.34259	3.36874	0.288582	1.73374	0.425017946475562	1.75220694680636	0.590191	0.00539868	IPR036396::IPR002401::IPR001128::IPR017972	Cytochrome P450 superfamily::Cytochrome P450, E-class, group I::Cytochrome P450::Cytochrome P450, conserved site	NA	NA	NA	NA	CC1G_04797
CopciAB_438335.T0	7.64967	10.4036	8.0857	17.975	0.735292	0.449831	1.36	2.22306	0.447674	1.15291	0.443609979188813	1.1525445619864	0.107848	0.000326725	IPR036396::IPR001128::IPR047146::IPR002401::IPR017972	Cytochrome P450 superfamily::Cytochrome P450::Cytochrome P450, E-class, CYP52, fungi::Cytochrome P450, E-class, group I::Cytochrome P450, conserved site	NA	NA	NA	All	CC1G_15732
CopciAB_473191.T0	133.761	110.478	273.488	121.996	1.21075	2.24177	0.825936	0.446076	-0.22334	-1.19283	-0.27589796956065	-1.16463798414696	0.582823	0.00640461	IPR036396::IPR001128::IPR002401	Cytochrome P450 superfamily::Cytochrome P450::Cytochrome P450, E-class, group I	NA	NA	FB-init	YFB_cap;YFB_stipe	CC1G_08741
CopciAB_462732.T0	63.5538	48.2426	149.626	33.3082	1.31738	4.49217	0.759083	0.22261	-0.537375	-2.15671	-0.397670079074317	-2.16741135278645	0.25309	0.000447949	IPR036396::IPR001128::IPR002401	Cytochrome P450 superfamily::Cytochrome P450::Cytochrome P450, E-class, group I	NA	NA	FB-init	YFB_cap	CC1G_12570
CopciAB_456826.T0	36.6277	6.55663	43.8008	4.62508	5.58637	9.47028	0.179007	0.105594	-2.518	-3.25344	-2.4819107193579	-3.24340668184974	4.15e-05	4.76e-06	IPR036396::IPR001128::IPR002401::IPR017972	Cytochrome P450 superfamily::Cytochrome P450::Cytochrome P450, E-class, group I::Cytochrome P450, conserved site	Functionally poorly known genes	NA	NA	YFB_stipe	CC1G_12391
CopciAB_370979.T0	116.786	110.61	322.035	105.733	1.05583	3.04574	0.947125	0.328327	-0.168873	-1.62868	-0.0783733390039679	-1.6067943197179	0.733836	0.00264055	IPR036396::IPR001128::IPR002403	Cytochrome P450 superfamily::Cytochrome P450::Cytochrome P450, E-class, group IV	NA	NA	FB-init	YFB_cap	CC1G_01585
CopciAB_380065.T0	124.556	50.6634	228.793	23.4659	2.45851	9.75003	0.406751	0.102564	-1.79183	-3.28708	-1.29778375147335	-3.28540644449797	0.0401636	0.000809449	IPR036396::IPR001128::IPR002403	Cytochrome P450 superfamily::Cytochrome P450::Cytochrome P450, E-class, group IV	NA	NA	FB-init	YFB_stipe;YFB_cap	CC1G_01622
CopciAB_462868.T0	18.3609	11.7162	27.7365	7.95791	1.56714	3.4854	0.638104	0.286911	-0.777581	-1.80434	-0.648137085100988	-1.80132592483068	0.12147	0.0013356	IPR017972::IPR036396::IPR002401::IPR001128	Cytochrome P450, conserved site::Cytochrome P450 superfamily::Cytochrome P450, E-class, group I::Cytochrome P450	NA	NA	FB-init	All	CC1G_11027
CopciAB_421232.T0	11.7532	7.44141	1.15515	2.43824	1.57943	0.473766	0.633139	2.11075	-0.644529	1.08427	-0.659405087782828	1.07775458266619	0.0543569	0.0216813	IPR017972::IPR002401::IPR001128::IPR036396	Cytochrome P450, conserved site::Cytochrome P450, E-class, group I::Cytochrome P450::Cytochrome P450 superfamily	NA	NA	NA	NA	CC1G_05781
CopciAB_517014.T0	3.2461	6.28916	1.59117	4.20366	0.516142	0.37852	1.93745	2.64187	0.981653	1.42504	0.954161419356323	1.40155915721593	0.0156122	0.00167013	IPR002401::IPR036396::IPR001128	Cytochrome P450, E-class, group I::Cytochrome P450 superfamily::Cytochrome P450	NA	NA	NA	NA	CC1G_14012
CopciAB_445117.T0	29.2501	18.0015	22.9374	11.2404	1.62487	2.04061	0.615435	0.490048	-0.709394	-1.03797	-0.700322039448924	-1.02900392521887	0.0109249	0.000437702	IPR002401::IPR036396::IPR001128	Cytochrome P450, E-class, group I::Cytochrome P450 superfamily::Cytochrome P450	NA	NA	NA	YFB_stipe	CC1G_04749
CopciAB_364517.T0	44.7921	57.8101	11.6645	40.8502	0.774815	0.285544	1.29063	3.50209	0.326921	1.80735	0.368076542957125	1.80821697215948	0.449232	0.000786268	IPR002401::IPR036396::IPR001128::IPR017972	Cytochrome P450, E-class, group I::Cytochrome P450 superfamily::Cytochrome P450::Cytochrome P450, conserved site	NA	NA	NA	YFB_stipe;YFB_cap	CC1G_08161
CopciAB_119480.T0	155.345	165.791	33.7856	73.671	0.936995	0.458601	1.06724	2.18054	0.117124	1.13617	0.0938863037882807	1.12468729156595	0.75339	0.000984767	IPR002401::IPR036396::IPR001128::IPR017972	Cytochrome P450, E-class, group I::Cytochrome P450 superfamily::Cytochrome P450::Cytochrome P450, conserved site	NA	NA	NA	YFB_cap	CC1G_06138
CopciAB_559338.T0	9.89515	3.83552	1.17901	2.52593	2.57987	0.466763	0.387617	2.14242	-1.46672	1.09968	-1.36729794389123	1.09923831303809	0.0150344	0.0916428	IPR002401::IPR036396::IPR001128::IPR017972	Cytochrome P450, E-class, group I::Cytochrome P450 superfamily::Cytochrome P450::Cytochrome P450, conserved site	NA	NA	NA	YFB_lamellae	-
CopciAB_535269.T0	29.7001	18.198	65.88	30.1373	1.63205	2.18599	0.612726	0.457458	-0.718423	-1.13026	-0.706685232998489	-1.12828941314107	0.0438776	0.00164757	IPR001128::IPR036396::IPR017972::IPR002401	Cytochrome P450::Cytochrome P450 superfamily::Cytochrome P450, conserved site::Cytochrome P450, E-class, group I	NA	NA	FB-init	All	CC1G_05985
CopciAB_24490.T0	65.7143	16.0777	65.4596	14.4153	4.08729	4.54099	0.244661	0.220216	-2.28886	-2.16626	-2.03114399745098	-2.18300615124923	0.00410434	0.00130536	IPR001128::IPR036396::IPR002401	Cytochrome P450::Cytochrome P450 superfamily::Cytochrome P450, E-class, group I	Functionally poorly known genes	NA	FB-init	YFB_lamellae;YFB_cap	CC1G_07897
CopciAB_382440.T0	4.90464	2.07616	10.1697	2.40487	2.36236	4.22879	0.423306	0.236474	-1.37156	-2.07047	-1.24022804599813	-2.08024533546853	0.0341322	0.000643103	IPR001128::IPR036396::IPR002401	Cytochrome P450::Cytochrome P450 superfamily::Cytochrome P450, E-class, group I	NA	NA	FB-init	All	CC1G_15555
CopciAB_442010.T0	7.26938	5.59333	8.67762	4.11798	1.29965	2.10725	0.769436	0.474552	-0.387645	-1.08795	-0.378125966478134	-1.07536140660266	0.276673	0.00417774	IPR001128::IPR036396::IPR002401::IPR017972	Cytochrome P450::Cytochrome P450 superfamily::Cytochrome P450, E-class, group I::Cytochrome P450, conserved site	NA	NA	NA	NA	CC1G_08038
CopciAB_462186.T0	27.0133	10.6968	46.4036	6.1196	2.52536	7.58277	0.395984	0.131878	-1.89789	-2.92747	-1.33648682788682	-2.9227254873792	0.0234804	0.000778533	IPR001128::IPR036396::IPR002401::IPR017972	Cytochrome P450::Cytochrome P450 superfamily::Cytochrome P450, E-class, group I::Cytochrome P450, conserved site	NA	NA	FB-init	YFB_cap;YFB_stipe	CC1G_01274
CopciAB_444852.T0	98.9231	74.1763	194.344	46.5112	1.33362	4.17844	0.749838	0.239324	-0.644565	-2.06612	-0.415348763859571	-2.06296372716649	0.24784	0.00155876	IPR001128::IPR036396::IPR002403	Cytochrome P450::Cytochrome P450 superfamily::Cytochrome P450, E-class, group IV	NA	NA	FB-init	YFB_cap;YFB_stipe	CC1G_01620
CopciAB_444366.T0	46.0592	28.421	62.2331	27.3937	1.6206	2.2718	0.617054	0.440179	-0.716983	-1.18894	-0.696530530262258	-1.18383684304652	0.0259906	0.000555248	IPR001128::IPR002401::IPR036396::IPR017972	Cytochrome P450::Cytochrome P450, E-class, group I::Cytochrome P450 superfamily::Cytochrome P450, conserved site	NA	NA	FB-init	All	CC1G_05620
CopciAB_374192.T0	16.6468	14.7686	79.3967	13.2322	1.12717	6.00027	0.887176	0.166659	-0.384087	-2.5787	-0.172708386779749	-2.58502626119925	0.432593	0.000134377	IPR001128::IPR002403::IPR036396	Cytochrome P450::Cytochrome P450, E-class, group IV::Cytochrome P450 superfamily	NA	NA	FB-init	YFB_cap	CC1G_06334
CopciAB_426597.T0	846.755	467.246	1690.71	297.615	1.81222	5.68085	0.551808	0.17603	-1.0121	-2.50472	-0.857761371421133	-2.50610770636403	0.0941378	0.000531933	IPR001128::IPR002403::IPR036396	Cytochrome P450::Cytochrome P450, E-class, group IV::Cytochrome P450 superfamily	NA	NA	FB-init	YFB_cap;YFB_stipe	CC1G_01584
CopciAB_489780.T0	3.8153	6.76278	2.96385	8.17549	0.564161	0.362529	1.77254	2.7584	0.822999	1.45912	0.825820774766711	1.46383335602025	0.0225228	0.000299569	IPR036075::IPR039763::IPR002791	Damage-control phosphatase ARMT1-like, metal-binding domain superfamily::Damage-control phosphatase ARMT1::Damage-control phosphatase ARMT1-like, metal-binding domain	NA	NA	NA	NA	CC1G_07544
CopciAB_414494.T0	54.5929	121.196	21.0594	190.882	0.45045	0.110327	2.22	9.06399	1.74302	3.20186	1.15056063346439	3.1801456482923	0.158208	0.0132916	IPR002791::IPR039763::IPR036075	Damage-control phosphatase ARMT1-like, metal-binding domain::Damage-control phosphatase ARMT1::Damage-control phosphatase ARMT1-like, metal-binding domain superfamily	Functionally poorly known genes	NA	FB-init	YFB_lamellae	CC1G_06553
CopciAB_496509.T0	216.601	615.237	223.032	435.191	0.352062	0.512493	2.84041	1.95125	1.48704	0.963945	1.50610022709409	0.964397053969231	0.00465678	0.0128967	IPR005931::IPR029510::IPR016162::IPR016161::IPR016163::IPR015590::IPR016160	Delta-1-pyrroline-5-carboxylate dehydrogenase::Aldehyde dehydrogenase, glutamic acid active site::Aldehyde dehydrogenase, N-terminal::Aldehyde/histidinol dehydrogenase::Aldehyde dehydrogenase, C-terminal::Aldehyde dehydrogenase domain::Aldehyde dehydrogenase, cysteine active site	Functionally poorly known genes	NA	NA	YFB_cap;YFB_lamellae	CC1G_10646
CopciAB_362182.T0	67.3704	85.7533	134.777	58.9827	0.785631	2.28503	1.27286	0.437631	0.252873	-1.18591	0.348076489640796	-1.19221457396716	0.510323	0.00394585	IPR017945::IPR000422	DHBP synthase RibB-like alpha/beta domain superfamily::3,4-dihydroxy-2-butanone 4-phosphate synthase, RibB	NA	NA	NA	YFB_cap;YFB_stipe	CC1G_00964
CopciAB_501707.T0	138.56	172.542	40.1251	87.4386	0.80305	0.458895	1.24525	2.17915	0.325052	1.11784	0.316437958244348	1.1237646496082	0.315993	0.000833745	IPR029035::IPR012001::IPR029061::IPR011766::IPR045229	DHS-like NAD/FAD-binding domain superfamily::Thiamine pyrophosphate enzyme, N-terminal TPP-binding domain::Thiamin diphosphate-binding fold::Thiamine pyrophosphate enzyme, TPP-binding::Thiamine pyrophosphate enzyme	NA	NA	NA	All	CC1G_03083
CopciAB_1000856.T0	29.7796	11.5485	49.8323	18.0017	2.57864	2.76821	0.387801	0.361245	-1.32556	-1.46406	-1.36661209233596	-1.46895166168395	0.00410434	0.000335	IPR008922::IPR002227	Di-copper centre-containing domain superfamily::Tyrosinase copper-binding domain	NA	NA	FB-init	YFB_stipe;YFB_cap	-
CopciAB_467336.T0	8.8212	18.6258	7.60132	14.2043	0.473602	0.535143	2.11148	1.86866	1.04915	0.896678	1.07825388860765	0.902004499055244	0.0168746	0.0152918	IPR007696::IPR027417::IPR000432::IPR036187::IPR017261::IPR045076	DNA mismatch repair protein MutS, core::P-loop containing nucleoside triphosphate hydrolase::DNA mismatch repair protein MutS, C-terminal::DNA mismatch repair protein MutS, core domain superfamily::DNA mismatch repair protein MutS/MSH::DNA mismatch repair MutS family	Cell division, proliferation and growth	cell division-related genes	NA	All	CC1G_14981
CopciAB_469428.T0	26.6639	24.3387	72.5487	18.8616	1.09554	3.84636	0.912795	0.259986	-0.344758	-1.94102	-0.131637708010679	-1.94349322332806	0.512516	0.00139144	IPR010996::IPR022312::IPR043519::IPR027421::IPR001357::IPR037160::IPR002008::IPR028207::IPR036420::IPR002054::IPR029398	DNA polymerase beta-like, N-terminal domain::DNA polymerase family X::Nucleotidyltransferase superfamily::DNA polymerase lambda lyase domain superfamily::BRCT domain::DNA polymerase, thumb domain superfamily::DNA polymerase family X, beta-like::DNA polymerase beta, palm domain::BRCT domain superfamily::DNA-directed DNA polymerase X::DNA polymerase beta, thumb domain	NA	NA	NA	YFB_cap;YFB_stipe	NA
CopciAB_365932.T0	4.97152	12.9597	3.16214	7.62635	0.383613	0.414634	2.60679	2.41177	1.38702	1.25663	1.38227535580601	1.27008981499985	0.00109224	0.000906117	IPR013632::IPR027417	DNA recombination and repair protein Rad51-like, C-terminal::P-loop containing nucleoside triphosphate hydrolase	Cell division, proliferation and growth	cell division-related genes	NA	All	CC1G_06263
CopciAB_377255.T0	10.6164	6.54781	16.4937	5.94098	1.62137	2.77627	0.616764	0.360196	-0.655388	-1.52082	-0.697209991652403	-1.4731457218597	0.203731	0.00382087	IPR010760	DNA repair protein, Swi5	NA	NA	NA	All	-
CopciAB_454684.T0	12.649	4.97251	17.4195	11.9903	2.54378	1.45279	0.393116	0.688329	-1.47953	-0.580273	-1.3469725203887	-0.5388297392652	0.0495434	0.249817	IPR044929::IPR040255::IPR044925::IPR001604::IPR020821::IPR018524	DNA/RNA non-specific endonuclease superfamily::Non-specific endonuclease::His-Me finger superfamily::DNA/RNA non-specific endonuclease::Extracellular Endonuclease, subunit A::DNA/RNA non-specific endonuclease, active site	NA	NA	FB-init	YFB_stipe;YFB_lamellae	CC1G_05142
CopciAB_496192.T0	47.9352	86.9972	30.4651	61.7858	0.550997	0.493076	1.81489	2.02808	0.850707	1.01492	0.859882451013737	1.02011796723625	0.0107081	0.000810939	IPR045055::IPR027417::IPR047187::IPR041679::IPR041677::IPR007855	DNA2/NAM7-like helicase::P-loop containing nucleoside triphosphate hydrolase::Upf1-like, C-terminal helicase domain::DNA2/NAM7 helicase-like, C-terminal::DNA2/NAM7 helicase, helicase domain::RNA-dependent RNA polymerase, eukaryotic-type	Transcriptional regulators	RNA interference related genes	NA	All	CC1G_09230
CopciAB_544988.T0	7.43131	5.8491	0.919817	5.07886	1.27051	0.181107	0.787088	5.5216	-0.380769	2.41369	-0.345403697103468	2.46508628236652	0.556484	0.0101899	IPR018535	Domain of unknown function DUF1996	NA	NA	NA	NA	CC1G_08921
CopciAB_462583.T0	10.4276	24.6565	9.77058	23.4449	0.422915	0.416746	2.36454	2.39954	1.26793	1.25579	1.24155958627757	1.26276081817597	0.00462179	0.00133233	IPR018535	Domain of unknown function DUF1996	NA	NA	NA	All	CC1G_12254
CopciAB_487328.T0	2.03177	1.68853	8.52338	1.1857	1.20328	7.18848	0.831062	0.139111	-0.623739	-2.90203	-0.266972260449619	-2.84568683350005	0.412237	0.000456215	IPR018535	Domain of unknown function DUF1996	NA	NA	NA	YFB_cap	CC1G_03173
CopciAB_440286.T0	4.19492	8.38955	1.98002	5.42774	0.500018	0.364797	1.99993	2.74125	1.04667	1.49204	0.999949309008968	1.4548361228202	0.027782	0.00422728	IPR025554::IPR011935::IPR037291	Domain of unknown function DUF4140::Conserved hypothetical protein CHP02231::Domain of unknown function DUF4139	NA	NA	NA	NA	CC1G_03066
CopciAB_500803.T0	22.7408	46.7313	10.69	35.2048	0.486628	0.303652	2.05496	3.29325	1.05269	1.71946	1.03910736809047	1.71951081443943	0.0203142	0.000355948	IPR027974::IPR002893::IPR024119	Domain of unknown function DUF4470::Zinc finger, MYND-type::Transcription factor DEAF-1	NA	NA	NA	All	CC1G_08917
CopciAB_493979.T0	87.882	19.7452	140.011	14.1498	4.4508	9.89488	0.224679	0.101062	-2.16983	-3.30438	-2.15406456433989	-3.3066819266479	1.7e-05	2.76e-07	IPR045340	Domain of unknown function DUF6533	conserved developmentally regulated protein of unknown function	NA	FB-init	All	CC1G_01874
CopciAB_501094.T0	26.8544	24.2669	3.06727	18.7516	1.10663	0.163574	0.903644	6.11344	-0.0578743	2.62801	-0.146172794297922	2.61198474459839	0.935941	0.00342115	IPR045340	Domain of unknown function DUF6533	NA	NA	NA	YFB_cap	CC1G_08432
CopciAB_365989.T0	11.5869	16.5108	2.94608	14.9205	0.701778	0.197451	1.42495	5.06454	0.524808	2.50491	0.510913476845681	2.3404324504825	0.20614	0.00029811	IPR045340	Domain of unknown function DUF6533	NA	NA	NA	All	CC1G_15099
CopciAB_499485.T0	1.02209	2.43329	1.50508	5.01945	0.420045	0.29985	2.3807	3.335	1.27332	1.77926	1.25138302745059	1.73768839344633	0.0628371	0.00269998	IPR045340	Domain of unknown function DUF6533	NA	NA	NA	NA	CC1G_10414
CopciAB_247578.T0	6.53485	5.6337	2.47549	5.69216	1.15996	0.434894	0.862101	2.29941	-0.217208	1.23489	-0.214070684105644	1.20126471646792	0.645395	0.0156976	IPR045340	Domain of unknown function DUF6533	NA	NA	NA	NA	CC1G_07904
CopciAB_497575.T0	43.9981	55.4644	15.574	36.6666	0.793269	0.424746	1.26061	2.35435	0.31731	1.23169	0.334118609270893	1.23532752333557	0.294947	0.000973575	IPR045340	Domain of unknown function DUF6533	NA	NA	NA	YFB_cap	CC1G_02365
CopciAB_430880.T0	4.04266	4.46275	2.56555	5.50229	0.905869	0.466269	1.10391	2.14469	0.182197	1.09999	0.142626195195513	1.100766228781	0.715053	0.0190964	IPR045340	Domain of unknown function DUF6533	NA	NA	NA	NA	-
CopciAB_440959.T0	10.9341	9.79805	3.22831	6.857	1.11595	0.470805	0.896097	2.12402	-0.225284	1.09138	-0.158272419300958	1.08679796609811	0.594676	0.0245974	IPR045340	Domain of unknown function DUF6533	NA	NA	NA	NA	CC1G_11369
CopciAB_497919.T0	9.60024	12.0219	7.07398	14.5807	0.798564	0.485159	1.25225	2.06118	0.286766	1.07205	0.32452043184864	1.0434714800065	0.522692	0.0143305	IPR045340	Domain of unknown function DUF6533	NA	NA	NA	NA	CC1G_10435
CopciAB_440127.T0	3.7848	5.06599	8.80673	4.1817	0.747099	2.10602	1.33851	0.47483	0.20907	-1.08106	0.420628351256512	-1.07451727047085	0.754656	0.0357398	IPR045340	Domain of unknown function DUF6533	NA	NA	FB-init	All	CC1G_11005
CopciAB_519684.T0	7.15106	10.6132	43.7535	7.65939	0.673792	5.71239	1.48414	0.175058	0.116732	-2.34112	0.569625231215161	-2.51409530026567	0.921627	0.00826265	IPR045340	Domain of unknown function DUF6533	NA	NA	FB-init	YFB_cap	CC1G_05645
CopciAB_367244.T0	43.2594	33.4401	37.8982	17.5792	1.29364	2.15585	0.773015	0.463854	-0.445104	-1.08458	-0.371432394983127	-1.10825605501765	0.255932	0.00903892	IPR045340	Domain of unknown function DUF6533	NA	NA	FB-init	YFB_cap;YFB_stipe	CC1G_02361
CopciAB_119293.T0	21.0989	8.82476	30.4432	8.16498	2.39087	3.72851	0.418257	0.268204	-1.36815	-1.89831	-1.25753829197055	-1.8985989562604	0.00554459	0.000173394	IPR045340	Domain of unknown function DUF6533	NA	NA	FB-init	All	CC1G_06150
CopciAB_499106.T0	52.4756	34.1501	197.288	89.3498	1.53662	2.20804	0.650779	0.45289	-0.692836	-1.16238	-0.619759524217089	-1.14276764918352	0.119093	0.0114618	IPR045339	Domain of unknown function DUF6534	conserved developmentally regulated protein of unknown function	NA	FB-init	All	CC1G_01301
CopciAB_518773.T0	7.84058	14.8095	3.98013	16.0287	0.529429	0.248313	1.88883	4.02717	0.717518	1.99689	0.917492026302817	2.00976769826445	0.27928	0.00688869	IPR045339	Domain of unknown function DUF6534	NA	NA	NA	NA	CC1G_08944
CopciAB_444368.T0	10.8217	20.8282	2.04335	5.95256	0.519569	0.343273	1.92467	2.91314	0.842524	1.51052	0.94461267044888	1.54257267962534	0.137799	0.0466122	IPR045339	Domain of unknown function DUF6534	NA	NA	NA	YFB_cap;YFB_lamellae	-
CopciAB_444907.T0	63.4668	88.7643	27.1154	69.8154	0.715004	0.388387	1.39859	2.57475	0.536563	1.37034	0.483976297060184	1.36443414009771	0.154704	0.0013723	IPR045339	Domain of unknown function DUF6534	NA	NA	NA	YFB_cap	CC1G_02198
CopciAB_446967.T0	11.4911	14.1556	4.33942	10.4578	0.811772	0.414944	1.23187	2.40996	0.333244	1.21171	0.300853139076554	1.26901182339572	0.519905	0.03214	IPR045339	Domain of unknown function DUF6534	NA	NA	NA	NA	-
CopciAB_206513.T0	5.08171	4.05772	4.03221	1.94614	1.25236	2.0719	0.798495	0.482648	-0.352552	-1.13074	-0.324644579552193	-1.05095718872296	0.389	0.0148	IPR045339	Domain of unknown function DUF6534	NA	NA	NA	NA	CC1G_05788
CopciAB_445037.T0	185.648	121.984	149.649	66.747	1.52191	2.24203	0.657069	0.446025	-0.631812	-1.16426	-0.60588279130578	-1.16480364570439	0.082364	0.00158549	IPR045339	Domain of unknown function DUF6534	NA	NA	NA	YFB_cap;YFB_stipe	CC1G_12454
CopciAB_371421.T0	7.19955	4.52477	8.08797	4.07277	1.59114	1.98586	0.628479	0.50356	-0.753608	-1.01389	-0.670063357842162	-0.98976509477935	0.178058	0.046193	IPR045339	Domain of unknown function DUF6534	NA	NA	NA	NA	CC1G_10590
CopciAB_404011.T0	7.99925	3.71981	11.6285	5.85366	2.15045	1.98654	0.46502	0.503388	-1.14594	-0.998557	-1.10463685814665	-0.9902561402819	0.0153221	0.00546851	IPR045339	Domain of unknown function DUF6534	NA	NA	NA	YFB_cap;YFB_lamellae	-
CopciAB_441181.T0	7.34044	7.18222	14.0368	5.93968	1.02203	2.36323	0.978446	0.423149	-0.231824	-1.26387	-0.0314354844263105	-1.24076100605463	0.71577	0.0181683	IPR046528	Domain of unknown function DUF6593	conserved developmentally regulated protein of unknown function	NA	NA	YFB_cap	CC1G_15693
CopciAB_371740.T0	6.93703	29.5861	9.23409	12.8614	0.234469	0.717972	4.26495	1.39281	1.89796	0.473682	2.09252983279559	0.478000243637858	0.0196833	0.458749	IPR046528	Domain of unknown function DUF6593	NA	NA	NA	YFB_cap	CC1G_04881
CopciAB_437818.T0	7.49954	17.8495	5.61952	18.7734	0.420154	0.299334	2.38008	3.34075	1.22428	1.69471	1.25100822766669	1.74017107995977	0.0493926	0.00558913	IPR046528	Domain of unknown function DUF6593	NA	NA	NA	NA	NA
CopciAB_201272.T0	30.9738	36.5086	88.8792	22.0773	0.848397	4.02582	1.17869	0.248396	-0.260084	-2.01647	0.237187859945962	-2.00928442754054	0.741336	0.00619396	IPR046528	Domain of unknown function DUF6593	NA	NA	NA	YFB_cap	CC1G_03550
CopciAB_443918.T0	3.66634	8.27202	2.05098	6.27735	0.443222	0.326727	2.25621	3.06066	1.18135	1.50176	1.17389818822374	1.61384259995853	0.0384	0.0102	IPR020422::IPR000340::IPR029021::IPR016130::IPR000387	Dual specificity protein phosphatase domain::Dual specificity phosphatase, catalytic domain::Protein-tyrosine phosphatase-like::Protein-tyrosine phosphatase, active site::Tyrosine-specific protein phosphatases domain	Functionally poorly known genes	NA	NA	YFB_cap	CC1G_03118
CopciAB_500287.T0	15.4587	7.49471	23.8651	15.1618	2.06262	1.57403	0.48482	0.635312	-1.0355	-0.657822	-1.04447838603759	-0.654461690481882	0.0122779	0.0266214	IPR035587::IPR013785::IPR036855::IPR018517::IPR041367::IPR000571	DUS-like, FMN-binding domain::Aldolase-type TIM barrel::Zinc finger, CCCH-type superfamily::tRNA-dihydrouridine synthase, conserved site::E3 ligase, CCCH-type zinc finger::Zinc finger, CCCH-type	NA	NA	NA	All	NA
CopciAB_445102.T0	33.3446	23.6112	64.4285	32.0017	1.41224	2.01328	0.708096	0.496701	-0.480666	-1.02747	-0.497982469156055	-1.00954961292394	0.123683	0.00178053	IPR000620	EamA domain	NA	NA	NA	All	CC1G_04759
CopciAB_465448.T0	131.406	205.979	76.0837	212.505	0.637957	0.358032	1.5675	2.79305	0.607952	1.491	0.64846806352836	1.48183970942384	0.193918	0.00318156	IPR002048::IPR018247::IPR011992	EF-hand domain::EF-Hand 1, calcium-binding site::EF-hand domain pair	NA	NA	NA	YFB_cap	-
CopciAB_161813.T0	458.024	472.532	406.774	947.066	0.969297	0.429509	1.03168	2.32824	0.0624171	1.1566	0.0449899138281015	1.21923814958787	0.908079	0.0155219	IPR018940::IPR001326::IPR036219::IPR014038::IPR014717::IPR036282	Elongation factor 1 beta central acidic region, eukaryote::Translation elongation factor EF1B, beta/delta chains, conserved site::Translation elongation factor eEF-1beta-like superfamily::Translation elongation factor EF1B, beta/delta subunit, guanine nucleotide exchange domain::Translation elongation factor EF1B/ribosomal protein S6::Glutathione S-transferase, C-terminal domain superfamily	NA	NA	NA	YFB_lamellae	CC1G_09403
CopciAB_377192.T0	14.3435	17.5275	5.9471	15.7756	0.818344	0.376981	1.22198	2.65265	0.330721	1.37984	0.289221054417974	1.40743590338978	0.435189	0.00548883	IPR034690::IPR023346::IPR023347::IPR033907::IPR002196	Endolysin T4 type::Lysozyme-like domain superfamily::Lysozyme domain superfamily::Endolysin/autolysin::Glycoside hydrolase, family 24	NA	NA	NA	NA	CC1G_03049
CopciAB_430441.T0	49.8971	93.2865	40.5146	108.172	0.53488	0.374541	1.86958	2.66994	0.901701	1.41258	0.902712765625838	1.41680552103907	0.00809495	0.000173394	IPR029017::IPR029065::IPR018110::IPR013341::IPR036849::IPR013342::IPR046945	Enolase-like, N-terminal::Enolase C-terminal domain-like::Mandelate racemase/muconate lactonizing enzyme, conserved site::Mandelate racemase/muconate lactonizing enzyme, N-terminal domain::Enolase-like, C-terminal domain superfamily::Mandelate racemase/muconate lactonizing enzyme, C-terminal::L-rhamnonate dehydratase-like	NA	NA	NA	All	CC1G_02516
CopciAB_397195.T0	24.941	21.7232	9.71419	23.8431	1.14813	0.407422	0.870982	2.45446	-0.0798207	1.27863	-0.199285386069982	1.29540401307149	0.879502	0.010811	IPR000639::IPR000073::IPR029058	Epoxide hydrolase-like::Alpha/beta hydrolase fold-1::Alpha/Beta hydrolase fold	NA	NA	NA	YFB_lamellae;YFB_cap	CC1G_00644
CopciAB_436418.T0	27.7091	47.1309	23.4719	49.5265	0.587917	0.473925	1.70092	2.11004	0.761871	1.06708	0.766315704718795	1.07726997557643	0.01857	0.000933346	IPR004140::IPR046364::IPR016159	Exocyst complex component Exo70::Exocyst complex subunit Exo70, C-terminal::Cullin repeat-like-containing domain superfamily	NA	NA	NA	All	CC1G_09203
CopciAB_496521.T0	74.4637	29.5862	178.743	21.8309	2.51684	8.18763	0.397323	0.122135	-1.72976	-3.05458	-1.33161448760431	-3.03344608703743	0.0356214	0.000885478	IPR006094::IPR036318::IPR012951::IPR016166::IPR016169::IPR016167	FAD linked oxidase, N-terminal::FAD-binding, type PCMH-like superfamily::Berberine/berberine-like::FAD-binding domain, PCMH-type::FAD-binding, type PCMH, subdomain 2::FAD-binding, type PCMH, subdomain 1	NA	NA	FB-init	YFB_cap;YFB_stipe	CC1G_10633
CopciAB_362377.T0	47.1223	71.5278	12.1322	45.0403	0.658797	0.269364	1.51792	3.71244	0.610359	1.89975	0.602094858197235	1.89236955522668	0.0292115	9.96e-06	IPR036188	FAD/NAD(P)-binding domain superfamily	NA	NA	NA	YFB_lamellae	CC1G_06168
CopciAB_470588.T0	16.1781	11.5772	33.8469	15.4328	1.39741	2.19317	0.715612	0.45596	-0.538003	-1.11831	-0.482750778957736	-1.13302056674589	0.136472	0.00206348	IPR036188	FAD/NAD(P)-binding domain superfamily	NA	NA	NA	YFB_cap;YFB_stipe	CC1G_08336
CopciAB_363062.T0	23.8786	17.5878	118.598	22.724	1.35768	5.21903	0.736552	0.191606	-0.48184	-2.36753	-0.441139884237269	-2.38378286994537	0.126163	1.66e-05	IPR036188::IPR002937	FAD/NAD(P)-binding domain superfamily::Amine oxidase	NA	NA	FB-init	YFB_cap;YFB_stipe	CC1G_01639
CopciAB_249848.T0	32.8546	51.5653	25.1456	52.1318	0.637145	0.482347	1.5695	2.0732	0.647361	1.05263	0.650307369520962	1.05185626867257	0.00853858	0.000143173	IPR036188::IPR002938	FAD/NAD(P)-binding domain superfamily::FAD-binding domain	NA	NA	NA	All	NA
CopciAB_357054.T0	216.824	270.519	538.227	230.721	0.801511	2.3328	1.24764	0.428669	0.296365	-1.22347	0.319205978467758	-1.22206440891079	0.374401	0.00182495	IPR036188::IPR002938	FAD/NAD(P)-binding domain superfamily::FAD-binding domain	NA	NA	FB-init	YFB_cap;YFB_stipe	CC1G_00517
CopciAB_408454.T0	23.6216	10.7875	34.0704	22.6427	2.18971	1.50469	0.456681	0.664587	-1.38431	-0.603606	-1.13074135458721	-0.589469653123457	0.0486753	0.246883	IPR036188::IPR002938	FAD/NAD(P)-binding domain superfamily::FAD-binding domain	NA	NA	NA	YFB_lamellae;YFB_stipe	CC1G_06018
CopciAB_529780.T0	8.00182	65.2159	22.9748	165.494	0.122697	0.138826	8.15013	7.20328	2.96728	2.87364	3.02682325029303	2.84865301640011	0.00186276	0.000531895	IPR036188::IPR006905	FAD/NAD(P)-binding domain superfamily::Flavin-dependent halogenase	Functionally poorly known genes	NA	FB-init	YFB_lamellae	CC1G_02004
CopciAB_372036.T0	21.081	21.2224	9.98285	21.8549	0.993336	0.45678	1.00671	2.18924	0.0410263	1.15053	0.00964564169343923	1.13042995559214	0.916708	0.00300296	IPR036188::IPR007867::IPR000172::IPR012132	FAD/NAD(P)-binding domain superfamily::Glucose-methanol-choline oxidoreductase, C-terminal::Glucose-methanol-choline oxidoreductase, N-terminal::Glucose-methanol-choline oxidoreductase	NA	NA	NA	All	NA
CopciAB_451588.T0	16.0033	10.4023	47.17	4.20499	1.53844	11.2176	0.650008	0.0891453	-1.32924	-3.4901	-0.621470403556389	-3.48769742189484	0.117147	0.000668675	IPR036188::IPR007867::IPR000172::IPR012132::IPR027424	FAD/NAD(P)-binding domain superfamily::Glucose-methanol-choline oxidoreductase, C-terminal::Glucose-methanol-choline oxidoreductase, N-terminal::Glucose-methanol-choline oxidoreductase::Glucose Oxidase, domain 2	NA	NA	FB-init	YFB_cap;YFB_lamellae	CC1G_15386
CopciAB_433858.T0	7.76943	5.17827	12.8469	3.23344	1.50039	3.97315	0.666493	0.25169	-0.803511	-2.0021	-0.585338882135704	-1.99028268562261	0.122038	0.000800397	IPR036188::IPR013698::IPR040125	FAD/NAD(P)-binding domain superfamily::Squalene epoxidase::Squalene monooxygenase	NA	NA	NA	NA	CC1G_03119
CopciAB_513409.T0	15.081	10.205	22.4551	9.88334	1.47781	2.27201	0.676676	0.440139	-0.560898	-1.17779	-0.563462133295344	-1.18397000883971	0.228833	0.00918888	IPR016166::IPR016169::IPR006094::IPR012951::IPR036318	FAD-binding domain, PCMH-type::FAD-binding, type PCMH, subdomain 2::FAD linked oxidase, N-terminal::Berberine/berberine-like::FAD-binding, type PCMH-like superfamily	Cell surface and cell wall proteins	cell surface protein encoding genes	NA	YFB_stipe;YFB_cap	CC1G_08030
CopciAB_441555.T0	8.98377	9.71201	3.83323	7.62438	0.925017	0.50276	1.08106	1.98902	0.0774081	1.0086	0.112448234942718	0.992059651357219	0.871577	0.0256131	IPR002938::IPR036188	FAD-binding domain::FAD/NAD(P)-binding domain superfamily	NA	NA	NA	NA	CC1G_06468
CopciAB_385497.T0	4.8226	5.06915	14.6546	5.65293	0.951361	2.5924	1.05113	0.385744	0.0714456	-1.3726	0.0719346767421393	-1.37428623421019	0.874069	0.000684638	IPR002938::IPR036188	FAD-binding domain::FAD/NAD(P)-binding domain superfamily	NA	NA	FB-init	YFB_cap;YFB_lamellae	CC1G_07315
CopciAB_500655.T0	8.17372	6.6471	36.0937	5.36012	1.22967	6.73376	0.813228	0.148505	-0.328269	-2.75235	-0.298267548960043	-2.75141221020262	0.382039	9.46e-06	IPR002938::IPR036188	FAD-binding domain::FAD/NAD(P)-binding domain superfamily	NA	NA	FB-init	YFB_cap;YFB_lamellae	CC1G_05817
CopciAB_475231.T0	3.49477	6.1085	28.8682	3.34118	0.572115	8.64012	1.7479	0.115739	0.0221102	-2.97859	0.805621925850688	-3.11105072668613	0.988267	0.00376675	IPR016169::IPR006094::IPR016166::IPR016167::IPR012951::IPR036318	FAD-binding, type PCMH, subdomain 2::FAD linked oxidase, N-terminal::FAD-binding domain, PCMH-type::FAD-binding, type PCMH, subdomain 1::Berberine/berberine-like::FAD-binding, type PCMH-like superfamily	NA	NA	FB-init	YFB_cap	CC1G_01443
CopciAB_493933.T0	38.339	19.6019	38.9785	15.21	1.95589	2.56269	0.511277	0.390215	-0.969586	-1.35203	-0.967821951444398	-1.35765906388604	0.00608395	0.000229447	IPR005804::IPR015876::IPR001199::IPR036400::IPR009160::IPR018506	Fatty acid desaturase domain::Acyl-CoA desaturase::Cytochrome b5-like heme/steroid binding domain::Cytochrome b5-like heme/steroid binding domain superfamily::Acyl-CoA desaturase, haem/steroid binding domain-containing::Cytochrome b5, heme-binding site	Lipid metabolism	linoleic acid biosynthesis related genes	NA	All	CC1G_06579
CopciAB_72617.T0	5.99577	11.8998	5.3411	12.3044	0.503856	0.43408	1.9847	2.30372	0.947382	1.18831	0.988917802618359	1.20396761593514	0.0348432	0.00500873	IPR001522::IPR018506::IPR036400::IPR015876::IPR009160::IPR001199::IPR005804	Fatty acid desaturase type 1, conserved site::Cytochrome b5, heme-binding site::Cytochrome b5-like heme/steroid binding domain superfamily::Acyl-CoA desaturase::Acyl-CoA desaturase, haem/steroid binding domain-containing::Cytochrome b5-like heme/steroid binding domain::Fatty acid desaturase domain	Lipid metabolism	membrane phoshpolipid and fatty acid biosynthesis genes	NA	YFB_lamellae	NA
CopciAB_471478.T0	9.66697	10.0106	35.8745	8.29126	0.965676	4.32679	1.03554	0.231118	-0.407365	-2.08438	0.0503892861897067	-2.11329543473285	0.622814	0.00489259	IPR012171::IPR005804	Fatty acid desaturase::Fatty acid desaturase domain	Lipid metabolism	linoleic acid biosynthesis related genes	FB-init	YFB_cap	CC1G_02590
CopciAB_422976.T0	18.5915	11.3764	50.3001	7.41276	1.63422	6.78561	0.611914	0.147371	-1.37827	-2.76552	-0.708599169276417	-2.76247935003613	0.140444	0.00324137	IPR012171::IPR005804	Fatty acid desaturase::Fatty acid desaturase domain	Lipid metabolism	linoleic acid biosynthesis related genes	FB-init	YFB_cap	CC1G_02589
CopciAB_447747.T0	14.9439	27.6253	13.472	30.8925	0.540949	0.436094	1.8486	2.29308	0.863354	1.18241	0.886434568532929	1.19728828857649	0.0270109	0.00199485	IPR001810	F-box domain	NA	NA	NA	NA	-
CopciAB_356301.T0	16.137	10.6915	17.6843	7.52623	1.50933	2.34969	0.662548	0.425589	-0.654074	-1.24283	-0.593904190919007	-1.23246825490974	0.0648194	0.00123197	IPR001810	F-box domain	NA	NA	NA	NA	CC1G_02955
CopciAB_499739.T0	7.04547	1.59068	5.69377	1.2041	4.42923	4.72864	0.225773	0.211478	-2.1289	-2.34954	-2.14705719895829	-2.24142390920524	0.00177354	0.000355103	IPR001810	F-box domain	NA	NA	NA	All	CC1G_06904
CopciAB_447634.T0	28.2897	58.0682	12.1198	37.3736	0.487181	0.324288	2.05263	3.08368	0.911424	1.62173	1.0374714735252	1.62465435860409	0.0777382	0.00291418	IPR001810::IPR036047	F-box domain::F-box-like domain superfamily	NA	NA	NA	All	CC1G_02940
CopciAB_465442.T0	18.0405	27.2693	11.0334	23.5971	0.661568	0.467574	1.51156	2.1387	0.582766	1.10647	0.596039435347005	1.09673247014043	0.030735	0.000416035	IPR001810::IPR036047	F-box domain::F-box-like domain superfamily	NA	NA	NA	YFB_stipe	CC1G_06518
CopciAB_450663.T0	79.8531	174.117	100.95	109.194	0.458616	0.924497	2.18047	1.08167	1.09365	0.131513	1.12464127229441	0.113259515678712	0.00719174	0.662553	IPR001810::IPR036047	F-box domain::F-box-like domain superfamily	NA	NA	NA	All	CC1G_01875
CopciAB_442262.T0	55.5796	69.1079	21.5715	53.4806	0.804243	0.403351	1.24341	2.47923	0.303957	1.31553	0.31429700303125	1.30989229925709	0.272701	0.000216498	IPR001810::IPR032675	F-box domain::Leucine-rich repeat domain superfamily	NA	NA	NA	All	CC1G_10579
CopciAB_501200.T0	130.932	57.0206	117.493	43.9214	2.29622	2.67508	0.435499	0.37382	-1.19939	-1.41501	-1.19925787467722	-1.41958246681789	0.00767069	0.000714816	IPR001810::IPR032675	F-box domain::Leucine-rich repeat domain superfamily	Ubiquitin-proteasome system	protein ubiquitination and the proteasome related genes	FB-init	YFB_cap;YFB_stipe	CC1G_00584
CopciAB_458381.T0	31.143	53.8863	12.3514	27.85	0.577939	0.443496	1.73029	2.25481	0.790095	1.17848	0.79101061504725	1.17300655494311	0.00472691	0.000173394	IPR001810::IPR032675::IPR036047	F-box domain::Leucine-rich repeat domain superfamily::F-box-like domain superfamily	NA	NA	NA	All	CC1G_06195
CopciAB_481524.T0	4.58714	2.67245	7.54975	3.50823	1.71645	2.15201	0.582596	0.464682	-0.793522	-1.11055	-0.779431753674305	-1.10568364832947	0.0488937	0.00213616	IPR001810::IPR036322::IPR036047	F-box domain::WD40-repeat-containing domain superfamily::F-box-like domain superfamily	NA	NA	FB-init	YFB_stipe	CC1G_00816
CopciAB_500397.T0	5.45851	11.2456	3.16386	7.23893	0.485391	0.437062	2.0602	2.288	1.03906	1.19265	1.04278144188286	1.19408862880466	0.00216133	0.000439019	IPR036047::IPR001810	F-box-like domain superfamily::F-box domain	NA	NA	NA	All	CC1G_03348
CopciAB_426102.T0	4.46544	3.31147	7.71433	3.41592	1.34847	2.25835	0.741579	0.442802	-0.705366	-1.20644	-0.43132766237753	-1.17526777307626	0.203786	0.0141341	IPR036047::IPR001810	F-box-like domain superfamily::F-box domain	NA	NA	NA	YFB_cap;YFB_stipe	CC1G_05988
CopciAB_399846.T0	4.78974	2.264	5.82533	3.19387	2.11561	1.82391	0.472677	0.548274	-1.08346	-0.889107	-1.08107280337253	-0.867032254388458	0.0101714	0.00600931	IPR036047::IPR001810::IPR032675	F-box-like domain superfamily::F-box domain::Leucine-rich repeat domain superfamily	NA	NA	NA	All	CC1G_03381
CopciAB_374070.T0	12.0593	27.3853	11.701	18.1152	0.440355	0.645924	2.27089	1.54817	1.17526	0.629819	1.1832608152934	0.63056420813474	0.00109224	0.01055	IPR036047::IPR001810::IPR036322	F-box-like domain superfamily::F-box domain::WD40-repeat-containing domain superfamily	NA	NA	NA	All	NA
CopciAB_221814.T0	44.8609	47.0699	19.7792	44.2152	0.953071	0.44734	1.04924	2.23543	0.0400717	1.17217	0.0693446755412002	1.16055513539271	0.908079	0.000946693	IPR009078	Ferritin-like superfamily	Functionally poorly known genes	NA	NA	YFB_stipe;YFB_cap	CC1G_09938
CopciAB_469347.T0	70.1758	40.2018	69.6095	30.2084	1.74559	2.30431	0.572872	0.433969	-0.8145	-1.203	-0.803715153021949	-1.2043368079029	0.00967627	0.000272699	IPR001015::IPR033659::IPR033644::IPR019772	Ferrochelatase::Ferrochelatase, N-terminal::Ferrochelatase, C-terminal::Ferrochelatase, active site	NA	NA	NA	All	CC1G_01900
CopciAB_371602.T0	20.1248	13.2273	49.9733	24.5253	1.52145	2.03762	0.657267	0.490768	-0.590297	-1.00604	-0.605448385833502	-1.02688718251844	0.114821	0.00235992	IPR036597::IPR003812::IPR006440	Fido-like domain superfamily::Fido domain::Death on curing protein	NA	NA	FB-init	YFB_lamellae	CC1G_11123
CopciAB_476986.T0	13.9747	8.61845	18.2374	7.34643	1.62149	2.48248	0.616718	0.402822	-0.710724	-1.30459	-0.697318170697149	-1.31178385674497	0.0226146	0.000213951	IPR006905::IPR036188	Flavin-dependent halogenase::FAD/NAD(P)-binding domain superfamily	NA	NA	NA	YFB_stipe;YFB_cap	CC1G_04763
CopciAB_393477.T0	59.0949	30.4099	93.1188	20.6691	1.94328	4.50522	0.514595	0.221965	-1.06992	-2.18467	-0.958491671957692	-2.17159627529454	0.0226146	0.000149596	IPR006905::IPR036188	Flavin-dependent halogenase::FAD/NAD(P)-binding domain superfamily	NA	NA	NA	YFB_stipe;YFB_cap	CC1G_04762
CopciAB_440970.T0	72.1742	97.5854	34.232	80.4234	0.7396	0.425648	1.35208	2.34936	0.348881	1.2283	0.435182263047934	1.23226751054668	0.339542	0.0022769	IPR029039::IPR008254::IPR005025::IPR010089	Flavoprotein-like superfamily::Flavodoxin/nitric oxide synthase::NADPH-dependent FMN reductase-like::Flavoprotein WrbA-like	NA	NA	NA	YFB_cap;YFB_lamellae	CC1G_11360
CopciAB_258614.T0	12.3819	9.00418	4.67229	13.6021	1.37513	0.343497	0.727202	2.91124	-0.508873	1.61947	-0.459571261447249	1.54163186448109	0.259752	0.00255067	IPR012349	FMN-binding split barrel	NA	NA	NA	All	CC1G_15432
CopciAB_414662.T0	20.124	46.6379	15.7631	22.4758	0.431495	0.701337	2.31753	1.42585	1.22757	0.526749	1.21258579589061	0.511821235487108	0.0129275	0.179775	IPR016477::IPR011009	Fructosamine/Ketosamine-3-kinase::Protein kinase-like domain superfamily	NA	NA	NA	All	-
CopciAB_436876.T0	52.2099	130.32	42.0137	124.521	0.40063	0.337403	2.49607	2.96381	1.27207	1.60095	1.31965848093736	1.56745373040735	0.0142704	0.00129013	IPR000146::IPR044015::IPR028343::IPR033391::IPR020548	Fructose-1,6-bisphosphatase class 1::Fructose-1-6-bisphosphatase class 1, C-terminal::Fructose-1,6-bisphosphatase::Fructose-1-6-bisphosphatase class I, N-terminal::Fructose-1,6-bisphosphatase, active site	basic metabolism and acetyl-CoA	NA	NA	YFB_cap;YFB_lamellae	CC1G_04247
CopciAB_487550.T0	1.23499	0.958198	5.09974	0.674743	1.28887	7.55806	0.775876	0.132309	-1.01885	-2.89588	-0.366102267907316	-2.91801506126502	0.271562	0.0011995	IPR000771::IPR013785	Fructose-bisphosphate aldolase, class-II::Aldolase-type TIM barrel	NA	NA	NA	NA	CC1G_06383
CopciAB_386671.T0	33.4971	25.0206	41.7466	16.9918	1.33878	2.45687	0.746949	0.407022	-0.465781	-1.28473	-0.420918673810609	-1.2968218211304	0.155362	0.000833745	IPR024083::IPR023144::IPR008948::IPR001106::IPR005922::IPR022313	Fumarase/histidase, N-terminal::Phenylalanine ammonia-lyase, shielding domain superfamily::L-Aspartase-like::Aromatic amino acid lyase::Phenylalanine ammonia-lyase::Phenylalanine/histidine ammonia-lyases, active site	Secondary metabolism and natural product biosynthesis	terpene synthase genes	FB-init	All	CC1G_14161
CopciAB_477618.T0	3.97617	3.9709	7.20373	3.42485	1.00133	2.10337	0.998674	0.475427	-0.00154926	-1.05005	-0.00191357240308359	-1.07270436818592	0.996608	0.000644818	IPR006212::IPR009030::IPR000742::IPR002049	Furin-like repeat::Growth factor receptor cysteine-rich domain superfamily::EGF-like domain::Laminin-type EGF domain	NA	NA	NA	All	CC1G_10887
CopciAB_377178.T0	3.22731	6.04385	1.64474	4.1577	0.533982	0.395588	1.87272	2.52788	0.910991	1.38148	0.905136370201104	1.33792997337081	0.0274622	0.00285655	IPR035521::IPR001452::IPR036028	Fus1, SH3 domain::SH3 domain::SH3-like domain superfamily	NA	NA	NA	All	CC1G_12842
CopciAB_107239.T0	17.3206	12.3989	24.9233	9.94737	1.39695	2.50552	0.715848	0.399119	-0.478986	-1.34062	-0.482275597173068	-1.32510915903802	0.110469	0.000299569	IPR003888::IPR003889::IPR040092	FY-rich, N-terminal::FY-rich, C-terminal::Transforming growth factor beta regulator 1	NA	NA	NA	YFB_cap	NA
CopciAB_375789.T0	97.4249	37.7039	250.246	31.7849	2.58395	7.87312	0.387004	0.127014	-1.31488	-2.96706	-1.36957804032392	-2.97693565553492	0.00440935	9.68e-06	IPR047215::IPR011013::IPR008183::IPR014718	Galactose mutarotase-like::Galactose mutarotase-like domain superfamily::Aldose 1-/Glucose-6-phosphate 1-epimerase::Glycoside hydrolase-type carbohydrate-binding	NA	NA	FB-init	All	CC1G_11362
CopciAB_488611.T0	8782.65	5311.12	11431.3	3891.77	1.65364	2.93729	0.604728	0.34045	-0.881472	-1.55362	-0.725641813075425	-1.5544843088904	0.116877	0.00593519	IPR001079::IPR013320	Galectin, carbohydrate recognition domain::Concanavalin A-like lectin/glucanase domain superfamily	NA	NA	FB-init	YFB_stipe;YFB_cap	CC1G_05005
CopciAB_473274.T0	3253.07	1474.14	4805.8	1025.29	2.20677	4.68725	0.453152	0.213345	-1.31394	-2.25324	-1.14193332979635	-2.22874163869141	0.0504324	0.00137344	IPR001079::IPR013320	Galectin, carbohydrate recognition domain::Concanavalin A-like lectin/glucanase domain superfamily	NA	NA	FB-init	YFB_stipe	CC1G_05003
CopciAB_493990.T0	24.5983	28.4809	6.59602	15.307	0.863679	0.430915	1.15784	2.32065	0.259801	1.19715	0.211432505941785	1.21452638903963	0.495853	0.00812452	IPR019378	GDP-fucose protein O-fucosyltransferase	NA	NA	NA	YFB_cap;YFB_lamellae	CC1G_01862
CopciAB_39533.T0	17.7146	19.8571	17.1857	36.6313	0.892104	0.469154	1.12095	2.1315	0.166724	1.06122	0.164715731069383	1.09186568766769	0.567395	0.000985017	IPR019378	GDP-fucose protein O-fucosyltransferase	NA	NA	NA	YFB_cap	CC1G_03261
CopciAB_503392.T0	42.8997	28.4696	71.248	34.9262	1.50686	2.03996	0.663631	0.490206	-0.600528	-1.02727	-0.591546117876328	-1.02853898311553	0.0651922	0.00198642	IPR006368::IPR036291::IPR016040	GDP-mannose 4,6-dehydratase::NAD(P)-binding domain superfamily::NAD(P)-binding domain	Functionally poorly known genes	NA	NA	YFB_lamellae	CC1G_10315
CopciAB_494394.T0	14.8745	37.5632	14.0463	19.6517	0.395986	0.71476	2.52534	1.39907	1.30016	0.452785	1.33647866616164	0.484468900418733	0.0127205	0.27144	IPR038725::IPR012349	General stress protein, FMN-binding split barrel domain::FMN-binding split barrel	Functionally poorly known genes	NA	NA	All	CC1G_14250
CopciAB_449249.T0	4.93137	5.22371	3.80158	9.05089	0.944037	0.420023	1.05928	2.38082	0.146366	1.20908	0.0830840664494458	1.25146024205738	0.818337	0.0208544	IPR000683::IPR004104::IPR036291	Gfo/Idh/MocA-like oxidoreductase, N-terminal::Gfo/Idh/MocA-like oxidoreductase, C-terminal::NAD(P)-binding domain superfamily	NA	NA	NA	YFB_lamellae	CC1G_09478
CopciAB_479498.T0	15.8871	37.0513	13.5518	34.9122	0.428787	0.388169	2.33216	2.5762	1.2012	1.35025	1.22166854473857	1.36524475358632	0.00472691	0.000693081	IPR000683::IPR036291	Gfo/Idh/MocA-like oxidoreductase, N-terminal::NAD(P)-binding domain superfamily	Functionally poorly known genes	NA	NA	All	CC1G_03671
CopciAB_443899.T0	46.9108	31.4502	122.6	26.9764	1.49159	4.54474	0.670425	0.220035	-0.700658	-2.18505	-0.576851097222916	-2.18419752717758	0.123862	0.000247011	IPR000683::IPR036291::IPR004104	Gfo/Idh/MocA-like oxidoreductase, N-terminal::NAD(P)-binding domain superfamily::Gfo/Idh/MocA-like oxidoreductase, C-terminal	NA	NA	NA	YFB_cap	CC1G_11777
CopciAB_467152.T0	66.7434	111.504	61.9694	174.168	0.598577	0.355802	1.67063	2.81055	0.743289	1.46729	0.740391769049846	1.49085381996516	0.13746	0.00557729	IPR010856::IPR027443	Gig2-like::Isopenicillin N synthase-like superfamily	Functionally poorly known genes	NA	NA	All	NA
CopciAB_356467.T0	86.0148	86.6052	38.9407	182.273	0.993183	0.21364	1.00686	4.68078	0.033709	2.2703	0.00986905936333124	2.22674816901864	0.935577	6.29e-05	IPR004547::IPR018321::IPR006148::IPR037171	Glucosamine-6-phosphate isomerase::Glucosamine-6-phosphate isomerase, conserved site::Glucosamine/galactosamine-6-phosphate isomerase::NagB/RpiA transferase-like	Cell wall biosynthesis and modification	chitin remodeling genes	NA	YFB_cap	CC1G_02013
CopciAB_492531.T0	31.4522	67.028	38.9233	165.18	0.46924	0.235642	2.13111	4.24372	0.8068	1.91904	1.09160315422508	2.0853307503063	0.328156	0.0244469	IPR007867::IPR036188::IPR000172::IPR012132	Glucose-methanol-choline oxidoreductase, C-terminal::FAD/NAD(P)-binding domain superfamily::Glucose-methanol-choline oxidoreductase, N-terminal::Glucose-methanol-choline oxidoreductase	Functionally poorly known genes	NA	NA	NA	CC1G_07964
CopciAB_382717.T0	14.9881	4.35376	51.2141	4.04205	3.44257	12.6703	0.290481	0.0789245	-1.81099	-3.65716	-1.78348479584197	-3.66338315106745	0.0122779	4.4e-05	IPR000172::IPR007867::IPR012132::IPR036188	Glucose-methanol-choline oxidoreductase, N-terminal::Glucose-methanol-choline oxidoreductase, C-terminal::Glucose-methanol-choline oxidoreductase::FAD/NAD(P)-binding domain superfamily	NA	NA	NA	All	CC1G_08481
CopciAB_437967.T0	5.72131	5.84874	1.43652	3.82232	0.978213	0.375824	1.02227	2.66082	0.0829504	1.5324	0.0317801921135735	1.41187024863612	0.868752	0.00849374	IPR000172::IPR012132::IPR007867::IPR036188	Glucose-methanol-choline oxidoreductase, N-terminal::Glucose-methanol-choline oxidoreductase::Glucose-methanol-choline oxidoreductase, C-terminal::FAD/NAD(P)-binding domain superfamily	NA	NA	NA	All	CC1G_13810
CopciAB_497900.T0	31.0112	26.8518	210.579	18.3899	1.1549	11.4508	0.865874	0.0873298	-0.600709	-3.50222	-0.207771439252308	-3.51738139624811	0.394412	0.000374817	IPR000172::IPR012132::IPR007867::IPR036188	Glucose-methanol-choline oxidoreductase, N-terminal::Glucose-methanol-choline oxidoreductase::Glucose-methanol-choline oxidoreductase, C-terminal::FAD/NAD(P)-binding domain superfamily	NA	NA	FB-init	YFB_cap	CC1G_03941
CopciAB_449009.T0	9.75035	5.6666	12.6198	6.12907	1.72067	2.05901	0.581168	0.48567	-0.803847	-1.0359	-0.782972000735026	-1.04195084586146	0.0252547	0.00182971	IPR012132::IPR036188::IPR007867::IPR000172	Glucose-methanol-choline oxidoreductase::FAD/NAD(P)-binding domain superfamily::Glucose-methanol-choline oxidoreductase, C-terminal::Glucose-methanol-choline oxidoreductase, N-terminal	NA	NA	NA	YFB_lamellae;YFB_cap	CC1G_07600
CopciAB_377030.T0	3.99474	5.99077	1.68419	3.52522	0.666816	0.477755	1.49966	2.09312	0.516686	1.04725	0.584640029037061	1.06565718974303	0.242421	0.0377785	IPR012132::IPR007867::IPR000172::IPR036188	Glucose-methanol-choline oxidoreductase::Glucose-methanol-choline oxidoreductase, C-terminal::Glucose-methanol-choline oxidoreductase, N-terminal::FAD/NAD(P)-binding domain superfamily	NA	NA	NA	YFB_cap	CC1G_08425
CopciAB_372581.T0	14.8314	25.8041	10.6118	21.4664	0.574766	0.494344	1.73984	2.02288	0.794059	1.01867	0.798952297142649	1.01641259765581	0.0125736	0.00110754	IPR012132::IPR000172::IPR007867::IPR036188	Glucose-methanol-choline oxidoreductase::Glucose-methanol-choline oxidoreductase, N-terminal::Glucose-methanol-choline oxidoreductase, C-terminal::FAD/NAD(P)-binding domain superfamily	NA	NA	NA	All	CC1G_09789
CopciAB_465073.T0	17.2292	87.1408	13.4371	40.7288	0.197716	0.329915	5.05775	3.03108	2.21528	1.63531	2.33849644098582	1.59983280594556	0.00809495	0.013	IPR010107::IPR015424::IPR002129::IPR015421	Glutamate decarboxylase::Pyridoxal phosphate-dependent transferase::Pyridoxal phosphate-dependent decarboxylase::Pyridoxal phosphate-dependent transferase, major domain	NA	NA	NA	All	CC1G_05236
CopciAB_365378.T0	59.5183	152.887	27.3437	78.7063	0.389295	0.347414	2.56874	2.87841	1.34817	1.56291	1.36106364534326	1.52527121259774	0.00501553	0.000290337	IPR006096::IPR028971::IPR036291::IPR046346::IPR016210	Glutamate/phenylalanine/leucine/valine/L-tryptophan dehydrogenase, C-terminal::NAD-glutamate dehydrogenase::NAD(P)-binding domain superfamily::Aminoacid dehydrogenase-like, N-terminal domain superfamily::NAD-dependent glutamate dehydrogenase, eukaryotes	NA	NA	NA	All	CC1G_05055
CopciAB_412620.T0	74.7256	65.8279	176.887	76.9496	1.13517	2.29874	0.880929	0.435021	-0.208265	-1.19098	-0.182902615822035	-1.20084308959079	0.528897	0.00211767	IPR004308::IPR014746	Glutamate-cysteine ligase catalytic subunit::Glutamine synthetase/guanido kinase, catalytic domain	stress response genes	NA	NA	YFB_cap	CC1G_01941
CopciAB_545850.T0	99.4732	79.2228	289.703	112.041	1.25561	2.5857	0.796424	0.386743	-0.297577	-1.3651	-0.328391470444907	-1.37055469745787	0.363909	0.00115942	IPR008146::IPR014746	Glutamine synthetase, catalytic domain::Glutamine synthetase/guanido kinase, catalytic domain	NA	NA	NA	All	CC1G_12298
CopciAB_445494.T0	75.8526	31.2178	128.597	63.9177	2.42979	2.01191	0.411559	0.49704	-1.21921	-1.02379	-1.2808287162218	-1.00856702386913	0.0109249	0.0117265	IPR008146::IPR014746	Glutamine synthetase, catalytic domain::Glutamine synthetase/guanido kinase, catalytic domain	NA	NA	FB-init	YFB_cap	CC1G_07627
CopciAB_372973.T0	76.4341	110.47	32.1694	101.175	0.691897	0.317959	1.4453	3.14506	0.537768	1.65271	0.531370988139921	1.65308816605867	0.023987	1.01e-05	IPR010987::IPR004045::IPR036282::IPR036249::IPR004046	Glutathione S-transferase, C-terminal-like::Glutathione S-transferase, N-terminal::Glutathione S-transferase, C-terminal domain superfamily::Thioredoxin-like superfamily::Glutathione S-transferase, C-terminal	NA	NA	NA	YFB_stipe	CC1G_11890
CopciAB_448166.T0	9.98264	9.15194	2.85905	11.2094	1.09077	0.255058	0.916786	3.92068	-0.130376	2.02181	-0.125343866483235	1.97110498317578	0.761753	0.0005452	IPR004045::IPR036282::IPR040079::IPR036249	Glutathione S-transferase, N-terminal::Glutathione S-transferase, C-terminal domain superfamily::Glutathione transferase family::Thioredoxin-like superfamily	NA	NA	NA	YFB_lamellae;YFB_cap	CC1G_15822
CopciAB_479694.T0	20.3382	39.9162	11.8647	34.2235	0.509523	0.346683	1.96262	2.88448	1.01976	1.49425	0.972782114959749	1.52831173977053	0.0328699	0.00277206	IPR004045::IPR036282::IPR036249	Glutathione S-transferase, N-terminal::Glutathione S-transferase, C-terminal domain superfamily::Thioredoxin-like superfamily	NA	NA	NA	YFB_lamellae	CC1G_09536
CopciAB_464348.T0	4.60546	4.7648	3.09601	6.42472	0.966557	0.481891	1.0346	2.07516	0.0359385	1.05204	0.0490727116546799	1.0532220258697	0.926386	0.00369696	IPR004045::IPR036249::IPR036282	Glutathione S-transferase, N-terminal::Thioredoxin-like superfamily::Glutathione S-transferase, C-terminal domain superfamily	NA	NA	NA	YFB_cap;YFB_lamellae	CC1G_05417
CopciAB_1001128.T0	7.93608	19.5448	2.44909	7.77088	0.406046	0.315162	2.46277	3.17297	1.2683	1.68479	1.30028355948008	1.66583539089838	0.0201285	0.00798129	IPR004045::IPR036249::IPR036282::IPR010987::IPR040079	Glutathione S-transferase, N-terminal::Thioredoxin-like superfamily::Glutathione S-transferase, C-terminal domain superfamily::Glutathione S-transferase, C-terminal-like::Glutathione transferase family	NA	NA	NA	YFB_lamellae	-
CopciAB_41252.T0	86.5806	101.616	151.166	58.3944	0.852037	2.5887	1.17366	0.386294	-0.00321792	-1.3475	0.231012708878126	-1.37223028910146	0.996608	0.0154959	IPR005442::IPR004045::IPR036249::IPR010987::IPR036282::IPR040079	Glutathione S-transferase, omega-class::Glutathione S-transferase, N-terminal::Thioredoxin-like superfamily::Glutathione S-transferase, C-terminal-like::Glutathione S-transferase, C-terminal domain superfamily::Glutathione transferase family	NA	NA	FB-init	YFB_cap	CC1G_06890
CopciAB_264276.T0	162.76	196.793	107.577	278.885	0.827062	0.385738	1.2091	2.59243	0.283272	1.35948	0.273932776735641	1.37430725336282	0.534744	0.00411362	IPR020830::IPR006424::IPR020831::IPR020828::IPR020829::IPR036291	Glyceraldehyde 3-phosphate dehydrogenase, active site::Glyceraldehyde-3-phosphate dehydrogenase, type I::Glyceraldehyde/Erythrose phosphate dehydrogenase family::Glyceraldehyde 3-phosphate dehydrogenase, NAD(P) binding domain::Glyceraldehyde 3-phosphate dehydrogenase, catalytic domain::NAD(P)-binding domain superfamily	basic metabolism and acetyl-CoA	NA	NA	All	CC1G_09116
CopciAB_405214.T0	30.8373	52.8516	12.0958	30.3812	0.58347	0.398135	1.71389	2.51171	0.746352	1.36995	0.77727084339413	1.32866943469453	0.0920763	0.00168754	IPR032788::IPR010401::IPR032790::IPR012341::IPR017853::IPR032792::IPR008928::IPR029436	Glycogen debranching enzyme, central domain::Glycogen debranching enzyme::Glycogen debranching enzyme, C-terminal::Six-hairpin glycosidase-like superfamily::Glycoside hydrolase superfamily::Glycogen debranching enzyme, glucanotransferase domain::Six-hairpin glycosidase superfamily::Eukaryotic glycogen debranching enzyme, N-terminal domain	Storage carbohydrate metabolism	NA	NA	All	CC1G_12049
CopciAB_429661.T0	33.8469	21.0316	86.1874	35.3899	1.60934	2.43536	0.621373	0.410616	-0.774576	-1.29252	-0.686469573499122	-1.28413741764174	0.151883	0.00762903	IPR013319::IPR013320::IPR033123::IPR018208::IPR001137	Glycoside hydrolase family 11/12::Concanavalin A-like lectin/glucanase domain superfamily::Glycosyl hydrolases family 11 (GH11) domain::Glycoside hydrolase family 11, active site 1::Glycoside hydrolase family 11	NA	NA	FB-init	All	CC1G_12474
CopciAB_366990.T0	6.4844	1.4899	13.4206	2.31521	4.35225	5.79673	0.229766	0.172511	-2.13873	-2.5569	-2.12176218063052	-2.53523816959812	0.00235831	6.29e-05	IPR000757::IPR013320	Glycoside hydrolase family 16::Concanavalin A-like lectin/glucanase domain superfamily	NA	NA	NA	NA	CC1G_02579
CopciAB_91997.T0	17.8358	6.68852	20.9404	6.92952	2.66663	3.02192	0.375005	0.330916	-1.39985	-1.63475	-1.41501716354192	-1.59546318935439	0.00292335	0.000246527	IPR000757::IPR013320::IPR005629	Glycoside hydrolase family 16::Concanavalin A-like lectin/glucanase domain superfamily::Beta-glucan synthesis-associated protein Skn1/Kre6/Sbg1	NA	NA	NA	All	CC1G_08761
CopciAB_520359.T0	6.78752	2.62628	5.83164	2.38478	2.58446	2.44536	0.386928	0.408938	-1.37312	-1.35538	-1.36986410482038	-1.29004736040603	0.00765978	0.00285281	IPR001223::IPR017853::IPR001579::IPR011583::IPR029070	Glycoside hydrolase family 18, catalytic domain::Glycoside hydrolase superfamily::Glycosyl hydrolases family 18 (GH18) active site::Chitinase II::Chitinase insertion domain superfamily	Cell wall biosynthesis and modification	chitin remodeling genes	NA	YFB_lamellae;YFB_stipe	CC1G_00406
CopciAB_252133.T0	122.496	289.579	48.3446	192.916	0.423014	0.250599	2.36399	3.99044	1.1819	2.01773	1.24122417751827	1.99654780833959	0.0238752	0.000236522	IPR001382::IPR036026::IPR012341	Glycoside hydrolase family 47::Seven-hairpin glycosidases::Six-hairpin glycosidase-like superfamily	Functionally poorly known genes	NA	NA	All	CC1G_11283
CopciAB_376354.T0	175.767	312.537	89.8364	211.859	0.562387	0.424039	1.77813	2.35828	0.813069	1.23672	0.830363606447923	1.23773237533791	0.0122779	0.000199281	IPR017853::IPR025705::IPR015883::IPR029019::IPR029018	Glycoside hydrolase superfamily::Beta-hexosaminidase::Glycoside hydrolase family 20, catalytic domain::Beta-hexosaminidase, eukaryotic type, N-terminal::Beta-hexosaminidase-like, domain 2	NA	NA	NA	YFB_lamellae	CC1G_03420
CopciAB_373418.T0	30.1153	48.3641	14.6301	34.166	0.622678	0.428205	1.60597	2.33533	0.650181	1.23494	0.683441727740737	1.22362649617424	0.0832008	0.00182554	IPR017853::IPR026891::IPR001764::IPR036881::IPR036962::IPR002772::IPR013783	Glycoside hydrolase superfamily::Fibronectin type III-like domain::Glycoside hydrolase, family 3, N-terminal::Glycoside hydrolase family 3 C-terminal domain superfamily::Glycoside hydrolase, family 3, N-terminal domain superfamily::Glycoside hydrolase family 3 C-terminal domain::Immunoglobulin-like fold	Cell wall biosynthesis and modification	glucan remodeling related genes	NA	All	CC1G_09146
CopciAB_494130.T0	20.6733	34.8795	10.1604	28.2409	0.592706	0.359778	1.68718	2.77949	0.634983	1.4714	0.754612058652565	1.47482274630139	0.215905	0.00984111	IPR017853::IPR000490	Glycoside hydrolase superfamily::Glycoside hydrolase family 17	NA	NA	NA	All	CC1G_01052
CopciAB_90984.T0	12.9784	9.6476	12.8113	26.9405	1.34525	0.475542	0.743358	2.10286	-0.427476	1.09862	-0.427870105818621	1.07235495213961	0.245431	0.00277952	IPR017853::IPR001223::IPR011583::IPR001579	Glycoside hydrolase superfamily::Glycoside hydrolase family 18, catalytic domain::Chitinase II::Glycosyl hydrolases family 18 (GH18) active site	Cell wall biosynthesis and modification	chitin remodeling genes	NA	YFB_stipe;YFB_cap	CC1G_05285
CopciAB_496411.T0	11.4111	17.6917	4.36151	11.956	0.644998	0.364796	1.55039	2.74126	0.635614	1.45537	0.632633022276718	1.45483744779197	0.092747	0.0019879	IPR017853::IPR001547	Glycoside hydrolase superfamily::Glycoside hydrolase, family 5	Cell wall biosynthesis and modification	glucan remodeling related genes	NA	All	CC1G_12331
CopciAB_546855.T0	1.06346	4.56966	3.5168	12.9136	0.232722	0.272334	4.29698	3.67196	2.07435	2.03574	2.10332151396074	1.87654894168373	0.0403765	0.00333775	IPR001524::IPR016288::IPR036434	Glycoside hydrolase, family 6, conserved site::1, 4-beta cellobiohydrolase::1, 4-beta cellobiohydrolase superfamily	NA	NA	NA	NA	CC1G_08277
CopciAB_497514.T0	17.8481	27.0161	11.8936	26.5657	0.660644	0.447706	1.51367	2.23361	0.583974	1.16907	0.59805447999845	1.15937692106016	0.0282274	0.000222251	IPR005201::IPR032979	Glycoside hydrolase, family 85::Cytosolic endo-beta-N-acetylglucosaminidase	NA	NA	NA	YFB_lamellae;YFB_stipe	NA
CopciAB_422492.T0	24.0669	15.5318	34.0707	14.3335	1.54952	2.37699	0.64536	0.420699	-0.622416	-1.25251	-0.631824077158217	-1.2491385418962	0.0227209	0.000134377	IPR014718::IPR012939::IPR041371::IPR008928::IPR005887	Glycoside hydrolase-type carbohydrate-binding::Glycosyl hydrolase family 92::Glycosyl hydrolase family 92 N-terminal domain::Six-hairpin glycosidase superfamily::Alpha-1,2-mannosidase, putative	NA	NA	NA	All	CC1G_06700
CopciAB_501856.T0	3.18521	8.40555	1.8381	7.53076	0.378941	0.24408	2.63893	4.09703	1.39409	1.9579	1.39995397640596	2.03457691137609	0.0229524	0.00222219	IPR012939::IPR008928::IPR014718::IPR041371	Glycosyl hydrolase family 92::Six-hairpin glycosidase superfamily::Glycoside hydrolase-type carbohydrate-binding::Glycosyl hydrolase family 92 N-terminal domain	NA	NA	NA	All	CC1G_06987
CopciAB_372384.T0	13.7424	8.21052	20.7057	9.88134	1.67375	2.09543	0.597459	0.477229	-0.798004	-1.05719	-0.74308735097356	-1.06724769195739	0.0587162	0.00520745	IPR013780::IPR001139::IPR017853::IPR033453	Glycosyl hydrolase, all-beta::Glycoside hydrolase family 30::Glycoside hydrolase superfamily::Glycosyl hydrolase family 30, TIM-barrel domain	NA	NA	NA	YFB_cap;YFB_stipe	CC1G_11025
CopciAB_375373.T0	3.18999	4.65671	1.94967	8.09313	0.68503	0.240904	1.45979	4.15102	0.562658	2.00946	0.545761367148912	2.05346716276246	0.369932	0.00349634	IPR006047::IPR017853	Glycosyl hydrolase, family 13, catalytic domain::Glycoside hydrolase superfamily	NA	NA	NA	NA	-
CopciAB_471199.T0	13.2615	34.2824	11.1312	41.8795	0.38683	0.265791	2.58512	3.76236	1.24693	1.92051	1.37022852432381	1.91163741794476	0.0208634	0.000690494	IPR023296::IPR013320::IPR041542::IPR006710	Glycosyl hydrolase, five-bladed beta-propellor domain superfamily::Concanavalin A-like lectin/glucanase domain superfamily::Beta-xylosidase, C-terminal Concanavalin A-like domain::Glycoside hydrolase, family 43	NA	NA	NA	All	CC1G_06378
CopciAB_488885.T0	63.9522	54.7664	182.799	65.8616	1.16773	2.7755	0.856365	0.360295	-0.326315	-1.48711	-0.223702726386484	-1.47274886183371	0.43938	0.00292135	IPR001579::IPR001683::IPR029070::IPR036871::IPR011583::IPR001223::IPR017853	Glycosyl hydrolases family 18 (GH18) active site::Phox homology::Chitinase insertion domain superfamily::PX domain superfamily::Chitinase II::Glycoside hydrolase family 18, catalytic domain::Glycoside hydrolase superfamily	Cell wall biosynthesis and modification	chitin remodeling genes	FB-init	YFB_cap	CC1G_01586
CopciAB_503391.T0	14.0681	14.6781	41.0903	10.5594	0.958442	3.89135	1.04336	0.25698	-0.119966	-1.94922	0.0612365729173423	-1.96027085585959	0.83126	0.000767836	IPR006598	Glycosyl transferase CAP10 domain	NA	NA	NA	YFB_cap	CC1G_10314
CopciAB_478544.T0	59.2304	110.47	45.385	94.7365	0.536167	0.479066	1.86509	2.0874	0.917822	1.07715	0.899245612960114	1.06170515397446	0.0186574	0.00233846	IPR001830::IPR012766	Glycosyl transferase, family 20::Alpha,alpha-trehalose-phosphate synthase	Storage carbohydrate metabolism	NA	NA	All	CC1G_07571
CopciAB_375823.T0	11.6654	7.50271	21.961	7.97876	1.55483	2.75244	0.643159	0.363315	-0.727156	-1.48093	-0.636753743832329	-1.4607090319146	0.106116	0.00119214	IPR007657	Glycosyltransferase 61	NA	NA	NA	YFB_lamellae	CC1G_09665
CopciAB_27642.T0	40.9717	18.3885	119.639	11.6285	2.22812	10.2884	0.44881	0.0971967	-1.96045	-3.39515	-1.15582391020989	-3.36294938993137	0.0425124	0.00114923	IPR007657	Glycosyltransferase 61	NA	NA	FB-init	YFB_cap	CC1G_09580
CopciAB_364154.T0	24.1781	12.6231	34.7408	15.8052	1.91539	2.19806	0.522086	0.454946	-0.917524	-1.13841	-0.937640439657388	-1.13623152505459	0.0060802	0.000385192	IPR007577::IPR029044	Glycosyltransferase, DXD sugar-binding motif::Nucleotide-diphospho-sugar transferases	NA	NA	FB-init	All	CC1G_06928
CopciAB_508093.T0	28.8464	51.994	20.596	85.3423	0.554802	0.241334	1.80244	4.14364	0.889604	2.09771	0.84995438660071	2.0508977732695	0.128752	0.00141729	IPR018146::IPR037523::IPR029068::IPR004360::IPR004361	Glyoxalase I, conserved site::Vicinal oxygen chelate (VOC) domain::Glyoxalase/Bleomycin resistance protein/Dihydroxybiphenyl dioxygenase::Glyoxalase/fosfomycin resistance/dioxygenase domain::Glyoxalase I	NA	NA	NA	YFB_lamellae	CC1G_02307
CopciAB_153191.T0	12.5438	12.3562	4.66098	9.65784	1.01518	0.482611	0.985042	2.07206	0.0145231	1.00862	-0.0217422345602362	1.05106776761856	0.977767	0.0286627	IPR000182::IPR016181	GNAT domain::Acyl-CoA N-acyltransferase	NA	NA	NA	NA	CC1G_14654
CopciAB_457726.T0	13.945	16.3883	12.02	28.8918	0.850908	0.416034	1.17521	2.40365	0.193339	1.26814	0.232924120377913	1.2652282572952	0.668987	0.00377709	IPR000182::IPR016181	GNAT domain::Acyl-CoA N-acyltransferase	Transcriptional regulators	chromatin-related genes	NA	YFB_lamellae;YFB_stipe	CC1G_01913
CopciAB_438997.T0	6.27303	92.4405	4.30953	16.8584	0.0678602	0.255632	14.7362	3.91188	3.83399	1.93212	3.881290707347	1.96786046256595	7.62e-06	0.000464033	IPR000182::IPR013653::IPR016181	GNAT domain::FR47-like::Acyl-CoA N-acyltransferase	NA	NA	NA	YFB_cap	CC1G_04469
CopciAB_357807.T0	48.6132	8.54531	50.4915	5.67506	5.68888	8.89707	0.175782	0.112397	-2.54612	-3.17303	-2.50814361287529	-3.15333089408823	7.95e-05	8.92e-06	IPR005599	GPI mannosyltransferase	NA	NA	NA	All	CC1G_01873
CopciAB_253399.T0	9.45463	10.6506	23.6096	10.9551	0.887709	2.15513	1.1265	0.46401	0.149063	-1.12226	0.171842017926882	-1.10777357104196	0.615613	0.000450472	IPR011032::IPR013149::IPR036291::IPR020843	GroES-like superfamily::Alcohol dehydrogenase-like, C-terminal::NAD(P)-binding domain superfamily::Polyketide synthase, enoylreductase domain	NA	NA	NA	All	CC1G_00547
CopciAB_273601.T0	19.3164	19.9698	31.0882	13.8507	0.96728	2.24452	1.03383	0.445529	0.0122343	-1.17149	0.0479948596673671	-1.16641003451983	0.973995	0.000984767	IPR011032::IPR013154::IPR036291::IPR000595::IPR020843::IPR013149	GroES-like superfamily::Alcohol dehydrogenase-like, N-terminal::NAD(P)-binding domain superfamily::Cyclic nucleotide-binding domain::Polyketide synthase, enoylreductase domain::Alcohol dehydrogenase-like, C-terminal	basic metabolism and acetyl-CoA	NA	NA	YFB_cap	CC1G_07718
CopciAB_445849.T0	24.1594	53.4234	18.9858	31.0079	0.452225	0.612289	2.21129	1.63322	1.18838	0.708665	1.14488683582129	0.707715509568443	0.00282	0.0164952	IPR011032::IPR036291::IPR020843	GroES-like superfamily::NAD(P)-binding domain superfamily::Polyketide synthase, enoylreductase domain	NA	NA	NA	All	CC1G_03921
CopciAB_415641.T0	8.69235	9.08752	1.43732	6.02498	0.956515	0.23856	1.04546	4.19182	0.0984822	2.15433	0.064140865354731	2.06757538480351	0.853029	0.00320243	IPR018608	Gti1/Pac2 family	NA	NA	NA	NA	CC1G_03243
CopciAB_366201.T0	85.6756	139.046	62.2753	148.822	0.616165	0.418456	1.62294	2.38974	0.688845	1.31755	0.698611556594439	1.25685266320554	0.128543	0.00431734	IPR006073::IPR027417	GTP binding domain::P-loop containing nucleoside triphosphate hydrolase	NA	NA	NA	All	CC1G_12375
CopciAB_55947.T0	50.7056	31.1579	64.5538	25.608	1.62737	2.52085	0.614488	0.396692	-0.764589	-1.33401	-0.702543926443996	-1.33390780172434	0.0440483	0.000973575	IPR032677::IPR000926::IPR036144	GTP cyclohydrolase II::GTP cyclohydrolase II, RibA::GTP cyclohydrolase II superfamily	NA	NA	FB-init	YFB_cap;YFB_stipe	CC1G_00191
CopciAB_432480.T0	6.07532	6.51553	2.39662	7.64667	0.932437	0.31342	1.07246	3.19061	0.094976	1.67544	0.100921397516782	1.67383230602051	0.789869	0.000300639	IPR001019::IPR027417::IPR011025	Guanine nucleotide binding protein (G-protein), alpha subunit::P-loop containing nucleoside triphosphate hydrolase::G protein alpha subunit, helical insertion	NA	NA	NA	NA	CC1G_08586
CopciAB_372480.T0	118.653	247.931	124.529	248.755	0.478573	0.500611	2.08954	1.99756	1.02088	0.998057	1.06318788036532	0.998239318691167	0.00809495	0.00300597	IPR001019::IPR027417::IPR011025	Guanine nucleotide binding protein (G-protein), alpha subunit::P-loop containing nucleoside triphosphate hydrolase::G protein alpha subunit, helical insertion	NA	NA	NA	YFB_cap;YFB_stipe	CC1G_02317
CopciAB_457015.T0	35.6758	31.8704	56.4112	27.2966	1.1194	2.0666	0.893332	0.483886	-0.160915	-1.04806	-0.162731359152601	-1.04726115612409	0.426212	0.000174133	IPR040351::IPR009449	Guanine nucleotide exchange factor RAB3IL/RAB3IP/Sec2::GDP/GTP exchange factor Sec2, N-terminal	NA	NA	NA	All	CC1G_07663
CopciAB_503099.T0	43.2888	73.8955	21.588	51.5756	0.585811	0.41857	1.70704	2.38909	0.758079	1.27034	0.771493621889858	1.25645841973587	0.0314917	0.000467759	IPR023214::IPR001830::IPR036412::IPR003337	HAD superfamily::Glycosyl transferase, family 20::HAD-like superfamily::Trehalose-phosphatase	Storage carbohydrate metabolism	NA	NA	All	CC1G_11726
CopciAB_446383.T0	18.6684	12.132	68.9103	28.6028	1.53877	2.40922	0.64987	0.415072	-0.683525	-1.26429	-0.621776876588315	-1.26856496848999	0.0893555	0.000616502	IPR023214::IPR036412::IPR041492::IPR044924::IPR006439	HAD superfamily::HAD-like superfamily::Haloacid dehalogenase-like hydrolase::HAD-superfamily hydrolase, subfamily IA, REG-2-like, capping domain superfamily::HAD hydrolase, subfamily IA	NA	NA	NA	All	CC1G_12770
CopciAB_474173.T0	38.8926	65.9632	37.5146	108.139	0.589611	0.346912	1.69603	2.88258	0.815917	1.53856	0.762164043935299	1.52735849958017	0.137698	0.0075057	IPR023214::IPR023299::IPR023298::IPR006068::IPR044492::IPR001757::IPR018303::IPR004014::IPR008250::IPR036412	HAD superfamily::P-type ATPase, cytoplasmic domain N::P-type ATPase, transmembrane domain superfamily::Cation-transporting P-type ATPase, C-terminal::P-type ATPase, haloacid dehalogenase domain::P-type ATPase::P-type ATPase, phosphorylation site::Cation-transporting P-type ATPase, N-terminal::P-type ATPase, A domain superfamily::HAD-like superfamily	NA	NA	NA	All	CC1G_00228
CopciAB_423716.T0	204.57	301.554	50.4059	114.959	0.678387	0.438468	1.47408	2.28067	0.564228	1.22573	0.559819295292918	1.18945770054931	0.175329	0.00172306	IPR019791::IPR010255::IPR034812::IPR036396::IPR037120	Haem peroxidase, animal-type::Haem peroxidase superfamily::Psi-factor producing oxygenase, N-terminal heme peroxidase domain::Cytochrome P450 superfamily::Haem peroxidase domain superfamily, animal type	Signal transduction systems and communication	signal transduction related genes	NA	All	CC1G_00844
CopciAB_361131.T0	12.5264	8.19811	16.7962	6.33979	1.52796	2.64933	0.654466	0.377454	-0.705581	-1.41825	-0.61161070964001	-1.40562705901208	0.0857771	0.00128154	IPR021848	Haem-dependent oxidative N-demethylase, alpha subunit-like	NA	NA	NA	All	CC1G_05136
CopciAB_413228.T0	16.1994	11.0325	25.3044	9.85006	1.46834	2.56896	0.681043	0.389263	-0.557262	-1.36576	-0.554183079218196	-1.3611838164798	0.0652919	0.000175748	IPR006674::IPR039356::IPR003607	HD domain::5'-deoxynucleotidase YfbR/HDDC2::HD/PDEase domain	NA	NA	NA	All	CC1G_08366
CopciAB_400302.T0	15.1181	24.1095	7.65614	17.6743	0.627059	0.433178	1.59475	2.30852	0.654566	1.20366	0.673326681469196	1.2069675996645	0.0844128	0.00379175	IPR013126::IPR043129	Heat shock protein 70 family::ATPase, nucleotide binding domain	NA	NA	NA	All	CC1G_14274
CopciAB_471361.T0	10.3496	6.36367	28.8452	5.43276	1.62635	5.30949	0.614874	0.188342	-0.867958	-2.42937	-0.701637813196378	-2.40857416598768	0.0919911	0.00016256	IPR018181::IPR043129::IPR029047::IPR013126::IPR029048	Heat shock protein 70, conserved site::ATPase, nucleotide binding domain::Heat shock protein 70kD, peptide-binding domain superfamily::Heat shock protein 70 family::Heat shock protein 70kD, C-terminal domain superfamily	NA	NA	FB-init	YFB_cap;YFB_stipe	CC1G_14207
CopciAB_353829.T0	299.781	224.475	547.346	233.797	1.33548	2.34111	0.748795	0.427147	-0.475547	-1.22433	-0.417357292024939	-1.22719543158688	0.254224	0.00639021	IPR006121::IPR036163	Heavy metal-associated domain, HMA::Heavy metal-associated domain superfamily	NA	NA	NA	YFB_cap;YFB_lamellae	NA
CopciAB_371796.T0	28.705	32.122	16.1554	38.4166	0.893623	0.420532	1.11904	2.37794	0.199741	1.21803	0.162261083301816	1.249713259243	0.644396	0.0045339	IPR014001::IPR027417::IPR001650::IPR011545	Helicase superfamily 1/2, ATP-binding domain::P-loop containing nucleoside triphosphate hydrolase::Helicase, C-terminal::DEAD/DEAH box helicase domain	NA	NA	NA	YFB_lamellae	CC1G_14725
CopciAB_466686.T0	30.412	14.8004	42.7279	34.0965	2.05482	1.25315	0.486662	0.797991	-1.03042	-0.333389	-1.03900881783538	-0.325555024494081	0.00501553	0.183766	IPR001650::IPR011545::IPR027417::IPR014001::IPR000629	Helicase, C-terminal::DEAD/DEAH box helicase domain::P-loop containing nucleoside triphosphate hydrolase::Helicase superfamily 1/2, ATP-binding domain::ATP-dependent RNA helicase DEAD-box, conserved site	NA	NA	NA	All	CC1G_08643
CopciAB_114068.T0	2.53044	8.09245	3.49047	14.4691	0.312692	0.241237	3.19804	4.1453	1.58849	2.06247	1.67718775942762	2.05147786789487	0.00765978	0.000288255	IPR001650::IPR038718::IPR027417::IPR002464::IPR014001::IPR000330	Helicase, C-terminal::SNF2-like, N-terminal domain superfamily::P-loop containing nucleoside triphosphate hydrolase::DNA/RNA helicase, ATP-dependent, DEAH-box type, conserved site::Helicase superfamily 1/2, ATP-binding domain::SNF2, N-terminal	NA	NA	NA	All	CC1G_11203
CopciAB_411896.T0	3.88598	2.66175	6.50372	2.85509	1.45993	2.27794	0.684963	0.438992	-0.504945	-1.17784	-0.545902958992662	-1.18773207473514	0.271783	0.00694708	IPR006935::IPR014001::IPR027417::IPR001650::IPR044749::IPR039686	Helicase/UvrB, N-terminal::Helicase superfamily 1/2, ATP-binding domain::P-loop containing nucleoside triphosphate hydrolase::Helicase, C-terminal::FANCM, DEAH-box helicase domain::FANCM/Mph1-like, insert domain	Cell division, proliferation and growth	cell division-related genes	NA	YFB_lamellae;YFB_stipe	CC1G_08618
CopciAB_357193.T0	274.684	418.295	120.558	286.189	0.656675	0.421255	1.52282	2.37386	0.604986	1.25773	0.606747966662306	1.24723366899842	0.0744094	0.00047506	IPR036638::IPR011598	Helix-loop-helix DNA-binding domain superfamily::Myc-type, basic helix-loop-helix (bHLH) domain	Transcriptional regulators	Transcription factors	NA	All	CC1G_00475
CopciAB_449345.T0	15.6427	24.9105	7.36725	16.3782	0.627955	0.44982	1.59247	2.22311	0.665279	1.14947	0.671267134685569	1.15258066885965	0.0256762	0.000946693	IPR036638::IPR011598	Helix-loop-helix DNA-binding domain superfamily::Myc-type, basic helix-loop-helix (bHLH) domain	Transcriptional regulators	Transcription factors	NA	All	CC1G_00538
CopciAB_438797.T0	12.2768	30.2562	5.03242	52.1678	0.405762	0.0964659	2.4645	10.3664	1.3851	3.37155	1.30129304661718	3.37383723618316	0.0257611	0.000119012	IPR012312	Hemerythrin-like	NA	NA	NA	NA	CC1G_07320
CopciAB_472767.T0	3.99508	6.13597	2.0006	4.62522	0.651092	0.43254	1.53588	2.31192	0.592441	1.35172	0.61906737494983	1.20909428561083	0.264102	0.0265086	IPR012312	Hemerythrin-like	NA	NA	NA	YFB_stipe;YFB_lamellae	CC1G_07696
CopciAB_421729.T0	48.0372	96.4524	16.1024	52.5561	0.49804	0.306384	2.00787	3.26388	0.972909	1.70541	1.00566634443424	1.7065862290683	0.00767069	6.29e-05	IPR036910::IPR009071	High mobility group box domain superfamily::High mobility group box domain	Transcriptional regulators	Transcription factors	NA	YFB_cap;YFB_stipe	CC1G_01334
CopciAB_351135.T0	112.371	31.8825	167.154	47.5755	3.52452	3.51344	0.283726	0.284621	-1.82653	-1.86149	-1.81742812620615	-1.81288382044024	0.0015031	0.000229447	IPR036910::IPR006780	High mobility group box domain superfamily::YABBY protein	Transcriptional regulators	Transcription factors	NA	YFB_stipe	CC1G_06617
CopciAB_435498.T0	4.89093	8.73607	1.73139	6.52401	0.559854	0.265388	1.78618	3.76807	0.838563	1.88918	0.836877591114806	1.91382735604157	0.0694917	0.00152681	IPR009071::IPR036910	High mobility group box domain::High mobility group box domain superfamily	NA	NA	NA	YFB_lamellae	CC1G_05598
CopciAB_188021.T0	47.6908	96.1324	26.3353	93.2472	0.496095	0.282425	2.01574	3.54076	0.936079	1.82765	1.01131269512171	1.82406089864546	0.0300095	0.000205998	IPR009071::IPR036910	High mobility group box domain::High mobility group box domain superfamily	NA	NA	NA	All	CC1G_07030
CopciAB_438504.T0	23.3868	36.6514	9.64836	23.1927	0.638088	0.416009	1.56718	2.40379	0.61845	1.23791	0.648172543841711	1.26531257010459	0.0766549	0.00161423	IPR009071::IPR036910	High mobility group box domain::High mobility group box domain superfamily	NA	NA	NA	NA	NA
CopciAB_142396.T0	7.65894	2.88118	4.30931	2.45386	2.65827	1.75613	0.376185	0.569432	-1.42319	-0.824398	-1.41048693912585	-0.812403610183792	0.0043928	0.0315877	IPR009071::IPR036910	High mobility group box domain::High mobility group box domain superfamily	Transcriptional regulators	Transcription factors	NA	All	CC1G_05834
CopciAB_357231.T0	34.3724	60.3052	15.0784	30.8138	0.569973	0.489339	1.75447	2.04357	0.80601	1.05584	0.811033740423261	1.03109407839813	0.077693	0.00738007	IPR003594::IPR005467::IPR029016::IPR011006::IPR001789::IPR004358::IPR003661::IPR003018::IPR011009::IPR036890::IPR036097::IPR000719::IPR027417::IPR041664	Histidine kinase/HSP90-like ATPase::Histidine kinase domain::GAF-like domain superfamily::CheY-like superfamily::Signal transduction response regulator, receiver domain::Signal transduction histidine kinase-related protein, C-terminal::Signal transduction histidine kinase, dimerisation/phosphoacceptor domain::GAF domain::Protein kinase-like domain superfamily::Histidine kinase/HSP90-like ATPase s…	NA	NA	NA	All	CC1G_13678
CopciAB_447513.T0	20.9818	64.6545	31.9795	40.783	0.324522	0.784138	3.08146	1.27529	1.50919	0.345657	1.62361206363585	0.350821421952016	0.00935833	0.404908	IPR029033	Histidine phosphatase superfamily	NA	NA	NA	All	CC1G_10796
CopciAB_468416.T0	26.1026	43.5965	31.0642	74.2432	0.598732	0.418412	1.6702	2.38999	0.653791	1.25626	0.740017708688369	1.25700487168168	0.0940997	0.00271966	IPR000560::IPR029033::IPR033379	Histidine phosphatase superfamily, clade-2::Histidine phosphatase superfamily::Histidine acid phosphatase active site	NA	NA	NA	All	NA
CopciAB_356143.T0	38.5618	19.3279	77.2154	42.1996	1.99514	1.82977	0.501218	0.546517	-1.07454	-0.886694	-0.996490652377557	-0.8716612517927	0.0403765	0.0290427	IPR009072::IPR003958	Histone-fold::Transcription factor CBF/NF-Y/archaeal histone domain	NA	NA	NA	YFB_stipe;YFB_lamellae	CC1G_02946
CopciAB_370029.T0	3.78749	1.48121	5.76508	1.35062	2.55703	4.26847	0.391079	0.234276	-1.45471	-2.2808	-1.35446780750137	-2.09371877748626	0.0702962	0.00318156	IPR001356::IPR009057	Homeobox domain::Homeobox-like domain superfamily	NA	NA	FB-init	YFB_lamellae	CC1G_04998
CopciAB_428431.T0	41.2107	26.9913	25.843	10.784	1.52681	2.39642	0.65496	0.417289	-0.725276	-1.25322	-0.610521686193577	-1.26088265172901	0.106343	0.00826265	IPR009057::IPR017884::IPR001005::IPR017930	Homeobox-like domain superfamily::SANT domain::SANT/Myb domain::Myb domain	NA	NA	NA	YFB_cap	CC1G_11894
CopciAB_485202.T0	57.6196	28.1692	54.0844	44.4694	2.04548	1.21622	0.488883	0.822223	-1.03225	-0.290494	-1.03243878391073	-0.282399099190948	0.00638959	0.275851	IPR011872::IPR002034::IPR000891::IPR013785	Homocitrate synthase, fungi/archaea::Alpha-isopropylmalate/homocitrate synthase, conserved site::Pyruvate carboxyltransferase::Aldolase-type TIM barrel	NA	NA	NA	All	CC1G_06438
CopciAB_420787.T0	14.0666	2.18957	27.881	3.49714	6.42436	7.97252	0.155657	0.125431	-2.67131	-2.98835	-2.68355303103225	-2.99503630453557	0.000215415	8.92e-06	IPR029069	HotDog domain superfamily	Functionally poorly known genes	NA	FB-init	YFB_lamellae;YFB_cap	CC1G_08180
CopciAB_448025.T0	14.7645	16.8059	4.81317	15.1222	0.878531	0.318285	1.13826	3.14184	0.306307	1.71433	0.186835557616534	1.65160934026799	0.600457	0.0102424	IPR037221::IPR019019	H-type lectin domain superfamily::H-type lectin domain	NA	NA	NA	YFB_lamellae;YFB_cap	CC1G_03185
CopciAB_481817.T0	31.2184	44.2606	10.297	45.079	0.705332	0.228422	1.41777	4.37785	0.569332	2.12782	0.503625474739209	2.13022369546377	0.292366	0.00158907	IPR019019::IPR037221	H-type lectin domain::H-type lectin domain superfamily	NA	NA	NA	YFB_lamellae;YFB_cap	CC1G_09293
CopciAB_437809.T0	77.6956	21.7508	15.8995	24.7513	3.57207	0.642371	0.279949	1.55673	-1.82799	0.665261	-1.83676160942977	0.638521884491392	0.0199094	0.324488	IPR001338	Hydrophobin	Cell surface and cell wall proteins	NA	NA	NA	CC1G_04875
CopciAB_404033.T0	990.966	624.162	136.924	738.168	1.58768	0.185492	0.629852	5.39108	-0.832745	2.49829	-0.666915787225675	2.43057424923071	0.243045	0.000947748	IPR001338	Hydrophobin	Cell surface and cell wall proteins	NA	NA	NA	CC1G_09189
CopciAB_413238.T0	10.6601	3.10539	1.99635	10.6277	3.43276	0.187844	0.29131	5.32356	-1.67267	2.35425	-1.77937103661251	2.41239256527075	0.032915	0.00392758	IPR001338	Hydrophobin	NA	NA	NA	NA	CC1G_08363
CopciAB_409790.T0	31.0667	46.6545	14.3525	59.1192	0.665889	0.242773	1.50175	4.11908	0.61398	1.99937	0.586645620591611	2.04232290288596	0.159297	0.000544285	IPR001338	Hydrophobin	NA	NA	NA	All	CC1G_06114
CopciAB_370922.T0	3026.34	1766.09	921.941	3345	1.71358	0.275618	0.583572	3.62821	-0.79492	1.89918	-0.777016971711319	1.85925792423776	0.120488	0.000833492	IPR001338	Hydrophobin	NA	NA	NA	All	CC1G_06086
CopciAB_442540.T0	21.1114	6.31117	2.3043	3.72864	3.34509	0.618	0.298946	1.61812	-1.75368	0.705771	-1.74204413463265	0.694321974812782	0.0306941	0.459556	IPR001338	Hydrophobin	NA	NA	FB-init	YFB_stipe	CC1G_10176
CopciAB_482370.T0	9131.64	10496.8	18605.3	8301.74	0.869942	2.24114	1.1495	0.446202	0.163773	-1.15743	0.201008200619807	-1.16422966616484	0.691084	0.00532846	IPR001338	Hydrophobin	NA	NA	FB-init	YFB_stipe;YFB_cap	CC1G_04061
CopciAB_380326.T0	52.8788	9.58322	40.0287	25.1117	5.51785	1.59403	0.18123	0.627342	-2.43815	-0.656539	-2.46410666551958	-0.672675106354161	0.00129997	0.105	IPR001338	Hydrophobin	NA	NA	NA	NA	CC1G_10188
CopciAB_378102.T0	13506.3	8717.37	21154.4	5780.69	1.54936	3.65949	0.645428	0.273262	-0.746092	-1.84911	-0.631670843708738	-1.87164293699473	0.202029	0.00328789	IPR001338	Hydrophobin	NA	NA	FB-init	YFB_cap;YFB_stipe	CC1G_04060
CopciAB_442548.T0	15.0081	3.97462	10.075	5.0134	3.77598	2.00962	0.264832	0.497607	-1.83148	-0.969908	-1.91685054811814	-1.00692024917668	0.0136715	0.0760399	IPR001338	Hydrophobin	NA	NA	FB-init	All	-
CopciAB_437827.T0	2055.2	967.705	3101.63	883.669	2.12379	3.50995	0.470857	0.284904	-1.11098	-1.81071	-1.08663984410897	-1.81145159966789	0.00767069	0.000134377	IPR001338	Hydrophobin	NA	NA	FB-init	YFB_cap;YFB_stipe	CC1G_04893
CopciAB_407897.T0	25.881	4.72723	11.5264	4.02905	5.47488	2.86082	0.182653	0.34955	-2.47679	-1.5243	-2.45282611301407	-1.5164296104883	0.00184302	0.0116826	IPR001338	Hydrophobin	NA	NA	FB-init	YFB_lamellae;YFB_stipe	CC1G_10206
CopciAB_445156.T0	178.81	32.5962	248.594	60.333	5.4856	4.12037	0.182295	0.242697	-2.44704	-2.03063	-2.45564916903028	-2.04277282902629	3.14e-05	2.21e-05	IPR001338	Hydrophobin	NA	NA	FB-init	YFB_stipe	CC1G_10189
CopciAB_468111.T0	146.765	378.858	53.0416	223.359	0.387389	0.237472	2.58138	4.21102	0.871688	2.12974	1.36814448845867	2.07416946238036	0.403422	0.0317162	IPR019778::IPR001338	Hydrophobin, conserved site::Hydrophobin	NA	NA	NA	NA	CC1G_02185
CopciAB_419467.T0	502.797	439.017	247.797	585.624	1.14528	0.423133	0.873149	2.36332	-0.326329	1.25858	-0.195700982592127	1.240815879732	0.615696	0.0317191	IPR001338::IPR019778	Hydrophobin::Hydrophobin, conserved site	Cell surface and cell wall proteins	hydrophobin genes	NA	NA	CC1G_02183
CopciAB_1002232.T0	5.46167	7.46973	1.71221	7.65286	0.731173	0.223734	1.36766	4.46959	0.523208	2.17946	0.451714622421829	2.16014106578451	0.315534	0.00269816	IPR001338::IPR019778	Hydrophobin::Hydrophobin, conserved site	NA	NA	NA	NA	-
CopciAB_468107.T0	11.8637	15.756	2.70734	9.97786	0.752966	0.271334	1.32808	3.68549	0.445018	1.91295	0.409342502365531	1.88185654408329	0.366691	0.00781251	IPR001338::IPR019778	Hydrophobin::Hydrophobin, conserved site	NA	NA	NA	NA	CC1G_02181
CopciAB_444892.T0	44.9604	31.8967	14.0856	49.2193	1.40956	0.28618	0.70944	3.4943	-0.408532	1.79944	-0.495248002994447	1.80500509290055	0.526887	0.0100375	IPR001338::IPR019778	Hydrophobin::Hydrophobin, conserved site	NA	NA	NA	NA	CC1G_02184
CopciAB_438533.T0	2256.16	675.694	3286.05	676.144	3.33902	4.85998	0.299489	0.205762	-1.78118	-2.28173	-1.73942644899873	-2.28094965646571	0.00216133	0.000134377	IPR001338::IPR019778	Hydrophobin::Hydrophobin, conserved site	NA	NA	FB-init	All	CC1G_09503
CopciAB_432792.T0	8.17022	7.70158	3.933	8.92134	1.06085	0.440853	0.942641	2.26833	-0.0665406	1.30872	-0.085219305385674	1.18162916459355	0.916752	0.0254967	IPR044053	Hydroxylase/desaturase AsaB-like	NA	NA	NA	NA	CC1G_08491
CopciAB_462682.T0	9.12784	11.7531	31.772	5.88496	0.776635	5.39885	1.28761	0.185225	-1.17645	-2.71487	0.364690771837588	-2.43265309148396	0.380046	0.0148565	IPR021331	Hypervirulence associated protein, TUDOR domain	NA	NA	NA	YFB_cap	CC1G_09581
CopciAB_438000.T0	8.61698	1.33845	16.5577	2.52251	6.43803	6.56399	0.155327	0.152346	-2.68049	-2.74817	-2.68661972872928	-2.71457235860528	0.00235831	0.000130195	IPR021331	Hypervirulence associated protein, TUDOR domain	NA	NA	NA	YFB_lamellae	CC1G_09569
CopciAB_364775.T0	90.0372	120.251	40.4018	83.3413	0.748746	0.484775	1.33557	2.06281	0.424761	1.05536	0.417452375227296	1.0446126790642	0.133988	0.000693081	IPR002867::IPR044066::IPR017907::IPR031127::IPR013083	IBR domain::TRIAD supradomain::Zinc finger, RING-type, conserved site::E3 ubiquitin ligase RBR family::Zinc finger, RING/FYVE/PHD-type	NA	NA	NA	All	CC1G_02088
CopciAB_461862.T0	4.24472	11.5604	2.17408	9.38653	0.367177	0.231617	2.72348	4.31747	1.46437	2.02748	1.44545126476565	2.11018572346842	0.0130157	0.00151262	IPR000898::IPR037217	Indoleamine 2,3-dioxygenase::Tryptophan/Indoleamine 2,3-dioxygenase-like	Functionally poorly known genes	NA	NA	YFB_cap	CC1G_01112
CopciAB_433753.T0	155.59	102.696	423.733	199.945	1.51505	2.11925	0.660042	0.471865	-0.605442	-1.06882	-0.599370103266347	-1.08355315401349	0.0927445	0.00536108	IPR029525::IPR013272	INO80 complex, subunit Ies6::Vps72/YL1, C-terminal	NA	NA	NA	All	CC1G_05829
CopciAB_415039.T0	10.4679	11.5327	14.0808	32.9497	0.907666	0.42734	1.10173	2.34006	0.175229	1.15136	0.139767047967687	1.22654244967684	0.755305	0.010811	IPR001910::IPR023186::IPR036452	Inosine/uridine-preferring nucleoside hydrolase domain::Inosine/uridine-preferring nucleoside hydrolase::Ribonucleoside hydrolase-like	NA	NA	NA	All	CC1G_08134
CopciAB_472017.T0	54.5703	44.317	111.617	35.097	1.23136	3.18024	0.812107	0.314442	-0.487114	-1.69446	-0.30025778096544	-1.66913354457111	0.337482	0.00279195	IPR000760::IPR006239::IPR020583	Inositol monophosphatase-like::3(2),5 -bisphosphate nucleotidase HAL2::Inositol monophosphatase, metal-binding site	NA	NA	NA	All	CC1G_13740
CopciAB_439908.T0	40.8079	19.8543	41.5465	28.9617	2.05537	1.43453	0.486531	0.697093	-1.06999	-0.503664	-1.03939716140764	-0.520576577167717	0.0346878	0.195546	IPR007828	Inositol oxygenase	Functionally poorly known genes	NA	FB-init	All	CC1G_10713
CopciAB_367165.T0	23.4862	14.6624	17.8256	8.93025	1.6018	1.99609	0.624299	0.500979	-0.676193	-1.00381	-0.679690975762976	-0.997176769518654	0.0109249	0.000296593	IPR000300::IPR015943::IPR036691::IPR036322::IPR005135::IPR046985	Inositol polyphosphate-related phosphatase::WD40/YVTN repeat-like-containing domain superfamily::Endonuclease/exonuclease/phosphatase superfamily::WD40-repeat-containing domain superfamily::Endonuclease/exonuclease/phosphatase::Inositol 5-phosphatase	NA	NA	NA	All	CC1G_11096
CopciAB_446777.T0	34.7926	20.9799	49.6852	22.7928	1.65838	2.17986	0.602998	0.458744	-0.728414	-1.12383	-0.729773928639575	-1.12423742796196	0.00879889	0.000174133	IPR005821::IPR027359	Ion transport domain::Voltage-dependent channel domain superfamily	NA	NA	NA	All	CC1G_14815
CopciAB_360155.T0	6.51543	21.5456	6.4228	11.103	0.302403	0.578472	3.30685	1.72869	-1.72545788419378	-0.789681130232747	1.72545788419378	0.789681130232746	0.00453472	0.0621293	IPR044159	IQ domain-containing protein IQM	NA	NA	NA	All	CC1G_10512
CopciAB_211907.T0	31.2521	27.0222	51.9066	23.9718	1.15653	2.16532	0.864654	0.461826	0.209805276563681	1.11457937118361	-0.209805276563681	-1.11457937118361	0.389964	0.0104815	IPR036380::IPR000868	Isochorismatase-like superfamily::Isochorismatase-like	NA	NA	NA	All	CC1G_00452
CopciAB_44621.T0	256.126	436.783	138.159	317.077	0.586393	0.435728	1.70534	2.29501	-0.770059855150018	-1.19849977672393	0.770059855150018	1.19849977672393	0.0716444	0.00282068	IPR027443::IPR044861::IPR026992::IPR005123	Isopenicillin N synthase-like superfamily::Isopenicillin N synthase-like, Fe(2+) 2OG dioxygenase domain::Non-haem dioxygenase N-terminal domain::Oxoglutarate/iron-dependent dioxygenase	Functionally poorly known genes	NA	NA	All	CC1G_08773
CopciAB_460395.T0	270.777	159.424	506.519	167.656	1.69847	3.02117	0.588767	0.330997	0.764232425931537	1.59510790470991	-0.764232425931538	-1.59510790470991	0.0777382	0.00217403	IPR011876::IPR000086::IPR015797	Isopentenyl-diphosphate delta-isomerase, type 1::NUDIX hydrolase domain::NUDIX hydrolase-like domain superfamily	Lipid metabolism	ergosterol and sphingolipid biosynthesis related genes	NA	YFB_cap	CC1G_11292
CopciAB_459666.T0	247.417	120.868	182.859	105.645	2.04701	1.73088	0.488518	0.577739	1.0335149942577	0.791509719451243	-1.0335149942577	-0.791509719451243	0.00384558	0.00411364	IPR008949::IPR000092::IPR033749::IPR039702	Isoprenoid synthase domain superfamily::Polyprenyl synthetase::Polyprenyl synthetase, conserved site::Farnesyl pyrophosphate synthase-like	Lipid metabolism	ergosterol and sphingolipid biosynthesis related genes	NA	All	NA
CopciAB_559321.T0	5.34696	3.54444	6.03909	2.25367	1.50855	2.67967	0.662889	0.373181	0.593160075341022	1.42205267489713	-0.593160075341022	-1.42205267489713	0.176985	0.00417774	IPR008949::IPR034686	Isoprenoid synthase domain superfamily::Terpene cyclase-like 2	NA	NA	NA	YFB_cap	-
CopciAB_30510.T0	22.6534	79.9626	26.9088	65.9915	0.2833	0.407763	3.52982	2.45241	-1.81959573207526	-1.29419896090516	1.81959573207526	1.29419896090516	0.0486753	0.0506465	IPR008949::IPR034686	Isoprenoid synthase domain superfamily::Terpene cyclase-like 2	Secondary metabolism and natural product biosynthesis	terpene synthase genes	FB-init	YFB_lamellae;YFB_stipe	CC1G_06441
CopciAB_443805.T0	4.93266	0.793183	15.668	2.0515	6.21882	7.63737	0.160802	0.130935	2.63664084928927	2.93307590737207	-2.63664084928927	-2.93307590737207	0.00384558	0.000100868	IPR008949::IPR034686	Isoprenoid synthase domain superfamily::Terpene cyclase-like 2	Secondary metabolism and natural product biosynthesis	terpene synthase genes	FB-init	YFB_stipe	CC1G_10050
CopciAB_39881.T0	9.67077	3.86234	24.3917	17.3589	2.50387	1.40513	0.399382	0.711676	1.32415785585562	0.490708324266042	-1.32415785585562	-0.490708324266042	0.0489289	0.195796	IPR007269	Isoprenylcysteine carboxyl methyltransferase	Functionally poorly known genes	NA	NA	All	CC1G_03279
CopciAB_410069.T0	22.021	13.9719	18.824	7.85909	1.57609	2.39519	0.634481	0.417503	0.656350384136397	1.26014063948597	-0.656350384136397	-1.26014063948597	0.0944304	0.0146678	IPR007269	Isoprenylcysteine carboxyl methyltransferase	NA	NA	FB-init	YFB_cap	CC1G_01484
CopciAB_441422.T0	43.2838	18.5085	39.689	18.2001	2.33859	2.1807	0.427608	0.458568	1.22563975794187	1.12479318655016	-1.22563975794187	-1.12479318655016	0.00735215	0.00369106	IPR007269	Isoprenylcysteine carboxyl methyltransferase	NA	NA	NA	YFB_stipe	CC1G_14926
CopciAB_445523.T0	102.591	75.6097	518.801	53.4095	1.35685	9.71364	0.737001	0.102948	0.440262235653181	3.2800120074517	-0.440262235653181	-3.2800120074517	0.147124	0.00904813	IPR007269	Isoprenylcysteine carboxyl methyltransferase	NA	NA	FB-init	YFB_cap	CC1G_13260
CopciAB_354499.T0	79.8077	18.0662	186.521	29.7655	4.41751	6.26635	0.226372	0.159583	2.14323438695525	2.64762496078989	-2.14323438695525	-2.64762496078989	0.000529241	3.26e-05	IPR007269	Isoprenylcysteine carboxyl methyltransferase	NA	NA	FB-init	All	CC1G_06457
CopciAB_437562.T0	4.32075	5.04471	4.81221	10.9766	0.856491	0.438406	1.16756	2.28099	-0.223490638498445	-1.18966099961847	0.223490638498445	1.18966099961847	0.701846	0.0151159	IPR037175::IPR007325	Kynurenine formamidase superfamily::Kynurenine formamidase/cyclase-like	NA	NA	NA	All	CC1G_08142
CopciAB_449845.T0	104.214	180.45	80.0888	203.963	0.577524	0.392664	1.73153	2.54671	-0.792046918713674	-1.34863261493143	0.792046918713674	1.34863261493143	0.0191715	0.000247	IPR001236::IPR010097::IPR036291::IPR022383::IPR015955::IPR001557::IPR001252	Lactate/malate dehydrogenase, N-terminal::Malate dehydrogenase, type 1::NAD(P)-binding domain superfamily::Lactate/malate dehydrogenase, C-terminal::Lactate dehydrogenase/glycoside hydrolase, family 4, C-terminal::L-lactate/malate dehydrogenase::Malate dehydrogenase, active site	basic metabolism and acetyl-CoA	NA	NA	All	CC1G_09115
CopciAB_364025.T0	221.364	148.692	291.409	134.765	1.48874	2.16235	0.671707	0.462461	0.57409642148471	1.11259780767665	-0.574096421484709	-1.11259780767665	0.0476146	0.000653558	IPR037673::IPR036019	Large-conductance mechanosensitive channel/anditomin synthesis protein L::Large-conductance mechanosensitive channel MscL	NA	NA	FB-init	All	CC1G_05685
CopciAB_463751.T0	9.45523	13.2755	2.87801	14.4306	0.71223	0.199437	1.40404	5.01411	-0.48958442514296	-2.32599379259622	0.48958442514296	2.32599379259622	0.349035	0.0025309	IPR032675	Leucine-rich repeat domain superfamily	NA	NA	NA	NA	NA
CopciAB_449261.T0	58.5126	71.5453	14.935	50.5065	0.81784	0.295705	1.22273	3.38175	-0.29010873146896	-1.75777109451204	0.29010873146896	1.75777109451204	0.336921	0.000134377	IPR032675	Leucine-rich repeat domain superfamily	NA	NA	NA	All	CC1G_09485
CopciAB_373884.T0	23.0119	40.3599	10.5078	33.4533	0.570168	0.314103	1.75387	3.18367	-0.810540628331674	-1.67069051800227	0.810540628331673	1.67069051800227	0.0321821	0.00037	IPR032675	Leucine-rich repeat domain superfamily	NA	NA	NA	All	NA
CopciAB_500125.T0	6.00139	8.36173	4.62616	11.6546	0.717721	0.39694	1.3933	2.51927	-0.47850481080591	-1.33300798084379	0.47850481080591	1.33300798084379	0.166052	0.00060947	IPR032675	Leucine-rich repeat domain superfamily	NA	NA	NA	All	CC1G_15603
CopciAB_437364.T0	3.8638	6.67292	2.87216	7.52283	0.579027	0.381793	1.72703	2.61922	-0.788296682182605	-1.38913930882845	0.788296682182605	1.38913930882845	0.140045	0.0130649	IPR032675	Leucine-rich repeat domain superfamily	NA	NA	NA	NA	CC1G_15205
CopciAB_185488.T0	11.2325	17.8587	7.04185	15.5726	0.628966	0.452194	1.58991	2.21144	-0.668946527959715	-1.1449873936677	0.668946527959715	1.1449873936677	0.0551958	0.00225654	IPR032675	Leucine-rich repeat domain superfamily	NA	NA	NA	All	NA
CopciAB_415744.T0	25.43	20.882	50.11	23.3356	1.2178	2.14736	0.821154	0.465688	0.284275577789422	1.10256368579394	-0.284275577789422	-1.10256368579394	0.279678	0.000733049	IPR032675	Leucine-rich repeat domain superfamily	NA	NA	NA	All	CC1G_03286
CopciAB_439863.T0	7.64434	7.81071	15.3646	4.75971	0.978699	3.22806	1.02176	0.309784	-0.0310632343987269	1.6906660860735	0.0310632343987269	-1.6906660860735	0.572785	0.0120321	IPR032675	Leucine-rich repeat domain superfamily	NA	NA	NA	YFB_cap	CC1G_06964
CopciAB_363282.T0	5.04122	3.73618	4.37854	2.08851	1.3493	2.09649	0.741127	0.476987	0.432207371961265	1.06797690999386	-0.432207371961265	-1.06797690999386	0.240114	0.0154675	IPR032675	Leucine-rich repeat domain superfamily	NA	NA	NA	YFB_cap;YFB_stipe	CC1G_04786
CopciAB_546754.T0	12.5043	5.61511	17.1544	11.5809	2.2269	1.48126	0.449056	0.675102	1.15503392326088	0.5668234354559	-1.15503392326088	-0.5668234354559	0.0384147	0.120523	IPR032675	Leucine-rich repeat domain superfamily	NA	NA	FB-init	YFB_lamellae;YFB_stipe	NA
CopciAB_483047.T0	10.0642	4.87804	9.5634	5.83628	2.06316	1.63861	0.484693	0.610273	1.04485572761106	0.712473212364363	-1.04485572761106	-0.712473212364363	0.00680397	0.0123668	IPR032675	Leucine-rich repeat domain superfamily	NA	NA	NA	YFB_cap;YFB_stipe	CC1G_12453
CopciAB_462871.T0	4.6717	2.82102	13.8739	4.24589	1.65604	3.26761	0.603852	0.306034	0.727733864335517	1.70823713398854	-0.727733864335516	-1.70823713398854	0.0918529	0.00022747	IPR032675	Leucine-rich repeat domain superfamily	NA	NA	NA	YFB_cap;YFB_lamellae	CC1G_11023
CopciAB_464759.T0	6.66575	2.32276	8.5122	2.93885	2.86975	2.89644	0.348462	0.345251	1.5209259301452	1.5342820780491	-1.5209259301452	-1.5342820780491	0.00336993	0.000511	IPR032675	Leucine-rich repeat domain superfamily	NA	NA	FB-init	YFB_lamellae;YFB_stipe	CC1G_11857
CopciAB_547096.T0	5.61477	5.05377	1.72307	5.30732	1.11101	0.32466	0.900085	3.08015	0.151866172816164	-1.62299998298204	-0.151866172816164	1.62299998298204	0.872021	0.0246921	IPR032675::IPR001810	Leucine-rich repeat domain superfamily::F-box domain	NA	NA	NA	NA	CC1G_08457
CopciAB_401260.T0	10.8047	6.71008	12.5942	5.61808	1.61022	2.24173	0.621035	0.446085	0.687254375451938	1.16461088632613	-0.687254375451938	-1.16461088632613	0.0153872	0.000199281	IPR032675::IPR001810	Leucine-rich repeat domain superfamily::F-box domain	NA	NA	NA	All	CC1G_07890
CopciAB_32359.T0	31.8159	116.396	38.6882	103.084	0.273343	0.375307	3.65841	2.66449	-1.87121625388434	-1.41385694329331	1.87121625388434	1.41385694329331	0.000805855	0.000958574	IPR032675::IPR001810::IPR036047	Leucine-rich repeat domain superfamily::F-box domain::F-box-like domain superfamily	NA	NA	NA	All	CC1G_08215
CopciAB_480096.T0	3.78797	1.97297	5.56786	2.81119	1.91993	1.9806	0.520851	0.504897	0.941056269638071	0.985939896923061	-0.941056269638071	-0.985939896923061	0.0687327	0.013197	IPR032675::IPR001810::IPR036047	Leucine-rich repeat domain superfamily::F-box domain::F-box-like domain superfamily	NA	NA	NA	All	CC1G_07889
CopciAB_356986.T0	30.049	73.7684	12.7152	35.7044	0.407342	0.356124	2.45494	2.80801	-1.29568720256838	-1.48954706189602	1.29568720256838	1.48954706189602	0.00147431	0.000104285	IPR032675::IPR006553::IPR036047::IPR001810	Leucine-rich repeat domain superfamily::Leucine-rich repeat, cysteine-containing subtype::F-box-like domain superfamily::F-box domain	Ubiquitin-proteasome system	protein ubiquitination and the proteasome related genes	NA	YFB_cap	CC1G_06616
CopciAB_445887.T0	7.65646	5.80002	16.674	5.99082	1.32007	2.78326	0.757533	0.359291	0.400619262566737	1.47677427175993	-0.400619262566737	-1.47677427175993	0.278728	0.000696377	IPR032675::IPR006553::IPR001611	Leucine-rich repeat domain superfamily::Leucine-rich repeat, cysteine-containing subtype::Leucine-rich repeat	NA	NA	FB-init	YFB_cap;YFB_stipe	NA
CopciAB_432313.T0	11.8041	38.9955	12.6969	58.5172	0.302704	0.216976	3.30356	4.6088	-1.72402213603602	-2.20438996090355	1.72402213603602	2.20438996090355	0.0252547	0.00205979	IPR010031::IPR036318::IPR030654::IPR016167::IPR007173::IPR006094::IPR016169::IPR016166::IPR016171	L-gulonolactone/D-arabinono-1,4-lactone oxidase-like::FAD-binding, type PCMH-like superfamily::Sugar 1,4-lactone oxidase::FAD-binding, type PCMH, subdomain 1::D-arabinono-1,4-lactone oxidase, C-terminal domain::FAD linked oxidase, N-terminal::FAD-binding, type PCMH, subdomain 2::FAD-binding domain, PCMH-type::Vanillyl-alcohol oxidase, C-terminal subdomain 2	stress response genes	NA	NA	YFB_stipe	CC1G_11199
CopciAB_178424.T0	778.639	1160.87	340.799	1279.38	0.670736	0.266378	1.4909	3.75406	-0.576182025852222	-1.90845265765413	0.576182025852222	1.90845265765413	0.577614	0.00847289	IPR022237::IPR003817	L-tryptophan decarboxylase PsiD-like::Phosphatidylserine decarboxylase-related	NA	NA	NA	All	CC1G_09235
CopciAB_368468.T0	57.5586	24.8713	129.903	38.814	2.31426	3.3468	0.432104	0.298793	1.21055094308173	1.742781978641	-1.21055094308173	-1.742781978641	0.00600872	0.000112972	IPR029463::IPR024079	Lysine-specific metallo-endopeptidase::Metallopeptidase, catalytic domain superfamily	NA	NA	FB-init	YFB_stipe;YFB_lamellae	CC1G_08840
CopciAB_375404.T0	757.048	1852.03	319.493	988.639	0.408766	0.323164	2.44639	3.0944	-1.29065288718375	-1.62966027832126	1.29065288718375	1.62966027832126	0.0187417	0.00122671	IPR020846::IPR011701::IPR036259	Major facilitator superfamily domain::Major facilitator superfamily::MFS transporter superfamily	basic metabolism and acetyl-CoA	NA	NA	YFB_cap	CC1G_10170
CopciAB_522790.T0	15.5081	63.5215	29.8025	46.908	0.244138	0.635339	4.09604	1.57396	-2.03422877936533	-0.65440115125396	2.03422877936533	0.65440115125396	0.039692	0.303979	IPR020846::IPR036259::IPR011701	Major facilitator superfamily domain::MFS transporter superfamily::Major facilitator superfamily	NA	NA	NA	All	CC1G_00802
CopciAB_412360.T0	84.4378	127.281	59.887	127.745	0.663399	0.4688	1.50739	2.13311	-0.592052116757755	-1.09295583678987	0.592052116757755	1.09295583678987	0.0702891	0.00178605	IPR020846::IPR036259::IPR011701	Major facilitator superfamily domain::MFS transporter superfamily::Major facilitator superfamily	NA	NA	NA	All	CC1G_00265
CopciAB_379989.T0	120.647	122.965	242.33	91.5522	0.981152	2.64691	1.01921	0.377799	-0.027451692671584	1.40430978834413	0.0274516926715839	-1.40430978834413	0.805012	0.0121748	IPR020846::IPR036259::IPR011701	Major facilitator superfamily domain::MFS transporter superfamily::Major facilitator superfamily	NA	NA	NA	All	CC1G_05921
CopciAB_375882.T0	255.983	180.247	223.753	95.5857	1.42018	2.34087	0.704136	0.427192	0.506074071635542	1.22704240175807	-0.506074071635542	-1.22704240175807	0.130357	0.000683383	IPR020846::IPR036259::IPR011701	Major facilitator superfamily domain::MFS transporter superfamily::Major facilitator superfamily	NA	NA	FB-init	All	CC1G_14786
CopciAB_364886.T0	124.595	63.0533	82.3271	23.1777	1.97602	3.552	0.506067	0.281531	0.98259834385298	1.82863278955848	-0.98259834385298	-1.82863278955848	0.0613081	0.00218155	IPR020846::IPR036259::IPR011701	Major facilitator superfamily domain::MFS transporter superfamily::Major facilitator superfamily	NA	NA	FB-init	All	CC1G_15343
CopciAB_362356.T0	49.5057	109.638	14.374	64.976	0.451538	0.221221	2.21465	4.52037	-1.14707927322423	-2.17644142394059	1.14707927322423	2.17644142394059	0.011746	8.68e-05	IPR020846::IPR001958::IPR036259::IPR011701	Major facilitator superfamily domain::Tetracycline resistance protein TetA/multidrug resistance protein MdtG::MFS transporter superfamily::Major facilitator superfamily	NA	NA	NA	YFB_lamellae	CC1G_06167
CopciAB_369807.T0	23.621	12.179	24.1479	9.26765	1.93949	2.60561	0.515599	0.383787	0.955679262355963	1.3816214231599	-0.955679262355963	-1.3816214231599	0.0128252	0.000934588	IPR011701::IPR020846::IPR036259	Major facilitator superfamily::Major facilitator superfamily domain::MFS transporter superfamily	NA	NA	NA	YFB_cap	CC1G_04937
CopciAB_420930.T0	15.1946	7.49738	29.403	10.269	2.02665	2.86328	0.493425	0.34925	1.01909772886355	1.51766667049797	-1.01909772886355	-1.51766667049797	0.144787	0.0173953	IPR011701::IPR020846::IPR036259	Major facilitator superfamily::Major facilitator superfamily domain::MFS transporter superfamily	Transporters	transporter encoding genes	FB-init	YFB_lamellae;YFB_cap	CC1G_03577
CopciAB_371400.T0	19.5704	8.27354	77.1054	7.59087	2.36542	10.1576	0.422758	0.098448	1.24209541391284	3.34449394736969	-1.24209541391284	-3.34449394736969	0.0197063	5.65e-05	IPR011701::IPR020846::IPR036259	Major facilitator superfamily::Major facilitator superfamily domain::MFS transporter superfamily	Transporters	transporter encoding genes	FB-init	YFB_lamellae;YFB_cap	CC1G_10601
CopciAB_464567.T0	259.83	420.579	81.6724	279.601	0.617792	0.292103	1.61867	3.42345	-0.694807209004276	-1.77545058372755	0.694807209004276	1.77545058372755	0.0431467	5.15e-05	IPR011701::IPR036259	Major facilitator superfamily::MFS transporter superfamily	Cell wall biosynthesis and modification	chitin remodeling genes	NA	All	CC1G_11224
CopciAB_529884.T0	41.0997	29.0628	29.9166	14.1755	1.41417	2.11044	0.707129	0.473834	0.499954265143541	1.07754657355181	-0.499954265143541	-1.07754657355181	0.375156	0.0320899	IPR011701::IPR036259::IPR020846	Major facilitator superfamily::MFS transporter superfamily::Major facilitator superfamily domain	NA	NA	NA	YFB_cap	CC1G_14315
CopciAB_499061.T0	2.79668	1.32575	9.762	2.31353	2.10951	4.21952	0.474043	0.236994	1.07690977937437	2.07707981145575	-1.07690977937437	-2.07707981145575	0.0307885	9.78e-05	IPR011701::IPR036259::IPR020846	Major facilitator superfamily::MFS transporter superfamily::Major facilitator superfamily domain	NA	NA	FB-init	YFB_cap;YFB_stipe	CC1G_05863
CopciAB_498282.T0	116.854	222.047	57.6651	146.648	0.526259	0.39322	1.90021	2.5431	-0.926155311969158	-1.3465902938854	0.926155311969158	1.3465902938854	0.0056682	0.000111741	IPR011701::IPR036259::IPR020846	Major facilitator superfamily::MFS transporter superfamily::Major facilitator superfamily domain	Transporters	transporter encoding genes	NA	YFB_stipe	NA
CopciAB_463015.T0	25.1429	55.8024	13.152	32.5335	0.45057	0.404261	2.21941	2.47365	-1.15017551293214	-1.30664251232211	1.15017551293214	1.30664251232211	0.00465678	0.000605476	IPR005828::IPR005829::IPR036259::IPR003663::IPR020846	Major facilitator, sugar transporter-like::Sugar transporter, conserved site::MFS transporter superfamily::Sugar/inositol transporter::Major facilitator superfamily domain	Transporters	transporter encoding genes	NA	YFB_stipe	CC1G_07988
CopciAB_373141.T0	147.829	367.069	79.153	262.693	0.402728	0.301314	2.48306	3.31879	-1.31212101896583	-1.73065937700579	1.31212101896583	1.73065937700579	0.0222936	0.000885478	IPR000425::IPR022357::IPR023271	Major intrinsic protein::Major intrinsic protein, conserved site::Aquaporin-like	basic metabolism and acetyl-CoA	NA	FB-init	YFB_cap	CC1G_11437
CopciAB_559322.T0	13.7109	13.7047	3.52972	10.7891	1.00045	0.327155	0.99955	3.05665	0.00064967677710812	-1.61195281717839	-0.000649676777108259	1.61195281717839	0.741427	0.0263101	IPR000425::IPR022357::IPR023271	Major intrinsic protein::Major intrinsic protein, conserved site::Aquaporin-like	NA	NA	NA	All	-
CopciAB_380777.T0	20.3579	54.075	13.7119	18.811	0.376476	0.728927	2.65621	1.37188	-1.409371880992	-0.45615314918595	1.409371880992	0.45615314918595	0.00150756	0.108779	IPR012301::IPR012302::IPR001891::IPR036291::IPR015884::IPR046346::IPR037062	Malic enzyme, N-terminal domain::Malic enzyme, NAD-binding::Malic oxidoreductase::NAD(P)-binding domain superfamily::Malic enzyme, conserved site::Aminoacid dehydrogenase-like, N-terminal domain superfamily::Malic enzyme, N-terminal domain superfamily	basic metabolism and acetyl-CoA	NA	NA	YFB_cap;YFB_lamellae	NA
CopciAB_420887.T0	224.754	320.604	145.677	452.201	0.701032	0.322151	1.42647	3.10413	-0.512448245536831	-1.63419056667962	0.512448245536831	1.63419056667962	0.150752	0.000335859	IPR036314::IPR019833::IPR019831::IPR001189::IPR019832::IPR036324	Manganese/iron superoxide dismutase, C-terminal domain superfamily::Manganese/iron superoxide dismutase, binding site::Manganese/iron superoxide dismutase, N-terminal::Manganese/iron superoxide dismutase::Manganese/iron superoxide dismutase, C-terminal::Manganese/iron superoxide dismutase, N-terminal domain superfamily	NA	NA	NA	YFB_lamellae	CC1G_03559
CopciAB_359841.T0	21.5477	62.4293	25.8361	92.4566	0.345153	0.27944	2.89726	3.57858	-1.53469052398813	-1.8393875376748	1.53469052398813	1.8393875376748	0.00932327	0.000712388	IPR045053::IPR001547::IPR017853	Mannan endo-1,4-beta-mannosidase-like::Glycoside hydrolase, family 5::Glycoside hydrolase superfamily	NA	NA	NA	YFB_stipe;YFB_lamellae	CC1G_06771
CopciAB_401503.T0	30.9931	32.0118	7.91788	21.8532	0.968175	0.362322	1.03287	2.75998	-0.0466595166018223	-1.46465737844306	0.0466595166018222	1.46465737844306	0.818071	0.029344	IPR008253	Marvel domain	NA	NA	NA	NA	CC1G_11421
CopciAB_372300.T0	69.441	24.5204	86.5011	49.5958	2.83197	1.74412	0.353111	0.573355	1.50180639908333	0.802500102472728	-1.50180639908333	-0.802500102472728	0.0354458	0.188	IPR004299	Membrane bound O-acyl transferase, MBOAT	Lipid metabolism	membrane phoshpolipid and fatty acid biosynthesis genes	NA	All	CC1G_08205
CopciAB_432854.T0	19.186	14.382	152.112	30.1139	1.33403	5.05122	0.74961	0.197972	0.41578883046887	2.33663053553779	-0.41578883046887	-2.33663053553779	0.466687	0.000325107	IPR004776	Membrane transport protein	Transporters	transporter encoding genes	FB-init	YFB_cap	CC1G_04344
CopciAB_446427.T0	81.7614	205.8	74.9861	251.76	0.397285	0.297848	2.51709	3.35742	-1.33175422316519	-1.7473516245086	1.33175422316519	1.7473516245086	0.00925006	0.000412836	IPR011059::IPR006680::IPR032466	Metal-dependent hydrolase, composite domain superfamily::Amidohydrolase-related::Metal-dependent hydrolase	Cell wall biosynthesis and modification	chitin remodeling genes	NA	YFB_cap	CC1G_14154
CopciAB_472701.T0	14.7241	33.9489	12.3925	22.0672	0.433714	0.561579	2.30567	1.78069	-1.20518531241852	-0.832438200708176	1.20518531241852	0.832438200708176	0.010823	0.0221425	IPR029052::IPR041805::IPR045473::IPR004843	Metallo-dependent phosphatase-like::Acid sphingomyelinase/endopolyphosphatase, metallophosphatase domain::Sphingomyelin phosphodiesterase, C-terminal domain::Calcineurin-like phosphoesterase domain, ApaH type	NA	NA	NA	All	CC1G_02835
CopciAB_471578.T0	15.6941	26.5021	12.1149	25.269	0.592183	0.479438	1.68867	2.08578	-0.755885119095957	-1.06058408696621	0.755885119095957	1.06058408696621	0.0201285	0.00126438	IPR001497::IPR036217::IPR014048::IPR036388	Methylated-DNA-[protein]-cysteine S-methyltransferase, active site::Methylated DNA-protein cysteine methyltransferase, DNA binding domain::Methylated-DNA-[protein]-cysteine S-methyltransferase, DNA binding::Winged helix-like DNA-binding domain superfamily	NA	NA	NA	YFB_lamellae	CC1G_11101
CopciAB_356204.T0	5.8162	4.6006	4.75834	12.4125	1.26423	0.383351	0.790998	2.60857	0.338254230769678	-1.38326128875687	-0.338254230769678	1.38326128875687	0.440858	0.00324356	IPR014048::IPR036217::IPR036388	Methylated-DNA-[protein]-cysteine S-methyltransferase, DNA binding::Methylated DNA-protein cysteine methyltransferase, DNA binding domain::Winged helix-like DNA-binding domain superfamily	NA	NA	NA	YFB_lamellae	CC1G_08319
CopciAB_412843.T0	41.9371	20.0408	35.5147	25.5187	2.09259	1.39171	0.477877	0.718538	1.06528777873995	0.476863702929298	-1.06528777873995	-0.476863702929297	0.0112086	0.115463	IPR036914::IPR016185::IPR005479::IPR036897::IPR005480::IPR011761::IPR005483::IPR006275::IPR011607::IPR013815	Methylglyoxal synthase-like domain superfamily::Pre-ATP-grasp domain superfamily::Carbamoyl-phosphate synthetase large subunit-like, ATP-binding domain::Carbamoyl-phosphate synthetase, large subunit oligomerisation domain superfamily::Carbamoyl-phosphate synthetase, large subunit oligomerisation domain::ATP-grasp fold::Carbamoyl-phosphate synthase large subunit, CPSase domain::Carbamoyl-phosphate…	NA	NA	NA	All	CC1G_11823
CopciAB_403889.T0	150.705	77.427	253.946	79.9597	1.94642	3.17593	0.513764	0.314869	0.960822660952454	1.66717833254984	-0.960822660952454	-1.66717833254984	0.0553754	0.0050264	IPR027514::IPR036409::IPR017714::IPR001303	Methylthioribulose-1-phosphate dehydratase, eukaryotes::Class II aldolase/adducin N-terminal domain superfamily::Methylthioribulose-1-phosphate dehydratase::Class II aldolase/adducin N-terminal	NA	NA	NA	All	CC1G_03337
CopciAB_465782.T0	142.049	75.2461	266.967	68.3564	1.88779	3.90551	0.529719	0.256048	0.916699979052637	1.96551271787654	-0.916699979052637	-1.96551271787654	0.0241558	0.000163	IPR025714::IPR026913	Methyltransferase domain::Probable methyltransferase-like protein 24	NA	NA	NA	All	CC1G_02225
CopciAB_448846.T0	60.9526	33.289	86.1284	30.5444	1.83101	2.81978	0.546146	0.354638	0.87264210046306	1.49558295853837	-0.87264210046306	-1.49558295853837	0.00554459	6.6e-05	IPR036259::IPR011701	MFS transporter superfamily::Major facilitator superfamily	NA	NA	NA	YFB_lamellae;YFB_cap	CC1G_11097
CopciAB_440615.T0	13.018	6.98096	32.5766	10.7354	1.86479	3.03452	0.536255	0.329542	0.899009955799674	1.60146731540086	-0.899009955799674	-1.60146731540086	0.0871585	0.00169475	IPR036259::IPR011701	MFS transporter superfamily::Major facilitator superfamily	NA	NA	FB-init	NA	CC1G_08293
CopciAB_404532.T0	10.8552	10.0963	22.3835	8.10262	1.07517	2.76251	0.930089	0.36199	0.104559260115468	1.46597798878019	-0.104559260115468	-1.46597798878019	0.545945	0.0177394	IPR036259::IPR011701	MFS transporter superfamily::Major facilitator superfamily	Transporters	transporter encoding genes	FB-init	YFB_lamellae	CC1G_13818
CopciAB_438520.T0	31.4179	25.1862	5.74945	23.3	1.24742	0.246757	0.801652	4.05257	0.318951450801904	-2.01883550040044	-0.318951450801904	2.01883550040044	0.997029	0.0344145	IPR036259::IPR020846::IPR011701	MFS transporter superfamily::Major facilitator superfamily domain::Major facilitator superfamily	NA	NA	NA	YFB_lamellae;YFB_cap	NA
CopciAB_402760.T0	12.4218	15.9341	43.8597	16.7502	0.779574	2.61846	1.28275	0.381904	-0.359242424011727	1.38871936926887	0.359242424011727	-1.38871936926887	0.572785	0.00373544	IPR036259::IPR020846::IPR011701	MFS transporter superfamily::Major facilitator superfamily domain::Major facilitator superfamily	NA	NA	FB-init	YFB_cap	CC1G_09161
CopciAB_502991.T0	33.0127	14.9281	66.8008	18.7127	2.21144	3.56981	0.452194	0.280127	1.14498590653161	1.83584874372964	-1.14498590653161	-1.83584874372964	0.00610516	0.000134	IPR036259::IPR020846::IPR011701	MFS transporter superfamily::Major facilitator superfamily domain::Major facilitator superfamily	Transporters	transporter encoding genes	FB-init	YFB_cap	CC1G_04071
CopciAB_223186.T0	168.027	94.3882	346.432	96.9342	1.78017	3.57388	0.561743	0.279808	0.832017729722557	1.83749302204912	-0.832017729722557	-1.83749302204912	0.0701596	0.00228921	IPR036259::IPR020846::IPR005828	MFS transporter superfamily::Major facilitator superfamily domain::Major facilitator, sugar transporter-like	Transporters	transporter encoding genes	NA	YFB_cap	CC1G_03170
CopciAB_367246.T0	3.08925	6.01046	1.54719	6.90953	0.513979	0.22392	1.94561	4.46587	-0.960219894001489	-2.15894174703362	0.960219894001489	2.15894174703362	0.0375079	0.000251458	IPR036259::IPR011701::IPR020846	MFS transporter superfamily::Major facilitator superfamily::Major facilitator superfamily domain	NA	NA	NA	All	CC1G_02329
CopciAB_364858.T0	9.73139	12.6767	3.5786	8.20701	0.767662	0.436042	1.30266	2.29336	-0.381456808061056	-1.19746225167616	0.381456808061056	1.19746225167616	0.357086	0.0122575	IPR036259::IPR011701::IPR020846	MFS transporter superfamily::Major facilitator superfamily::Major facilitator superfamily domain	NA	NA	NA	All	NA
CopciAB_379100.T0	8.74245	9.41587	27.3364	7.50911	0.928481	3.64043	1.07703	0.274692	-0.107056033089103	1.8641108144465	0.107056033089103	-1.8641108144465	0.86424	0.000213951	IPR036259::IPR011701::IPR020846	MFS transporter superfamily::Major facilitator superfamily::Major facilitator superfamily domain	NA	NA	NA	YFB_cap	CC1G_13220
CopciAB_466228.T0	104.639	96.5196	106.466	35.4539	1.08412	3.00293	0.922407	0.333008	0.116524094185872	1.5863723184088	-0.116524094185872	-1.5863723184088	0.623457	0.00118555	IPR036259::IPR011701::IPR020846	MFS transporter superfamily::Major facilitator superfamily::Major facilitator superfamily domain	NA	NA	FB-init	YFB_cap;YFB_stipe	CC1G_09642
CopciAB_362782.T0	26.8065	14.2059	35.2004	9.07106	1.887	3.88052	0.529942	0.257697	0.916093604210055	1.95625005221337	-0.916093604210055	-1.95625005221337	0.0259996	0.000173394	IPR036259::IPR011701::IPR020846	MFS transporter superfamily::Major facilitator superfamily::Major facilitator superfamily domain	NA	NA	FB-init	All	CC1G_13962
CopciAB_243699.T0	31.8712	11.6966	66.0784	13.4907	2.72483	4.89806	0.366995	0.204162	1.44616610855859	2.29221042526618	-1.44616610855859	-2.29221042526618	0.00671413	0.000134377	IPR036259::IPR011701::IPR020846	MFS transporter superfamily::Major facilitator superfamily::Major facilitator superfamily domain	NA	NA	FB-init	YFB_cap	CC1G_02332
CopciAB_360410.T0	769.301	427.942	874.195	292.457	1.79768	2.98914	0.556274	0.334544	0.846133652694455	1.5797326437386	-0.846133652694455	-1.5797326437386	0.0455854	0.000947748	IPR036259::IPR011701::IPR020846	MFS transporter superfamily::Major facilitator superfamily::Major facilitator superfamily domain	Transporters	transporter encoding genes	FB-init	YFB_stipe;YFB_cap	CC1G_01233
CopciAB_441323.T0	115.279	49.5298	127.43	72.6339	2.32747	1.75441	0.42965	0.569991	1.21876566202399	0.810988206145002	-1.21876566202399	-0.810988206145002	0.000767665	0.00251175	IPR036259::IPR011701::IPR020846::IPR001958	MFS transporter superfamily::Major facilitator superfamily::Major facilitator superfamily domain::Tetracycline resistance protein TetA/multidrug resistance protein MdtG	NA	NA	FB-init	All	CC1G_02495
CopciAB_501994.T0	196.73	356.925	98.7685	233.013	0.551181	0.423876	1.81429	2.35918	-0.85940196018248	-1.23828665690867	0.85940196018248	1.23828665690867	0.158455	0.0091827	IPR036259::IPR005828::IPR020846	MFS transporter superfamily::Major facilitator, sugar transporter-like::Major facilitator superfamily domain	NA	NA	NA	All	CC1G_14403
CopciAB_443729.T0	13.3644	7.33971	19.2093	6.12423	1.82083	3.1366	0.5492	0.318817	0.86459578911731	1.64920160677693	-0.86459578911731	-1.64920160677693	0.0163807	0.000170218	IPR033979::IPR007518	MINDY deubiquitinase domain::MINDY deubiquitinase	NA	NA	NA	All	CC1G_14461
CopciAB_193478.T0	26.5673	15.2738	37.9706	18.6396	1.7394	2.03709	0.574909	0.490897	0.798593675009748	1.02650818924133	-0.798593675009748	-1.02650818924133	0.0317191	0.0041485	IPR018525::IPR031327::IPR001208::IPR012340::IPR027417::IPR033762::IPR008045::IPR027925::IPR041562	Mini-chromosome maintenance, conserved site::Mini-chromosome maintenance protein::MCM domain::Nucleic acid-binding, OB-fold::P-loop containing nucleoside triphosphate hydrolase::MCM OB domain::DNA replication licensing factor Mcm2::MCM N-terminal domain::MCM, AAA-lid domain	Cell division, proliferation and growth	cell division-related genes	NA	All	CC1G_01881
CopciAB_500213.T0	89.094	99.6726	185.517	85.3562	0.893866	2.17344	1.11874	0.4601	-0.16186931227043	1.11998033901263	0.16186931227043	-1.11998033901263	0.939356	0.0158729	IPR007648	Mitochondrial ATPase inhibitor	NA	NA	NA	YFB_cap;YFB_lamellae	CC1G_05090
CopciAB_463387.T0	17.9602	39.0963	23.4543	31.0768	0.459383	0.754722	2.17683	1.32499	-1.1222311739513	-0.405983456865302	1.1222311739513	0.405983456865302	0.00254168	0.0989576	IPR023395::IPR018108	Mitochondrial carrier domain superfamily::Mitochondrial substrate/solute carrier	NA	NA	NA	All	CC1G_14125
CopciAB_1001777.T0	2.12266	1.94346	1.52479	9.71314	1.09221	0.156982	0.915578	6.37016	0.127244695986411	-2.67132850034773	-0.127244695986411	2.67132850034773	0.858382	0.0219417	IPR002067::IPR018108::IPR023395	Mitochondrial carrier protein::Mitochondrial substrate/solute carrier::Mitochondrial carrier domain superfamily	NA	NA	NA	All	-
CopciAB_358427.T0	61.7173	23.9666	86.7111	48.5018	2.57514	1.78779	0.388328	0.559349	1.36465119702518	0.838178829047321	-1.36465119702518	-0.838178829047321	0.030735	0.0842068	IPR009446	Mitochondrial genome maintenance protein Mgm101	NA	NA	NA	YFB_lamellae;YFB_stipe	CC1G_08125
CopciAB_355751.T0	27.9123	12.9086	43.9515	25.0436	2.1623	1.755	0.462471	0.569802	1.11256622398354	0.811468332127104	-1.11256622398354	-0.811468332127104	0.0415899	0.0452969	IPR039289::IPR010625	Mitochondrial intermembrane space import and assembly protein 40::CHCH	NA	NA	NA	YFB_cap;YFB_stipe	CC1G_01882
CopciAB_355291.T0	61.1105	34.5143	96.5362	39.6312	1.77058	2.43586	0.564785	0.410532	0.824225907046759	1.28443237096593	-0.824225907046759	-1.28443237096593	0.0072949	0.000134377	IPR018108::IPR023395	Mitochondrial substrate/solute carrier::Mitochondrial carrier domain superfamily	NA	NA	NA	YFB_lamellae	CC1G_14623
CopciAB_445411.T0	95.9407	153.884	50.5777	123.651	0.623461	0.409035	1.60395	2.44478	-0.681629376636821	-1.28970309558155	0.681629376636821	1.28970309558155	0.0326335	0.00025475	IPR018108::IPR002030::IPR023395	Mitochondrial substrate/solute carrier::Mitochondrial carrier UCP-like::Mitochondrial carrier domain superfamily	NA	NA	NA	All	NA
CopciAB_364394.T0	25.5309	44.1488	21.2044	53.6166	0.578293	0.395482	1.72923	2.52856	-0.79012796905475	-1.33831556945879	0.79012796905475	1.33831556945879	0.0604759	0.00237572	IPR036425::IPR001453::IPR038987::IPR005110::IPR008284::IPR036688::IPR005111::IPR036135	MoaB/Mog-like domain superfamily::MoaB/Mog domain::Molybdopterin biosynthesis protein MoeA-like::MoeA, N-terminal and linker domain::Molybdenum cofactor biosynthesis, conserved site::MoeA, C-terminal, domain IV superfamily::MoeA, C-terminal, domain IV::MoeA, N-terminal and linker domain superfamily	NA	NA	NA	YFB_lamellae	CC1G_14712
CopciAB_492739.T0	10.7231	6.62427	11.8638	5.72635	1.61875	2.07178	0.617759	0.482676	0.694883452245642	1.05087182226133	-0.694883452245642	-1.05087182226133	0.0719973	0.00505759	IPR007281::IPR038487::IPR041796::IPR004843::IPR029052::IPR003701	Mre11, DNA-binding::Mre11, capping domain::Mre11 nuclease, N-terminal metallophosphatase domain::Calcineurin-like phosphoesterase domain, ApaH type::Metallo-dependent phosphatase-like::DNA double-strand break repair protein Mre11	Cell division, proliferation and growth	cell division-related genes	NA	All	CC1G_10319
CopciAB_476105.T0	112.765	86.4046	138.95	39.3849	1.30508	3.52801	0.766237	0.283446	0.384137330595763	1.81885601603207	-0.384137330595763	-1.81885601603207	0.272194	0.0100635	IPR002528::IPR045069	Multi antimicrobial extrusion protein::Multidrug and toxic compound extrusion family, eukaryotic	NA	NA	NA	YFB_lamellae;YFB_cap	CC1G_05300
CopciAB_449540.T0	2.62683	5.14258	1.45877	3.58085	0.510801	0.407381	1.95771	2.45471	-0.969167815514379	-1.29555020699631	0.969167815514379	1.29555020699631	0.0766532	0.0181971	IPR033138::IPR011706::IPR008972::IPR045087::IPR001117::IPR002355::IPR011707	Multicopper oxidases, conserved site::Multicopper oxidase, C-terminal::Cupredoxin::Multicopper oxidase::Multicopper oxidase, second cupredoxin domain::Multicopper oxidase, copper-binding site::Multicopper oxidase, N-terminal	NA	NA	NA	YFB_stipe;YFB_lamellae	CC1G_03946
CopciAB_486833.T0	5.87622	15.4409	4.69711	21.0333	0.380562	0.223317	2.62769	4.47794	-1.39379779997058	-2.16283414408405	1.39379779997058	2.16283414408405	0.0952654	0.00383519	NA	NA	conserved developmentally regulated protein of unknown function	NA	FB-init	NA	CC1G_08824
CopciAB_495992.T0	38.4242	142.075	31.8165	67.2863	0.270449	0.472852	3.69755	2.11482	-1.88657001792222	-1.08053799665195	1.88657001792222	1.08053799665195	0.00617555	0.0505	NA	NA	conserved developmentally regulated protein of unknown function	NA	NA	All	CC1G_03002
CopciAB_495405.T0	10.2318	16.9783	5.94051	18.1898	0.602643	0.326585	1.65936	3.06199	-0.73062518685448	-1.61446937655507	0.73062518685448	1.61446937655507	0.0459563	0.000288255	NA	NA	conserved developmentally regulated protein of unknown function	NA	NA	YFB_cap	NA
CopciAB_466289.T0	16.0755	33.5738	8.31534	21.8773	0.478811	0.380089	2.08851	2.63096	-1.06247166276436	-1.39558913173858	1.06247166276436	1.39558913173858	0.0308862	0.00522383	NA	NA	conserved developmentally regulated protein of unknown function	NA	NA	YFB_lamellae	NA
CopciAB_16417.T0	15.6398	18.1578	34.6601	88.6582	0.861324	0.390941	1.161	2.55793	-0.215371850313517	-1.35497685520432	0.215371850313517	1.35497685520432	0.689732	0.00110231	NA	NA	conserved developmentally regulated protein of unknown function	NA	FB-init	YFB_stipe;YFB_cap	CC1G_01281
CopciAB_463949.T0	8.73455	11.8001	2.16124	5.51954	0.740212	0.391561	1.35096	2.55388	-0.433989532104448	-1.35268932284085	0.433989532104448	1.35268932284085	0.203906	0.00345108	NA	NA	conserved developmentally regulated protein of unknown function	NA	NA	All	CC1G_05634
CopciAB_441832.T0	7.37564	8.95139	3.27289	8.01661	0.823966	0.408264	1.21364	2.4494	-0.279343745966977	-1.29242675381349	0.279343745966977	1.29242675381349	0.434985	0.00498192	NA	NA	conserved developmentally regulated protein of unknown function	NA	NA	YFB_lamellae;YFB_cap	NA
CopciAB_412248.T0	20.7304	23.0286	13.8868	33.978	0.900204	0.4087	1.11086	2.44678	-0.151675576765429	-1.2908859428953	0.151675576765429	1.2908859428953	0.783775	0.0027961	NA	NA	conserved developmentally regulated protein of unknown function	NA	NA	All	CC1G_00305
CopciAB_373783.T0	68.5659	117.464	36.369	84.6782	0.583721	0.429497	1.71315	2.32831	-0.776648529501928	-1.21928135173561	0.776648529501928	1.21928135173561	0.00929398	0.000134377	NA	NA	conserved developmentally regulated protein of unknown function	NA	NA	All	CC1G_07504
CopciAB_496393.T0	2.47991	5.47002	1.55245	2.56644	0.453364	0.604903	2.20573	1.65316	-1.14125823737171	-0.725224326558907	1.14125823737171	0.725224326558907	0.0142704	0.0810638	NA	NA	conserved developmentally regulated protein of unknown function	NA	NA	All	CC1G_06908
CopciAB_457690.T0	30.4787	46.4175	61.3331	26.4209	0.65662	2.32138	1.52295	0.430778	-0.606868774739501	1.21498388330056	0.606868774739501	-1.21498388330056	0.319762	0.00910055	NA	NA	conserved developmentally regulated protein of unknown function	NA	FB-init	YFB_cap;YFB_stipe	CC1G_01966
CopciAB_499867.T0	6.94625	5.93183	15.3853	6.48824	1.17101	2.37126	0.853962	0.421716	0.227756311440779	1.24565661677999	-0.227756311440779	-1.24565661677999	0.70767	0.00528616	NA	NA	conserved developmentally regulated protein of unknown function	NA	NA	YFB_lamellae	CC1G_10844
CopciAB_450551.T0	9.43377	7.52	27.1337	10.71	1.25449	2.53349	0.797137	0.394712	0.327100285972897	1.34112886575843	-0.327100285972897	-1.34112886575843	0.413158	0.000778533	NA	NA	conserved developmentally regulated protein of unknown function	NA	FB-init	YFB_lamellae	CC1G_07485
CopciAB_20681.T0	36.5897	28.2327	85.691	37.2622	1.29601	2.29968	0.771601	0.434843	0.374072323206237	1.20143236279315	-0.374072323206237	-1.20143236279315	0.155918	0.000518117	NA	NA	conserved developmentally regulated protein of unknown function	NA	NA	All	CC1G_01416
CopciAB_494999.T0	23.3926	16.3377	54.5808	20.642	1.43181	2.64416	0.698415	0.378191	0.517843713513136	1.4028117599249	-0.517843713513136	-1.4028117599249	0.125681	0.0003523	NA	NA	conserved developmentally regulated protein of unknown function	NA	NA	YFB_lamellae;YFB_stipe	NA
CopciAB_156206.T0	33.6823	22.7268	38.7258	18.3981	1.48205	2.10489	0.674739	0.475085	0.567597758005775	1.07374237017815	-0.567597758005775	-1.07374237017815	0.0909173	0.00349154	NA	NA	conserved developmentally regulated protein of unknown function	NA	FB-init	All	NA
CopciAB_428168.T0	9.21211	4.74244	11.897	7.61198	1.94248	1.56294	0.514805	0.639821	0.957900642077693	0.644259779786202	-0.957900642077693	-0.644259779786202	0.037669	0.0668379	NA	NA	conserved developmentally regulated protein of unknown function	NA	NA	NA	CC1G_07980
CopciAB_446335.T0	27.1919	15.9326	101.958	13.7515	1.70668	7.41436	0.585933	0.134873	0.771192577491819	2.89032275683508	-0.771192577491819	-2.89032275683508	0.106339	6.29e-05	NA	NA	conserved developmentally regulated protein of unknown function	NA	NA	YFB_cap;YFB_lamellae	CC1G_01909
CopciAB_359587.T0	76.2128	43.3429	147.568	28.996	1.75837	5.08925	0.568709	0.196493	0.814238438019628	2.34745254295129	-0.814238438019628	-2.34745254295129	0.0370922	6.29e-05	NA	NA	conserved developmentally regulated protein of unknown function	NA	NA	All	NA
CopciAB_539462.T0	6.83021	1.90952	15.8808	7.44241	3.57693	2.13383	0.279569	0.468641	1.83872258213436	1.09344585535853	-1.83872258213436	-1.09344585535853	0.0147322	0.0136477	NA	NA	conserved developmentally regulated protein of unknown function	NA	FB-init	YFB_lamellae	NA
CopciAB_467706.T0	27.2216	8.68664	14.8196	6.51409	3.13373	2.275	0.319108	0.439561	1.6478824829049	1.18586620307713	-1.6478824829049	-1.18586620307713	0.000761687	0.00211885	NA	NA	conserved developmentally regulated protein of unknown function	NA	NA	YFB_lamellae	NA
CopciAB_416098.T0	9.08623	2.54268	10.8068	4.74689	3.57349	2.2766	0.279839	0.439252	1.83733225299314	1.18687959492979	-1.83733225299314	-1.18687959492979	0.00638959	0.00904	NA	NA	conserved developmentally regulated protein of unknown function	NA	NA	YFB_lamellae	CC1G_00183
CopciAB_541745.T0	8.32429	2.65048	19.6119	2.5133	3.14067	7.80325	0.318403	0.128152	1.65107377753324	2.96407480368459	-1.65107377753324	-2.96407480368459	0.0127205	7.03e-05	NA	NA	conserved developmentally regulated protein of unknown function	NA	FB-init	YFB_lamellae	CC1G_11648
CopciAB_471986.T0	35.4201	12.9759	71.3417	10.0588	2.72969	7.0925	0.366342	0.140994	1.44873754444906	2.82629448785306	-1.44873754444906	-2.82629448785306	0.00617555	7.03e-05	NA	NA	conserved developmentally regulated protein of unknown function	NA	NA	YFB_stipe;YFB_lamellae	CC1G_13746
CopciAB_77696.T0	523.786	79.0291	993.407	90.7574	6.62776	10.9457	0.150881	0.0913597	2.72852131313933	3.4522975478884	-2.72852131313933	-3.4522975478884	4.15e-05	5.59e-06	NA	NA	conserved developmentally regulated protein of unknown function	NA	FB-init	YFB_stipe	CC1G_02525
CopciAB_447761.T0	1.80525	38.7571	4.38422	50.0156	0.0465785	0.0876571	21.4691	11.4081	-4.42419171015552	-3.51198503853005	4.42419171015552	3.51198503853005	0.0018144	0.000299569	NA	NA	NA	NA	NA	YFB_cap	CC1G_14901
CopciAB_323812.T0	88.2633	419.828	29.1854	534.674	0.210237	0.0545854	4.75654	18.3199	-2.24991172703163	-4.19534135062445	2.24991172703163	4.19534135062445	0.00554979	5.08e-05	NA	NA	NA	NA	NA	YFB_lamellae	CC1G_10946
CopciAB_456725.T0	2.46832	10.1972	0.923521	11.0148	0.242059	0.0838439	4.13122	11.9269	-2.04656877302996	-3.57615091437422	2.04656877302996	3.57615091437422	0.0306941	0.00182971	NA	NA	NA	NA	NA	NA	-
CopciAB_525790.T0	3.13415	10.398	0.763605	9.15033	0.30142	0.0834511	3.31763	11.9831	-1.73015447817461	-3.58292596015078	1.73015447817461	3.58292596015078	0.0307312	0.00137	NA	NA	NA	NA	NA	NA	-
CopciAB_397077.T0	7.18899	23.3002	0.554055	5.09703	0.308538	0.108701	3.2411	9.19951	-1.69648177939732	-3.20155636119051	1.69648177939732	3.20155636119051	0.100275	0.0466499	NA	NA	NA	NA	NA	NA	CC1G_06639
CopciAB_439213.T0	113.362	99.8613	12.8229	125.3	1.1352	0.102337	0.880903	9.77164	0.182944562174728	-3.28860094872742	-0.182944562174728	3.28860094872742	0.999582	0.00030866	NA	NA	NA	NA	NA	NA	CC1G_02685
CopciAB_439278.T0	4.19583	16.2008	1.16791	9.67408	0.25899	0.120726	3.86115	8.28321	-1.94903145332103	-3.05018934836931	1.94903145332103	3.05018934836931	0.0462119	0.00871893	NA	NA	NA	NA	NA	NA	CC1G_11911
CopciAB_454129.T0	3.07952	6.20668	0.486949	3.88103	0.496163	0.125469	2.01547	7.97008	-1.0111150354016	-2.99459490115526	1.0111150354016	2.99459490115526	0.0824422	0.00276293	NA	NA	NA	NA	NA	NA	CC1G_09996
CopciAB_442931.T0	2.19964	2.33175	0.666943	8.90266	0.943344	0.074915	1.06006	13.3485	-0.0841447119990479	-3.73860191636938	0.0841447119990479	3.73860191636938	0.951188	0.0182209	NA	NA	NA	NA	NA	NA	CC1G_05573
CopciAB_455463.T0	5.89695	11.2257	2.87965	23.0118	0.525308	0.125138	1.90364	7.99118	-0.928763666689479	-2.99840929057878	0.928763666689479	2.99840929057878	0.276449	0.000616502	NA	NA	NA	NA	NA	YFB_cap;YFB_lamellae	CC1G_02993
CopciAB_479810.T0	0.762135	2.79158	0.820226	7.46599	0.273012	0.109862	3.66284	9.10236	-1.87296265981134	-3.18624050470944	1.87296265981134	3.18624050470944	0.238797	0.00548752	NA	NA	NA	NA	NA	NA	CC1G_09882
CopciAB_517407.T0	1.70864	12.5623	0.745146	5.89995	0.136013	0.126297	7.35224	7.91785	-2.87818392053008	-2.98510813026454	2.87818392053008	2.98510813026454	0.0604759	0.0450125	NA	NA	NA	NA	NA	NA	-
CopciAB_1002240.T0	11.792	43.6551	4.01101	33.4892	0.270119	0.11977	3.70208	8.34933	-1.88833549134916	-3.06166089242095	1.88833549134916	3.06166089242095	0.00216133	0.000110622	NA	NA	NA	NA	NA	NA	-
CopciAB_545670.T0	21.5075	104.213	46.2049	361.967	0.20638	0.127649	4.84543	7.83397	-2.27662493850428	-2.96974354222899	2.27662493850428	2.96974354222899	0.113167	0.00631873	NA	NA	NA	NA	FB-init	All	CC1G_08593
CopciAB_518260.T0	1.82672	4.81406	1.08652	7.64722	0.379455	0.142081	2.63536	7.03825	-1.39799800624851	-2.81521708192875	1.39799800624851	2.81521708192875	0.0567576	0.000599958	NA	NA	NA	NA	NA	NA	CC1G_07759
CopciAB_545488.T0	10.6392	10.2384	2.02263	15.4155	1.03914	0.131207	0.96233	7.62153	0.05539571934477	-2.93008095624657	-0.0553957193447699	2.93008095624657	0.912769	0.000618589	NA	NA	NA	NA	NA	YFB_cap	CC1G_08428
CopciAB_1000871.T0	7.29796	8.20496	2.0024	14.742	0.889457	0.13583	1.12428	7.36216	-0.169003753490056	-2.88012968502788	0.169003753490056	2.88012968502788	0.718779	0.0013356	NA	NA	NA	NA	NA	NA	-
CopciAB_438833.T0	1.56374	7.14202	2.45765	17.9758	0.21895	0.13672	4.56726	7.31421	-2.19132925611792	-2.87070150025775	2.19132925611792	2.87070150025775	0.0297975	0.00109532	NA	NA	NA	NA	NA	NA	CC1G_03985
CopciAB_480560.T0	4.5421	33.6632	9.26896	60.9218	0.134928	0.152145	7.41138	6.57267	-2.88974149804357	-2.7164800839034	2.88974149804357	2.7164800839034	0.00134413	0.000134377	NA	NA	NA	NA	NA	NA	CC1G_14778
CopciAB_32009.T0	36.8446	89.8039	16.1248	105.67	0.410279	0.152596	2.43737	6.55324	-1.28532388901382	-2.71220909858935	1.28532388901382	2.71220909858935	0.044917	0.000326725	NA	NA	NA	NA	NA	NA	CC1G_10401
CopciAB_445618.T0	55.439	251.685	72.2271	460.99	0.220271	0.156678	4.53986	6.38252	-2.18264894644685	-2.67412524184652	2.18264894644685	2.67412524184652	0.00280272	0.000246527	NA	NA	NA	NA	FB-init	YFB_cap;YFB_stipe	CC1G_09206
CopciAB_43563.T0	7.96901	41.1804	10.6682	64.066	0.193515	0.166518	5.16757	6.00535	-2.36948640480798	-2.58624893004875	2.36948640480798	2.58624893004875	0.012001	0.00143479	NA	NA	NA	NA	FB-init	NA	-
CopciAB_450279.T0	1.0982	2.70834	1.09144	6.52684	0.405489	0.167224	2.46616	5.98002	-1.30226511495466	-2.5801493586631	1.30226511495466	2.5801493586631	0.0610953	0.000363582	NA	NA	NA	NA	NA	YFB_cap	CC1G_05356
CopciAB_1002595.T0	6.57299	36.9455	4.17935	21.9553	0.177911	0.190357	5.6208	5.25329	-2.49077641875881	-2.39322052214126	2.49077641875881	2.39322052214126	0.00023525	0.000190968	NA	NA	NA	NA	NA	NA	-
CopciAB_443025.T0	4.85279	16.1239	1.51982	8.54214	0.300968	0.17792	3.32261	5.62051	-1.73231569579095	-2.49069988557561	1.73231569579095	2.49069988557561	0.00123627	0.000198379	NA	NA	NA	NA	NA	YFB_cap	NA
CopciAB_1001202.T0	6.40894	6.38723	2.35383	13.922	1.0034	0.169072	0.996613	5.91463	0.00489428766057977	-2.56428732670664	-0.00489428766057997	2.56428732670664	0.953649	0.00161985	NA	NA	NA	NA	NA	NA	-
CopciAB_1000955.T0	5.01001	8.77439	2.3969	11.7402	0.570981	0.204161	1.75137	4.89808	-0.808484903755836	-2.29221750719555	0.808484903755836	2.29221750719555	0.186297	0.00120079	NA	NA	NA	NA	NA	NA	-
CopciAB_480765.T0	67.5649	89.629	11.6895	58.153	0.753829	0.201013	1.32656	4.9748	-0.407690976432207	-2.31463848350572	0.407690976432207	2.31463848350572	0.261883	0.000247011	NA	NA	NA	NA	NA	YFB_stipe;YFB_cap	NA
CopciAB_452078.T0	10.2538	17.5555	4.50196	21.8399	0.584076	0.206135	1.71211	4.85119	-0.775771878492732	-2.27833899351521	0.775771878492731	2.27833899351521	0.39345	0.00238628	NA	NA	NA	NA	NA	NA	CC1G_12420
CopciAB_1001245.T0	22.575	47.142	5.40312	26.3429	0.478873	0.205107	2.08824	4.8755	-1.06228549357933	-2.2855488954874	1.06228549357933	2.2855488954874	0.0624158	0.00201006	NA	NA	NA	NA	NA	YFB_cap	-
CopciAB_1001447.T0	22.5929	78.4881	9.69967	49.09	0.287851	0.197589	3.47402	5.061	-1.79660754215118	-2.33942244486257	1.79660754215118	2.33942244486257	0.0151419	0.00136367	NA	NA	NA	NA	NA	NA	-
CopciAB_428867.T0	28.3724	26.9591	6.49303	32.1096	1.05242	0.202215	0.950189	4.94524	0.0737130801904015	-2.30604157501268	-0.0737130801904018	2.30604157501268	0.996518	0.00698534	NA	NA	NA	NA	NA	All	CC1G_09149
CopciAB_1002088.T0	7.49309	24.6986	3.16945	14.825	0.303381	0.213791	3.29618	4.67747	-1.72079673312363	-2.22572974052183	1.72079673312363	2.22572974052183	0.00130568	0.000188317	NA	NA	NA	NA	NA	NA	-
CopciAB_502046.T0	100.319	450.202	217.108	830.737	0.22283	0.261344	4.48773	3.82638	-2.16598513106392	-1.93597926449376	2.16598513106392	1.93597926449376	0.00383801	0.00534607	NA	NA	NA	NA	NA	YFB_stipe	CC1G_05471
CopciAB_274808.T0	12.3434	19.6538	2.11013	10.227	0.628044	0.20633	1.59225	4.84661	-0.671062363042531	-2.27697618284904	0.671062363042531	2.27697618284904	0.29253	0.0195353	NA	NA	NA	NA	NA	NA	CC1G_05349
CopciAB_405275.T0	6.49604	4.67445	0.626754	2.46285	1.38969	0.254483	0.719584	3.92953	0.474765220652093	-1.9743573395786	-0.474765220652093	1.9743573395786	0.603289	0.0440064	NA	NA	NA	NA	NA	NA	CC1G_09993
CopciAB_1001712.T0	4.71687	12.1217	1.85694	8.78513	0.389125	0.211373	2.56987	4.73098	-1.36169414030631	-2.24213790439224	1.36169414030631	2.24213790439224	0.011339	0.000795701	NA	NA	NA	NA	NA	NA	-
CopciAB_1000891.T0	85.6842	65.2219	13.2178	61.8743	1.31373	0.213623	0.761189	4.68114	0.393673058193036	-2.2268597052423	-0.393673058193036	2.2268597052423	0.36104	0.000229447	NA	NA	NA	NA	NA	YFB_cap	-
CopciAB_1001308.T0	6.53368	19.6451	14.2275	66.898	0.332586	0.212674	3.00674	4.70202	-1.58820179566482	-2.23328176199552	1.58820179566482	2.23328176199552	0.281834	0.0100409	NA	NA	NA	NA	FB-init	YFB_lamellae	-
CopciAB_95697.T0	4.70143	7.27932	0.836941	4.05715	0.645861	0.206288	1.54832	4.84759	-0.630703760299093	-2.27726772061886	0.630703760299093	2.27726772061886	0.198299	0.0112133	NA	NA	NA	NA	NA	NA	CC1G_05440
CopciAB_1001378.T0	2.36462	10.8353	7.40357	17.7471	0.218233	0.41717	4.58227	2.3971	-2.19606184397877	-1.26129101594862	2.19606184397877	1.26129101594862	0.0218846	0.0248386	NA	NA	NA	NA	NA	NA	-
CopciAB_543298.T0	30.8629	26.3999	3.01166	13.2869	1.16905	0.226663	0.855392	4.41184	0.225342311248099	-2.14137902152202	-0.225342311248098	2.14137902152202	0.739488	0.00516248	NA	NA	NA	NA	NA	NA	NA
CopciAB_481379.T0	143.019	162.394	23.5739	109.512	0.880691	0.215263	1.13547	4.64548	-0.183291851999905	-2.21582766546602	0.183291851999905	2.21582766546602	0.588767	0.0013356	NA	NA	NA	NA	NA	YFB_cap	CC1G_02745
CopciAB_1001755.T0	7.35849	12.6317	1.86185	8.22922	0.582541	0.226249	1.71662	4.41991	-0.779567277803822	-2.14401701751724	0.779567277803822	2.14401701751724	0.134953	0.0154096	NA	NA	NA	NA	NA	NA	-
CopciAB_1001596.T0	1.21596	4.57285	2.22063	5.0585	0.265909	0.438991	3.76069	2.27795	-1.91099602172351	-1.18773716991427	1.91099602172351	1.18773716991427	0.0128356	0.0279254	NA	NA	NA	NA	NA	NA	-
CopciAB_449397.T0	20.1205	92.0728	22.5912	62.4501	0.218528	0.361748	4.57607	2.76435	-2.19411031033685	-1.46694145631567	2.19411031033685	1.46694145631568	0.00262871	0.00536	NA	NA	NA	NA	FB-init	YFB_lamellae	NA
CopciAB_1000635.T0	9.60099	20.3479	4.32527	17.5762	0.471841	0.246087	2.11936	4.0636	-1.0836282205278	-2.02275738475535	1.0836282205278	2.02275738475535	0.00920511	0.000173394	NA	NA	NA	NA	NA	YFB_lamellae	-
CopciAB_6030.T0	54.8774	80.0931	16.9807	71.8031	0.68517	0.236489	1.45949	4.22852	-0.545465426741124	-2.08015430599701	0.545465426741124	2.08015430599701	0.292366	0.000991737	NA	NA	NA	NA	NA	All	CC1G_04319
CopciAB_544231.T0	15.9744	28.9402	3.92274	15.3615	0.551979	0.255362	1.81166	3.91601	-0.857315814231662	-1.96938622525764	0.857315814231662	1.96938622525764	0.0820072	0.00624365	NA	NA	NA	NA	NA	All	CC1G_02688
CopciAB_441949.T0	141.348	261.136	48.5546	194.875	0.541282	0.249157	1.84747	4.01353	-0.885547764014004	-2.00487068967575	0.885547764014004	2.00487068967575	0.0175153	6.61e-05	NA	NA	NA	NA	NA	NA	CC1G_02161
CopciAB_477156.T0	5.92609	5.43789	1.62664	6.86642	1.08978	0.236898	0.917619	4.22122	0.124033431670654	-2.07766019698703	-0.124033431670654	2.07766019698703	0.916708	0.00985461	NA	NA	NA	NA	NA	NA	CC1G_09248
CopciAB_247890.T0	3.19456	7.10022	0.761733	2.93914	0.449924	0.259169	2.2226	3.85848	-1.15224570836108	-1.94803416053079	1.15224570836108	1.94803416053079	0.093936	0.0211051	NA	NA	NA	NA	NA	NA	NA
CopciAB_467052.T0	5.47912	13.014	5.26804	21.4285	0.421018	0.245842	2.3752	4.06765	-1.24804705145049	-2.02419379974409	1.24804705145049	2.02419379974409	0.0390411	0.00078895	NA	NA	NA	NA	FB-init	YFB_stipe	CC1G_05472
CopciAB_360949.T0	31.4766	27.7686	6.89011	27.2459	1.13353	0.252886	0.882199	3.95435	0.180823363697791	-1.98344196404873	-0.180823363697791	1.98344196404873	0.977858	0.00431734	NA	NA	NA	NA	NA	All	CC1G_10105
CopciAB_360093.T0	60.2899	144.826	39.2535	153.244	0.416292	0.25615	2.40216	3.90396	-1.26433210421338	-1.96493919291699	1.26433210421338	1.96493919291699	0.00220399	3.24e-05	NA	NA	NA	NA	NA	All	CC1G_06775
CopciAB_442002.T0	7.74766	13.5803	2.67025	10.3962	0.570506	0.256848	1.75283	3.89335	-0.809686189885602	-1.961012831345	0.809686189885603	1.961012831345	0.260413	0.00855361	NA	NA	NA	NA	NA	NA	CC1G_04906
CopciAB_499229.T0	59.7713	86.4855	16.969	64.8883	0.691113	0.261511	1.44694	3.82392	-0.533006501442188	-1.9350541075532	0.533006501442188	1.9350541075532	0.375487	0.00142094	NA	NA	NA	NA	NA	All	CC1G_11130
CopciAB_244908.T0	30.6963	51.7857	14.212	54.3187	0.592757	0.261641	1.68703	3.82203	-0.754488375163994	-1.93434008217249	0.754488375163995	1.93434008217249	0.112572	0.000385192	NA	NA	NA	NA	NA	NA	CC1G_13759
CopciAB_442185.T0	5.80861	7.1318	1.98127	6.82327	0.814467	0.29037	1.2278	3.44388	-0.296072074772917	-1.78403534128088	0.296072074772917	1.78403534128088	0.502157	0.00358727	NA	NA	NA	NA	NA	NA	-
CopciAB_1001985.T0	35.2433	49.7623	9.87853	37.5601	0.708233	0.263006	1.41196	3.80219	-0.497704294052746	-1.92683153487213	0.497704294052746	1.92683153487213	0.107802	0.000134377	NA	NA	NA	NA	NA	YFB_stipe;YFB_cap	-
CopciAB_401048.T0	7.80438	11.1255	2.51981	9.26147	0.701484	0.272075	1.42555	3.67546	-0.511517047205475	-1.87792345174275	0.511517047205475	1.87792345174275	0.14965	0.000467759	NA	NA	NA	NA	NA	YFB_lamellae	CC1G_11136
CopciAB_369320.T0	8.84854	10.8753	1.73321	6.52861	0.813634	0.265479	1.22905	3.76677	-0.29754878104566	-1.91332978280788	0.29754878104566	1.91332978280788	0.526693	0.0047536	NA	NA	NA	NA	NA	NA	CC1G_11618
CopciAB_1001065.T0	9.54706	20.7359	6.36731	23.5588	0.460411	0.270273	2.17197	3.69996	-1.11900427809305	-1.88750969632323	1.11900427809305	1.88750969632323	0.0230713	0.00060947	NA	NA	NA	NA	NA	NA	-
CopciAB_360199.T0	6.99962	10.4927	2.13682	7.90713	0.667097	0.27024	1.49903	3.70042	-0.584032004763698	-1.88768891000878	0.584032004763698	1.88768891000878	0.0744094	0.000187278	NA	NA	NA	NA	NA	All	CC1G_11221
CopciAB_545978.T0	10.123	24.1624	3.40311	12.6314	0.418957	0.269417	2.38688	3.71173	-1.2551253276262	-1.89208984849651	1.2551253276262	1.89208984849651	0.126163	0.0216305	NA	NA	NA	NA	NA	NA	CC1G_07790
CopciAB_494110.T0	246.949	415.387	122.385	448.411	0.594504	0.272931	1.68207	3.66393	-0.750240872603721	-1.8733905306541	0.750240872603721	1.8733905306541	0.0727516	0.000547922	NA	NA	NA	NA	NA	NA	CC1G_01071
CopciAB_1000307.T0	1.46437	5.38776	3.00336	6.51039	0.271796	0.461317	3.67923	2.16771	-1.87940541587249	-1.11616913200369	1.87940541587249	1.11616913200369	0.0113	0.0197	NA	NA	NA	NA	NA	NA	-
CopciAB_464714.T0	1.93736	5.4376	1.26329	4.66726	0.35629	0.270669	2.8067	3.69454	-1.48887607385024	-1.88539604713147	1.48887607385024	1.88539604713147	0.141907	0.0319032	NA	NA	NA	NA	NA	NA	CC1G_10169
CopciAB_453565.T0	13.6013	23.8657	6.58371	23.1579	0.56991	0.284296	1.75466	3.51746	-0.811192797687075	-1.8145328492898	0.811192797687074	1.8145328492898	0.0673748	0.000582898	NA	NA	NA	NA	NA	All	NA
CopciAB_188758.T0	20.6922	54.5986	14.1293	49.5026	0.378988	0.285426	2.63861	3.50354	-1.39977628689127	-1.80881291310861	1.39977628689127	1.80881291310861	0.00288292	0.000174133	NA	NA	NA	NA	NA	All	CC1G_12338
CopciAB_442023.T0	8.89973	15.9571	5.59501	21.7127	0.557727	0.257684	1.79299	3.88072	-0.842369627214245	-1.95632469551003	0.842369627214245	1.95632469551003	0.257723	0.0105369	NA	NA	NA	NA	NA	NA	CC1G_08049
CopciAB_442131.T0	84.0634	113.846	20.7362	72.4689	0.738395	0.286139	1.35429	3.4948	-0.437535942102926	-1.80521193982944	0.437535942102926	1.80521193982944	0.18629	0.000359901	NA	NA	NA	NA	NA	NA	CC1G_05123
CopciAB_447864.T0	15.0906	30.7251	2.75028	8.8691	0.491149	0.310097	2.03604	3.2248	-1.02576834720993	-1.68920768218853	1.02576834720993	1.68920768218853	0.199223	0.0484053	NA	NA	NA	NA	NA	NA	CC1G_09024
CopciAB_481994.T0	12.1097	8.11571	2.14024	7.16626	1.49213	0.298656	0.670181	3.34834	0.577377419688891	-1.7434453417433	-0.577377419688891	1.7434453417433	0.250577	0.00732866	NA	NA	NA	NA	NA	NA	CC1G_08419
CopciAB_367980.T0	4.74937	6.19481	2.20181	7.36705	0.766668	0.298872	1.30435	3.34591	-0.383326242694968	-1.74239993951763	0.383326242694969	1.74239993951763	0.549689	0.00414839	NA	NA	NA	NA	NA	NA	CC1G_15606
CopciAB_541713.T0	8.81987	30.3132	6.72006	22.5874	0.290958	0.297514	3.43692	3.36119	-1.78111755476006	-1.74897099488847	1.78111755476006	1.74897099488847	0.00129997	0.000372109	NA	NA	NA	NA	NA	NA	CC1G_14541
CopciAB_277435.T0	29.3241	46.0152	9.18443	31.1894	0.637269	0.294473	1.5692	3.3959	-0.650025236933951	-1.76379330009609	0.65002523693395	1.76379330009609	0.195085	0.00190757	NA	NA	NA	NA	NA	NA	CC1G_05519
CopciAB_462863.T0	53.5838	84.2165	17.1003	57.9956	0.636262	0.294856	1.57168	3.39149	-0.652306564933647	-1.76191965986134	0.652306564933647	1.76191965986134	0.118512	0.0005452	NA	NA	NA	NA	NA	NA	CC1G_11033
CopciAB_468945.T0	113.177	167.994	33.0453	109.629	0.673696	0.301428	1.48435	3.31755	-0.569830357973641	-1.73011667252865	0.569830357973641	1.73011667252865	0.231587	0.000793126	NA	NA	NA	NA	NA	All	CC1G_05667
CopciAB_456027.T0	56.7082	143.128	25.6336	83.9091	0.396207	0.305493	2.52393	3.2734	-1.33567254815923	-1.71079012638008	1.33567254815923	1.71079012638008	0.00129997	5.29e-05	NA	NA	NA	NA	NA	YFB_stipe;YFB_cap	CC1G_11498
CopciAB_1001713.T0	319.636	508.91	119.777	403.232	0.62808	0.297043	1.59215	3.36651	-0.670979125961154	-1.75125508925163	0.670979125961154	1.75125508925163	0.0703521	0.000240653	NA	NA	NA	NA	NA	NA	-
CopciAB_479228.T0	6.5335	23.0894	8.10791	8.84232	0.282966	0.916944	3.534	1.09058	-1.82130049742158	-0.125094070139776	1.82130049742158	0.125094070139776	0.00279468	0.771964	NA	NA	NA	NA	NA	NA	CC1G_10736
CopciAB_428490.T0	199.32	371.219	136.284	454.576	0.536935	0.299805	1.86242	3.3355	-0.897181247362083	-1.73790333549572	0.897181247362083	1.73790333549572	0.00950591	6.29e-05	NA	NA	NA	NA	NA	All	CC1G_03981
CopciAB_404061.T0	8.54356	19.4472	6.51656	21.7875	0.43932	0.299096	2.27624	3.34341	-1.18665468567675	-1.74132004444273	1.18665468567675	1.74132004444273	0.0238752	0.000974	NA	NA	NA	NA	NA	All	CC1G_09177
CopciAB_1001490.T0	10.5125	16.0865	6.88667	22.2804	0.653499	0.309091	1.53022	3.23529	-0.613742371692663	-1.69389655226752	0.613742371692663	1.69389655226752	0.174324	0.00119214	NA	NA	NA	NA	NA	NA	-
CopciAB_486370.T0	4.8575	6.04762	1.91076	6.25902	0.803209	0.305282	1.24501	3.27566	-0.316152829713082	-1.71178687321998	0.316152829713082	1.71178687321999	0.491038	0.00395018	NA	NA	NA	NA	NA	NA	CC1G_09408
CopciAB_448227.T0	94.3639	126.428	24.3106	76.6556	0.746386	0.317141	1.33979	3.15317	-0.422006452449771	-1.65680380998709	0.422006452449771	1.65680380998709	0.221966	0.000616502	NA	NA	NA	NA	NA	NA	CC1G_04723
CopciAB_396082.T0	19.3952	31.5189	6.73605	22.151	0.615352	0.304096	1.62509	3.28843	-0.700516786530922	-1.71739914612503	0.700516786530922	1.71739914612503	0.0314917	0.000187278	NA	NA	NA	NA	NA	All	CC1G_11184
CopciAB_464116.T0	4.87983	16.2444	10.0214	28.9761	0.300401	0.345851	3.32888	2.89142	-1.73503865298093	-1.5317763868055	1.73503865298093	1.53177638680551	0.00143569	0.000228363	NA	NA	NA	NA	NA	YFB_cap;YFB_stipe	CC1G_14106
CopciAB_445621.T0	46.483	58.7934	19.9071	64.6579	0.790615	0.307883	1.26484	3.24798	-0.338952231671238	-1.69954461953566	0.338952231671238	1.69954461953566	0.323613	0.000134377	NA	NA	NA	NA	FB-init	YFB_stipe	-
CopciAB_461520.T0	69.7695	82.7471	51.4512	167.501	0.843166	0.307169	1.18601	3.25554	-0.246111777266862	-1.7028955070123	0.246111777266862	1.7028955070123	0.529499	0.00164437	NA	NA	NA	NA	NA	YFB_stipe;YFB_cap	CC1G_05980
CopciAB_539314.T0	18.0829	30.4413	9.2888	30.3829	0.594025	0.305725	1.68343	3.27092	-0.751405378946062	-1.70969502813259	0.751405378946062	1.70969502813259	0.135559	0.00182971	NA	NA	NA	NA	NA	NA	CC1G_00152
CopciAB_501026.T0	93.7927	129.56	33.116	106.653	0.723931	0.310502	1.38135	3.22059	-0.466075895896418	-1.68732482516006	0.466075895896418	1.68732482516006	0.245667	0.00111808	NA	NA	NA	NA	NA	NA	CC1G_09991
CopciAB_441093.T0	31.4221	52.1658	14.117	44.958	0.60235	0.314003	1.66016	3.18468	-0.731325933860225	-1.67114809007881	0.731325933860225	1.67114809007881	0.157644	0.00388209	NA	NA	NA	NA	NA	All	CC1G_09600
CopciAB_377821.T0	5.26097	8.47791	1.17292	3.40412	0.62055	0.34456	1.61147	2.90225	-0.688381656709253	-1.53717387072224	0.688381656709253	1.53717387072224	0.212618	0.0208394	NA	NA	NA	NA	NA	NA	-
CopciAB_1000452.T0	4.62418	13.4779	3.2696	10.4726	0.343093	0.312205	2.91466	3.20302	-1.54332760737846	-1.6794344923359	1.54332760737846	1.6794344923359	0.000518295	0.000108613	NA	NA	NA	NA	NA	YFB_lamellae;YFB_stipe	-
CopciAB_362439.T0	39.5512	82.045	19.282	60.1266	0.482067	0.32069	2.0744	3.11827	-1.05269456829933	-1.6407465031578	1.05269456829933	1.6407465031578	0.00281811	5.29e-05	NA	NA	NA	NA	NA	All	CC1G_10058
CopciAB_1000099.T0	4.07254	6.21065	1.05888	3.14404	0.655735	0.336788	1.52501	2.96922	-0.608815526643266	-1.57008581033807	0.608815526643266	1.57008581033807	0.175329	0.0253748	NA	NA	NA	NA	NA	NA	-
CopciAB_1001548.T0	14.0789	43.1778	21.1337	64.9479	0.326067	0.325394	3.06685	3.07319	-1.61675900224219	-1.61973909581251	1.61675900224219	1.61973909581251	0.00380252	0.000450472	NA	NA	NA	NA	NA	YFB_cap;YFB_stipe	-
CopciAB_1000890.T0	11.8129	10.1736	3.57734	10.826	1.16114	0.330441	0.861225	3.02626	0.215537581135267	-1.59753456303765	-0.215537581135267	1.59753456303765	0.666191	0.00504563	NA	NA	NA	NA	NA	NA	-
CopciAB_546642.T0	13.0055	16.0478	3.81831	11.6946	0.810422	0.326501	1.23393	3.06278	-0.303255091205482	-1.61484105427994	0.303255091205482	1.61484105427994	0.31547	0.000326725	NA	NA	NA	NA	NA	All	CC1G_11788
CopciAB_485314.T0	5.93149	9.13091	2.76849	8.38529	0.649606	0.33016	1.5394	3.02884	-0.622363508109868	-1.59876307893619	0.622363508109868	1.59876307893619	0.116547	0.0013356	NA	NA	NA	NA	FB-init	NA	CC1G_03309
CopciAB_499429.T0	9.57223	22.0805	3.05358	9.31328	0.433516	0.327873	2.30672	3.04996	-1.20584440138257	-1.60879042780567	1.20584440138257	1.60879042780567	0.0385132	0.0125172	NA	NA	NA	NA	NA	NA	CC1G_08816
CopciAB_465934.T0	12.3141	9.52046	2.33083	7.212	1.29344	0.323188	0.773133	3.09417	0.371211167420285	-1.62955355180698	-0.371211167420285	1.62955355180698	0.535887	0.0266734	NA	NA	NA	NA	NA	NA	CC1G_08418
CopciAB_372085.T0	20.9749	38.5884	6.32448	18.9291	0.543554	0.334115	1.83974	2.99299	-0.879503845177229	-1.58158513758604	0.879503845177229	1.58158513758604	0.00601836	0.000174133	NA	NA	NA	NA	NA	NA	CC1G_08817
CopciAB_10026260.T0	125.501	159.747	61.6385	182.289	0.785623	0.338136	1.27287	2.95739	-0.348090385142585	-1.56432389830184	0.348090385142585	1.56432389830184	0.311797	0.0019879	NA	NA	NA	NA	NA	All	-
CopciAB_461847.T0	10.6922	12.9885	5.69765	17.0349	0.823206	0.334469	1.21476	2.98981	-0.280674763142021	-1.58005395363254	0.280674763142021	1.58005395363254	0.527278	0.00411971	NA	NA	NA	NA	NA	NA	CC1G_01125
CopciAB_128637.T0	30.6128	49.0525	16.3354	49.7955	0.624083	0.328049	1.60235	3.04833	-0.68018921115345	-1.60801813521253	0.68018921115345	1.60801813521253	0.149927	0.00271966	NA	NA	NA	NA	NA	YFB_stipe;YFB_cap	NA
CopciAB_442745.T0	31.0116	39.3727	9.41709	28.4518	0.787641	0.330984	1.26961	3.02129	-0.344389196361043	-1.59516670986899	0.344389196361043	1.59516670986899	0.305858	0.00111167	NA	NA	NA	NA	NA	YFB_cap	CC1G_11542
CopciAB_1000210.T0	2.15948	5.77579	1.77631	3.34699	0.373885	0.530717	2.67462	1.88424	-1.41933221898615	-0.913984668308226	1.41933221898615	0.913984668308226	0.0293643	0.127853	NA	NA	NA	NA	NA	NA	-
CopciAB_1000834.T0	1.86973	6.82749	4.58153	1.49544	0.273853	3.06367	3.6516	0.326405	-1.8685272931829	1.61526277150178	1.8685272931829	-1.61526277150178	0.100275	0.0493917	NA	NA	NA	NA	NA	YFB_cap	-
CopciAB_1001316.T0	26.0865	35.9855	14.6413	45.0828	0.724918	0.324764	1.37947	3.07915	-0.464111222498836	-1.62253427600828	0.464111222498837	1.62253427600828	0.481174	0.0302536	NA	NA	NA	NA	NA	NA	-
CopciAB_482144.T0	90.1085	160.864	20.8836	69.2949	0.560152	0.301372	1.78523	3.31815	-0.836109034549168	-1.73038101075591	0.836109034549168	1.73038101075591	0.227263	0.0284245	NA	NA	NA	NA	NA	NA	CC1G_14287
CopciAB_462516.T0	8.19527	22.9537	4.24263	12.331	0.357035	0.344063	2.80085	2.90644	-1.48586231750013	-1.53925458006539	1.48586231750013	1.53925458006539	0.0034094	0.00159	NA	NA	NA	NA	NA	YFB_cap;YFB_lamellae	CC1G_04887
CopciAB_501261.T0	14.3979	25.6807	10.501	31.0939	0.560651	0.337718	1.78364	2.96105	-0.834824366130809	-1.56610978018632	0.834824366130809	1.56610978018632	0.0203851	0.00022959	NA	NA	NA	NA	NA	All	CC1G_04898
CopciAB_437944.T0	28.7854	23.8783	5.54014	16.4396	1.20551	0.336999	0.829527	2.96737	0.269638631820606	-1.56918283851958	-0.269638631820606	1.56918283851958	0.784266	0.0175269	NA	NA	NA	NA	NA	NA	CC1G_01501
CopciAB_497531.T0	26.9187	40.0356	6.53163	19.37	0.67237	0.337204	1.48728	2.96557	-0.572672860628486	-1.56830726556105	0.572672860628486	1.56830726556105	0.301436	0.0210491	NA	NA	NA	NA	NA	NA	CC1G_06634
CopciAB_479225.T0	2.4895	7.50518	2.02344	4.95334	0.331704	0.408499	3.01473	2.44799	-1.59203014613244	-1.29159571969084	1.59203014613244	1.29159571969084	0.00501553	0.00697685	NA	NA	NA	NA	NA	YFB_lamellae	CC1G_10731
CopciAB_1001550.T0	686.02	1095.29	368.313	1082.19	0.626337	0.340341	1.59658	2.93823	-0.674987949685387	-1.55494671267162	0.674987949685387	1.55494671267162	0.104683	0.000795315	NA	NA	NA	NA	NA	All	-
CopciAB_1001551.T0	109.619	120.341	70.0937	202.437	0.910899	0.34625	1.09782	2.88809	-0.134636780634614	-1.53011378413379	0.134636780634614	1.53011378413379	0.691009	0.00548752	NA	NA	NA	NA	NA	NA	-
CopciAB_1001704.T0	3.97192	11.958	5.83354	16.8981	0.332155	0.345218	3.01064	2.89672	-1.59006973474968	-1.53442093043827	1.59006973474968	1.53442093043827	0.0222401	0.00405673	NA	NA	NA	NA	NA	NA	-
CopciAB_545723.T0	965.115	1283.11	420.318	1239.49	0.752167	0.339106	1.32949	2.94893	-0.41087579719962	-1.56018980000835	0.410875797199621	1.56018980000835	0.494767	0.0156386	NA	NA	NA	NA	NA	YFB_cap;YFB_stipe	CC1G_06139
CopciAB_1002579.T0	2.29486	5.90846	1.89819	5.53743	0.388402	0.342793	2.57465	2.91721	-1.36437754272624	-1.54459128833486	1.36437754272624	1.54459128833486	0.0284062	0.00954382	NA	NA	NA	NA	NA	YFB_stipe;YFB_cap	-
CopciAB_402166.T0	17.8522	30.638	6.51114	18.624	0.58268	0.34961	1.71621	2.86033	-0.779223148827391	-1.5161818975913	0.779223148827391	1.5161818975913	0.0260225	0.000464033	NA	NA	NA	NA	NA	YFB_lamellae;YFB_cap	NA
CopciAB_364931.T0	84.6845	194.658	204.013	573.389	0.435042	0.355802	2.29863	2.81055	-1.20077220799297	-1.49085481990924	1.20077220799297	1.49085481990924	0.0922289	0.0226155	NA	NA	NA	NA	NA	YFB_lamellae;YFB_stipe	CC1G_05540
CopciAB_246359.T0	55.3816	83.7226	36.7266	102.379	0.661489	0.358733	1.51174	2.78759	-0.596210110787567	-1.47901744821024	0.596210110787567	1.47901744821024	0.117924	0.000604739	NA	NA	NA	NA	NA	All	CC1G_14449
CopciAB_394838.T0	48.832	41.6017	24.056	67.288	1.1738	0.357508	0.851937	2.79714	0.231181910120388	-1.4839534323796	-0.231181910120388	1.4839534323796	0.697833	0.00115965	NA	NA	NA	NA	NA	All	NA
CopciAB_1001747.T0	128.356	176.463	29.8849	87.0159	0.727384	0.343441	1.37479	2.9117	-0.459210260160549	-1.54186393362567	0.459210260160549	1.54186393362567	0.308026	0.00516634	NA	NA	NA	NA	NA	NA	-
CopciAB_1002087.T0	80.2311	66.9103	30.443	83.282	1.19908	0.365541	0.833969	2.73567	0.261933486806371	-1.45189319856968	-0.261933486806371	1.45189319856968	0.390545	0.000552666	NA	NA	NA	NA	NA	NA	NA
CopciAB_452055.T0	1.89415	5.40236	2.00186	1.88079	0.350615	1.06437	2.85213	0.939525	-1.51203874545209	0.0899960967216443	1.51203874545209	-0.0899960967216444	0.0124729	0.874913	NA	NA	NA	NA	NA	NA	-
CopciAB_499517.T0	30.917	80.0501	13.1477	36.4656	0.38622	0.36055	2.58919	2.77354	-1.37250342197082	-1.47172922345553	1.37250342197082	1.47172922345553	0.0245985	0.0127188	NA	NA	NA	NA	NA	NA	CC1G_11034
CopciAB_209869.T0	7.93131	10.3931	5.86009	16.8549	0.763134	0.347679	1.31039	2.87622	-0.3899925457947	-1.52417257027575	0.3899925457947	1.52417257027575	0.322953	0.00152984	NA	NA	NA	NA	NA	NA	NA
CopciAB_1000495.T0	225.64	661.267	233.604	295.987	0.341224	0.789236	2.93062	1.26705	-1.55120732019072	-0.341470656570645	1.55120732019072	0.341470656570645	0.00359036	0.292332	NA	NA	NA	NA	NA	All	-
CopciAB_480049.T0	3.81454	6.58913	0.877981	2.41549	0.578914	0.36348	1.72737	2.75118	-0.788578351382255	-1.46005250574065	0.788578351382256	1.46005250574065	0.141936	0.0430739	NA	NA	NA	NA	NA	NA	CC1G_15318
CopciAB_475682.T0	5.07059	4.06198	2.08926	5.51139	1.2483	0.37908	0.801086	2.63796	0.319970226029076	-1.39942469102713	-0.319970226029076	1.39942469102713	0.582799	0.00699485	NA	NA	NA	NA	NA	YFB_lamellae;YFB_cap	CC1G_00119
CopciAB_501097.T0	13.5142	21.3691	4.50259	12.1678	0.632417	0.37004	1.58123	2.70241	-0.66105152216076	-1.43424534495247	0.66105152216076	1.43424534495247	0.120442	0.00883451	NA	NA	NA	NA	NA	YFB_cap	CC1G_08436
CopciAB_1001792.T0	3.90361	10.3073	3.12196	5.24387	0.378723	0.595355	2.64045	1.67967	-1.40078644232686	-0.748177450022713	1.40078644232686	0.748177450022713	0.0187357	0.151598	NA	NA	NA	NA	NA	NA	-
CopciAB_278764.T0	5.05965	7.96392	2.88149	7.73047	0.635321	0.372745	1.57401	2.6828	-0.654442092961666	-1.42373903451866	0.654442092961666	1.42373903451866	0.135366	0.00789908	NA	NA	NA	NA	NA	NA	NA
CopciAB_1000792.T0	938.903	2284.44	663.587	1834.32	0.410999	0.361761	2.4331	2.76426	-1.28279316305394	-1.46689142352947	1.28279316305394	1.46689142352947	0.00416	0.000424	NA	NA	NA	NA	NA	YFB_stipe;YFB_cap	-
CopciAB_185679.T0	2.09631	6.07658	2.1355	3.72612	0.344982	0.573117	2.8987	1.74485	-1.53540683672047	-0.80309964132082	1.53540683672047	0.80309964132082	0.0425219	0.170602	NA	NA	NA	NA	NA	NA	-
CopciAB_203508.T0	3.05008	4.76408	2.04394	5.4717	0.640225	0.373547	1.56195	2.67704	-0.643348321038207	-1.42063703051805	0.643348321038207	1.42063703051805	0.0507102	0.000355103	NA	NA	NA	NA	NA	NA	CC1G_02112
CopciAB_1000453.T0	3.04519	7.18155	1.85946	5.00109	0.42403	0.371812	2.35832	2.68953	-1.23776079061712	-1.42735627885277	1.23776079061712	1.42735627885277	0.0244423	0.0116	NA	NA	NA	NA	NA	All	-
CopciAB_447424.T0	19.0375	45.8079	8.60405	23.1072	0.415595	0.372354	2.40619	2.68562	-1.26675092698918	-1.42525432452975	1.26675092698918	1.42525432452975	0.00465678	0.00109086	NA	NA	NA	NA	NA	NA	CC1G_11899
CopciAB_366712.T0	28.0625	70.2553	15.8458	31.8107	0.399437	0.498129	2.50352	2.00751	-1.32396029466784	-1.00540792798372	1.32396029466784	1.00540792798372	0.0274041	0.0812805	NA	NA	NA	NA	NA	YFB_stipe	-
CopciAB_477144.T0	9.89172	26.6189	13.6401	33.7037	0.371605	0.404705	2.69103	2.47094	-1.42815784916449	-1.30505717212664	1.42815784916449	1.30505717212664	0.00619527	0.00185503	NA	NA	NA	NA	NA	NA	CC1G_09233
CopciAB_471339.T0	65.1755	102.878	29.44	79.5279	0.633523	0.370184	1.57848	2.70136	-0.658531756192708	-1.43368365916083	0.658531756192708	1.43368365916083	0.0789657	0.000833492	NA	NA	NA	NA	NA	All	CC1G_07367
CopciAB_479963.T0	9.22047	7.79682	5.16652	14.2755	1.18259	0.361914	0.845599	2.76308	0.241954757805807	-1.46627938051464	-0.241954757805807	1.46627938051464	0.600177	0.004	NA	NA	NA	NA	NA	YFB_cap;YFB_lamellae	CC1G_10622
CopciAB_450587.T0	56.0862	79.0567	21.1951	56.9912	0.709444	0.371902	1.40956	2.68888	-0.495240276491189	-1.42700675506203	0.495240276491189	1.42700675506203	0.394412	0.00977669	NA	NA	NA	NA	NA	YFB_cap;YFB_stipe	-
CopciAB_401986.T0	11.2605	16.4955	5.69453	14.6419	0.682641	0.388921	1.4649	2.57122	-0.550801685393746	-1.36245031133623	0.550801685393746	1.36245031133623	0.221877	0.00946445	NA	NA	NA	NA	NA	NA	CC1G_09798
CopciAB_468195.T0	9770.63	14412.8	3067.73	8139.94	0.677915	0.376874	1.47511	2.65341	-0.560823275195215	-1.40784734825046	0.560823275195215	1.40784734825046	0.20722	0.00182971	NA	NA	NA	NA	NA	YFB_stipe;YFB_cap	CC1G_13980
CopciAB_1001595.T0	3.5614	9.62377	6.75808	14.2424	0.370063	0.474506	2.70224	2.10746	-1.43415525933413	-1.07550233146011	1.43415525933413	1.07550233146011	0.0253762	0.0142504	NA	NA	NA	NA	NA	NA	-
CopciAB_442789.T0	35.2616	70.6382	16.8497	43.1043	0.499186	0.390906	2.00326	2.55816	-1.00235184387464	-1.35510798913795	1.00235184387464	1.35510798913795	0.00500273	0.000247011	NA	NA	NA	NA	NA	YFB_lamellae;YFB_stipe	CC1G_08887
CopciAB_499548.T0	7.87272	18.8089	4.47268	10.3755	0.418564	0.431083	2.38912	2.31974	-1.25648090242118	-1.21396362652926	1.25648090242118	1.21396362652926	0.0151419	0.00927323	NA	NA	NA	NA	NA	NA	CC1G_15277
CopciAB_468163.T0	17.8712	17.8396	6.1767	15.3797	1.00177	0.401613	0.998233	2.48996	0.00255195980178501	-1.31612108056461	-0.0025519598017849	1.31612108056461	0.759879	0.0224918	NA	NA	NA	NA	NA	All	CC1G_12714
CopciAB_442772.T0	2.05006	2.85136	2.22115	5.81955	0.718976	0.381671	1.39087	2.62005	-0.475984347153113	-1.38959697427581	0.475984347153113	1.38959697427582	0.724587	0.0284245	NA	NA	NA	NA	NA	NA	CC1G_04042
CopciAB_471848.T0	41.5652	102.365	34.168	66.4118	0.40605	0.514487	2.46275	1.94368	-1.30027096023003	-0.958794294381699	1.30027096023003	0.9587942943817	0.00280272	0.00664895	NA	NA	NA	NA	NA	All	CC1G_14833
CopciAB_166870.T0	20.6114	28.1297	6.99507	17.6893	0.732729	0.39544	1.36476	2.52883	-0.448647701205296	-1.33846798114739	0.448647701205296	1.33846798114739	0.0963479	0.000547922	NA	NA	NA	NA	NA	NA	CC1G_08784
CopciAB_1002138.T0	30.8528	20.8119	17.0067	44.3545	1.48246	0.383427	0.674555	2.60806	0.567992054588665	-1.3829752802628	-0.567992054588665	1.3829752802628	0.255174	0.00645	NA	NA	NA	NA	NA	YFB_lamellae	-
CopciAB_446192.T0	186.963	81.3192	23.1892	57.0508	2.29913	0.406466	0.434948	2.46023	1.20108552887919	-1.29879361869109	-1.20108552887919	1.29879361869109	0.06767	0.0351699	NA	NA	NA	NA	NA	NA	CC1G_04802
CopciAB_452062.T0	50.1057	73.972	16.9052	40.5965	0.67736	0.416419	1.47632	2.40143	-0.56200634616169	-1.26389104922094	0.56200634616169	1.26389104922094	0.213153	0.00253048	NA	NA	NA	NA	NA	All	CC1G_07049
CopciAB_10026287.T0	3.98706	6.31858	3.56521	8.97251	0.631007	0.397348	1.58477	2.51668	-0.664272672645402	-1.33152426996743	0.664272672645401	1.33152426996743	0.208084	0.0147783	NA	NA	NA	NA	NA	NA	-
CopciAB_501278.T0	44.6188	90.3861	53.6551	129.71	0.493647	0.413654	2.02574	2.41748	-1.0184497740962	-1.27350419198086	1.0184497740962	1.27350419198086	0.0553127	0.00714652	NA	NA	NA	NA	NA	YFB_lamellae	CC1G_08044
CopciAB_439704.T0	2.51193	6.33185	1.50823	1.72588	0.396714	0.873891	2.52071	1.14431	-1.33382779850603	-0.194475440294401	1.33382779850603	0.194475440294401	0.0163807	0.669025	NA	NA	NA	NA	NA	NA	CC1G_05638
CopciAB_375813.T0	2.69486	5.37532	1.68808	4.20345	0.501339	0.401594	1.99466	2.49008	-0.996141720664017	-1.31619162608793	0.996141720664017	1.31619162608793	0.060673	0.0100375	NA	NA	NA	NA	NA	NA	CC1G_09672
CopciAB_1000460.T0	7242.44	17911.4	4121.2	10293.2	0.404349	0.400381	2.47311	2.49762	-1.30632712334444	-1.32055372906408	1.30632712334444	1.32055372906408	0.0248456	0.00647843	NA	NA	NA	NA	NA	YFB_cap;YFB_stipe	-
CopciAB_222978.T0	121.93	91.5872	21.1503	52.3249	1.3313	0.404212	0.751146	2.47395	0.41283383073183	-1.30681572737112	-0.41283383073183	1.30681572737112	0.359796	0.00317793	NA	NA	NA	NA	NA	YFB_cap;YFB_stipe	CC1G_03160
CopciAB_445087.T0	72.2785	108.483	30.6766	76.4494	0.666268	0.401267	1.5009	2.49211	-0.585825364469275	-1.31736700741464	0.585825364469275	1.31736700741464	0.0387388	0.000183416	NA	NA	NA	NA	NA	All	NA
CopciAB_134126.T0	5.95546	6.68211	2.39777	5.86502	0.891254	0.408824	1.12202	2.44604	-0.166092176051867	-1.29044658144115	0.166092176051867	1.29044658144115	0.754657	0.0339838	NA	NA	NA	NA	NA	NA	-
CopciAB_378628.T0	2.11718	5.55931	4.37286	3.72455	0.380836	1.17406	2.6258	0.851743	-1.39275943018487	0.231510433570524	1.39275943018487	-0.231510433570524	0.0424621	0.648075	NA	NA	NA	NA	FB-init	YFB_cap	CC1G_04854
CopciAB_1000194.T0	14.931	36.8421	19.0341	29.9661	0.405269	0.635188	2.46749	1.57434	-1.30304692770546	-0.654744546040684	1.30304692770546	0.654744546040684	0.00248572	0.0265493	NA	NA	NA	NA	NA	YFB_lamellae	NA
CopciAB_50628.T0	5.74151	6.4815	1.68345	4.08212	0.885831	0.412396	1.12888	2.42485	-0.174897414408138	-1.27789733827098	0.174897414408138	1.27789733827098	0.718779	0.0371843	NA	NA	NA	NA	NA	NA	CC1G_02694
CopciAB_443704.T0	82.2758	74.0886	22.7058	56.657	1.11051	0.40076	0.900491	2.49526	0.151215978547304	-1.3191900279928	-0.151215978547304	1.3191900279928	0.74288	0.00722051	NA	NA	NA	NA	NA	YFB_cap	CC1G_04836
CopciAB_1001135.T0	3.42772	9.1906	2.64002	4.87818	0.372959	0.54119	2.68126	1.84778	-1.42291000964148	-0.885793394782498	1.42291000964148	0.885793394782498	0.0370922	0.113388	NA	NA	NA	NA	NA	All	-
CopciAB_439389.T0	27.1392	63.8221	27.6571	67.307	0.425233	0.41091	2.35165	2.43362	-1.23367538364172	-1.28310648614122	1.23367538364172	1.28310648614122	0.015536	0.0043433	NA	NA	NA	NA	NA	All	NA
CopciAB_440151.T0	14.5255	35.6683	5.86011	13.0689	0.407239	0.448403	2.45556	2.23014	-1.29605312699288	-1.15713338699281	1.29605312699288	1.15713338699281	0.00468182	0.00883451	NA	NA	NA	NA	NA	NA	CC1G_10987
CopciAB_1001891.T0	3.51233	8.80179	3.92223	3.04669	0.399047	1.28737	2.50597	0.776775	-1.32537005606405	0.364431145336131	1.32537005606405	-0.364431145336131	0.0382722	0.589533	NA	NA	NA	NA	NA	NA	-
CopciAB_439901.T0	28.5977	34.7791	15.4789	36.3192	0.822265	0.42619	1.21615	2.34637	-0.282324986061817	-1.23043076780833	0.282324986061817	1.23043076780833	0.304196	0.00115965	NA	NA	NA	NA	NA	NA	CC1G_14108
CopciAB_1000408.T0	4.32403	4.23224	9.71803	22.5624	1.02169	0.430718	0.97877	2.32171	0.0309575380217321	-1.21518546081523	-0.0309575380217321	1.21518546081523	0.806432	0.0059729	NA	NA	NA	NA	NA	NA	-
CopciAB_360868.T0	5.94228	14.0889	3.18815	5.29162	0.421771	0.60249	2.37096	1.65978	-1.2454691644229	-0.730990530285746	1.2454691644229	0.730990530285746	0.0415543	0.197592	NA	NA	NA	NA	NA	YFB_cap;YFB_stipe	CC1G_05239
CopciAB_1002556.T0	4.63039	8.37276	1.63095	3.93013	0.553031	0.414985	1.80822	2.40972	-0.854568919933188	-1.26886791528903	0.854568919933188	1.26886791528903	0.126163	0.0358851	NA	NA	NA	NA	NA	NA	-
CopciAB_1002732.T0	12.7382	16.4643	8.22388	19.4231	0.773689	0.423407	1.29251	2.36179	-0.370174599365958	-1.23988221992929	0.370174599365958	1.23988221992929	0.795846	0.026685	NA	NA	NA	NA	NA	NA	-
CopciAB_484507.T0	34.3525	69.0351	33.0362	74.592	0.497608	0.442892	2.00961	2.25789	-1.00691751170052	-1.17497465188982	1.00691751170052	1.17497465188982	0.0350903	0.00445876	NA	NA	NA	NA	NA	YFB_stipe;YFB_cap	NA
CopciAB_459869.T0	10.8512	12.9159	3.38351	7.9287	0.840141	0.426742	1.19028	2.34333	-0.251296967835288	-1.22856304826116	0.251296967835287	1.22856304826116	0.413435	0.00539868	NA	NA	NA	NA	NA	All	NA
CopciAB_450739.T0	168.956	392.083	281.218	306.395	0.430918	0.91783	2.32063	1.08953	-1.21451503202587	-0.123700385464315	1.21451503202587	0.123700385464315	0.0257611	0.898582	NA	NA	NA	NA	NA	All	CC1G_08745
CopciAB_1000237.T0	5.97171	10.6697	4.65393	10.5132	0.559688	0.442673	1.78671	2.25901	-0.837304837690738	-1.17568784833691	0.837304837690738	1.17568784833691	0.0588185	0.00820678	NA	NA	NA	NA	NA	NA	-
CopciAB_428110.T0	104.081	205.8	127.8	295.594	0.50574	0.432349	1.9773	2.31295	-0.983531482263095	-1.20973277894687	0.983531482263095	1.20973277894687	0.0148927	0.00134126	NA	NA	NA	NA	NA	YFB_stipe;YFB_lamellae	CC1G_04707
CopciAB_401149.T0	37.0177	53.8226	15.3648	35.238	0.687773	0.436029	1.45397	2.29343	-0.5399961195203	-1.19750543700991	0.5399961195203	1.19750543700991	0.0299084	0.000187278	NA	NA	NA	NA	NA	YFB_stipe	CC1G_11879
CopciAB_464078.T0	7.21351	18.1686	6.00659	11.0071	0.397032	0.5457	2.51869	1.83251	-1.33267160746177	-0.873820462773138	1.33267160746177	0.873820462773138	0.0229077	0.0546119	NA	NA	NA	NA	NA	NA	CC1G_13666
CopciAB_537334.T0	44.5026	101.293	25.7491	54.7129	0.439348	0.470622	2.2761	2.12485	-1.18656552563498	-1.08735811763441	1.18656552563498	1.08735811763441	0.0150344	0.00836504	NA	NA	NA	NA	NA	All	CC1G_07960
CopciAB_42446.T0	14.3985	15.152	5.23713	11.9523	0.950269	0.438168	1.05233	2.28223	-0.0735914407097353	-1.19044366996303	0.0735914407097354	1.19044366996303	0.864024	0.00271966	NA	NA	NA	NA	NA	NA	CC1G_15449
CopciAB_547430.T0	6.46738	6.19907	3.64966	8.39549	1.04328	0.434717	0.958513	2.30034	0.0611293929312231	-1.20185021586483	-0.061129392931223	1.20185021586483	0.94103	0.0128988	NA	NA	NA	NA	NA	NA	CC1G_05560
CopciAB_488399.T0	2.66854	2.32231	2.35905	5.52925	1.14909	0.426649	0.870255	2.34385	0.200489651617794	-1.22887788300486	-0.200489651617794	1.22887788300486	0.827936	0.0168366	NA	NA	NA	NA	NA	All	CC1G_10741
CopciAB_1001938.T0	52.4113	77.5697	13.8335	31.6096	0.675667	0.437637	1.48002	2.285	-0.565614861040309	-1.19219397939902	0.565614861040309	1.19219397939902	0.108283	0.00469267	NA	NA	NA	NA	NA	NA	-
CopciAB_538770.T0	18.7912	23.1236	9.48466	21.6088	0.812642	0.438927	1.23055	2.27829	-0.299308486663154	-1.18794855624021	0.299308486663153	1.18794855624021	0.399921	0.00777266	NA	NA	NA	NA	NA	All	CC1G_01127
CopciAB_368631.T0	83.7825	115.828	47.9152	108.285	0.723338	0.442492	1.38248	2.25993	-0.467258535491197	-1.17627817300434	0.467258535491197	1.17627817300434	0.112316	0.000554372	NA	NA	NA	NA	NA	YFB_stipe	NA
CopciAB_443646.T0	5.34477	8.71897	4.28787	9.75943	0.613004	0.439356	1.63131	2.27606	-0.706030895278631	-1.18653688839838	0.706030895278631	1.18653688839838	0.0233556	0.000482564	NA	NA	NA	NA	NA	All	CC1G_05473
CopciAB_537897.T0	160.888	255.806	122.265	277.625	0.628946	0.440396	1.58996	2.27068	-0.668992184526342	-1.18312570153697	0.668992184526342	1.18312570153697	0.0649097	0.00171647	NA	NA	NA	NA	NA	YFB_lamellae	CC1G_00243
CopciAB_464115.T0	4.62538	11.1556	7.60528	8.80491	0.414623	0.863754	2.41183	1.15774	-1.27012667225148	-0.211308008321507	1.27012667225148	0.211308008321507	0.0257611	0.617428	NA	NA	NA	NA	NA	YFB_cap;YFB_stipe	CC1G_14107
CopciAB_479824.T0	26.9785	60.8417	20.079	44.7966	0.443421	0.448227	2.25519	2.23101	-1.17325144712889	-1.15769945173797	1.17325144712889	1.15769945173797	0.0221386	0.0116223	NA	NA	NA	NA	NA	NA	CC1G_15206
CopciAB_450296.T0	6.57406	15.3325	3.72924	7.39009	0.428767	0.504626	2.33227	1.98166	-1.22173569660045	-0.986712812663792	1.22173569660045	0.986712812663792	0.00699125	0.012373	NA	NA	NA	NA	NA	YFB_cap	CC1G_05366
CopciAB_1000720.T0	3.18728	7.12385	3.33066	8.03827	0.44741	0.41435	2.23509	2.41342	-1.16033213019433	-1.27107708799342	1.16033213019433	1.27107708799342	0.0608087	0.0333827	NA	NA	NA	NA	NA	NA	-
CopciAB_226092.T0	18.4982	36.5798	8.3957	18.9435	0.505694	0.443198	1.97748	2.25633	-0.983664418419096	-1.17397788757472	0.983664418419096	1.17397788757472	0.0053279	0.00114598	NA	NA	NA	NA	NA	NA	CC1G_08809
CopciAB_229304.T0	33.8302	43.4837	28.4067	63.4193	0.777998	0.447918	1.28535	2.23255	-0.3621614660541	-1.15869253874584	0.3621614660541	1.15869253874584	0.644401	0.0200062	NA	NA	NA	NA	NA	YFB_stipe	CC1G_11637
CopciAB_406096.T0	12.2561	16.8624	5.88714	12.921	0.726831	0.455625	1.37584	2.19479	-0.460308435077433	-1.13408157284287	0.460308435077433	1.13408157284287	0.547013	0.0420471	NA	NA	NA	NA	NA	NA	CC1G_04026
CopciAB_405895.T0	4.2889	7.49393	2.2915	4.9579	0.572316	0.462191	1.74729	2.16361	-0.805116131616458	-1.11343745829455	0.805116131616459	1.11343745829455	0.170444	0.0494527	NA	NA	NA	NA	NA	NA	CC1G_02219
CopciAB_43189.T0	26.8683	26.9841	9.8152	22.3672	0.99571	0.438821	1.00431	2.27884	-0.00620225953813214	-1.18829670628186	0.00620225953813215	1.18829670628186	0.991969	0.0247527	NA	NA	NA	NA	NA	NA	CC1G_03989
CopciAB_377887.T0	77.105	118.1	47.471	104.395	0.652877	0.454727	1.53168	2.19912	-0.615116016370737	-1.13692707525488	0.615116016370737	1.13692707525488	0.440672	0.0273704	NA	NA	NA	NA	NA	All	CC1G_08494
CopciAB_470919.T0	15.1571	17.576	5.96094	13.1925	0.862373	0.451842	1.15959	2.21316	-0.213615298298881	-1.14610869186686	0.213615298298881	1.14610869186686	0.540274	0.00463012	NA	NA	NA	NA	NA	NA	CC1G_10865
CopciAB_495583.T0	15.0949	27.377	5.75794	12.7303	0.551373	0.452303	1.81366	2.21091	-0.858900255114147	-1.14463868600189	0.858900255114147	1.14463868600189	0.0976948	0.0160413	NA	NA	NA	NA	NA	All	CC1G_03014
CopciAB_447526.T0	9.12853	11.2857	3.99142	8.65767	0.808858	0.461027	1.23631	2.16907	-0.306041996255021	-1.11707803322351	0.306041996255021	1.11707803322351	0.515157	0.0121728	NA	NA	NA	NA	NA	NA	CC1G_03129
CopciAB_480679.T0	21.0632	27.6456	9.49758	20.8097	0.761901	0.456402	1.31251	2.19105	-0.392324028065234	-1.13162392693692	0.392324028065234	1.13162392693692	0.112558	0.000531895	NA	NA	NA	NA	NA	NA	CC1G_13843
CopciAB_372943.T0	9.41255	14.9101	5.99518	13.0064	0.631289	0.460942	1.58406	2.16947	-0.663628323899173	-1.11734236725603	0.663628323899173	1.11734236725603	0.0234804	0.000548	NA	NA	NA	NA	NA	All	CC1G_07335
CopciAB_424398.T0	20.9617	29.5219	24.314	53.281	0.710039	0.456336	1.40837	2.19137	-0.494029152096759	-1.13183257771543	0.494029152096759	1.13183257771543	0.118294	0.000948391	NA	NA	NA	NA	NA	All	CC1G_07880
CopciAB_381851.T0	7.80518	11.9206	4.31983	9.54803	0.654766	0.452431	1.52726	2.21028	-0.610949414114355	-1.14422956837964	0.610949414114355	1.14422956837964	0.0891539	0.00539868	NA	NA	NA	NA	NA	YFB_lamellae	CC1G_12264
CopciAB_423892.T0	35.534	41.3936	9.07012	20.075	0.858441	0.451812	1.1649	2.21331	-0.220208535693639	-1.14620415969204	0.220208535693639	1.14620415969204	0.675309	0.00887254	NA	NA	NA	NA	NA	YFB_lamellae;YFB_cap	CC1G_11278
CopciAB_427139.T0	19.4498	20.8728	15.6459	33.7695	0.931824	0.463314	1.07316	2.15836	-0.101870655278376	-1.10993629972461	0.101870655278376	1.10993629972461	0.768667	0.00162587	NA	NA	NA	NA	NA	NA	CC1G_11137
CopciAB_196337.T0	7.10107	13.9692	6.05466	12.8595	0.508339	0.470831	1.96719	2.1239	-0.97613782808101	-1.08671787545171	0.97613782808101	1.08671787545171	0.011339	0.0022835	NA	NA	NA	NA	NA	NA	-
CopciAB_425566.T0	233.099	325.631	74.433	157.578	0.715838	0.472356	1.39696	2.11705	-0.482295482245108	-1.08205418262104	0.482295482245108	1.08205418262104	0.168652	0.00116371	NA	NA	NA	NA	NA	All	CC1G_04951
CopciAB_446195.T0	167.677	249.155	82.3675	174.907	0.672985	0.470923	1.48592	2.12349	-0.571354761134102	-1.08643719561862	0.571354761134103	1.08643719561862	0.129274	0.00247124	NA	NA	NA	NA	NA	NA	CC1G_04799
CopciAB_444355.T0	44.3734	79.3538	40.2767	86.4465	0.559184	0.465915	1.78832	2.14631	-0.838605426283221	-1.10186045207051	0.838605426283221	1.10186045207051	0.0424805	0.00380448	NA	NA	NA	NA	NA	YFB_cap;YFB_lamellae	CC1G_05614
CopciAB_382510.T0	104.444	224.297	122.985	142.599	0.46565	0.862459	2.14754	1.15947	-1.10268362756336	-0.213471695702429	1.10268362756336	0.21347169570243	0.0336376	0.61143	NA	NA	NA	NA	FB-init	YFB_cap;YFB_stipe	CC1G_01606
CopciAB_544764.T0	31.1497	28.3333	9.86696	20.7246	1.0994	0.4761	0.909588	2.1004	0.136715220326369	-1.07066331813464	-0.136715220326369	1.07066331813464	0.872021	0.0334	NA	NA	NA	NA	NA	All	NA
CopciAB_1000058.T0	26.6455	43.0416	15.1235	31.9813	0.619066	0.472887	1.61534	2.11467	-0.691835867823281	-1.08043387193171	0.691835867823281	1.08043387193171	0.0128131	0.000447949	NA	NA	NA	NA	NA	All	NA
CopciAB_475764.T0	19.6589	29.0021	12.7291	26.8155	0.677843	0.474692	1.47527	2.10663	-0.560977215675672	-1.07493704250305	0.560977215675672	1.07493704250305	0.0598698	0.00107167	NA	NA	NA	NA	NA	All	CC1G_06729
CopciAB_1000577.T0	5.19313	11.3286	5.59802	10.9978	0.458407	0.509012	2.18147	1.96459	-1.12529788328841	-0.974227988321324	1.12529788328841	0.974227988321324	0.0486753	0.0343643	NA	NA	NA	NA	NA	YFB_stipe;YFB_lamellae	-
CopciAB_1001866.T0	22.6713	46.5876	11.5065	24.1884	0.486639	0.475705	2.05491	2.10214	-1.0390761870619	-1.07186074050496	1.0390761870619	1.07186074050496	0.0488937	0.0255776	NA	NA	NA	NA	NA	NA	-
CopciAB_1001446.T0	71.7642	147.679	118.626	193.078	0.485946	0.614393	2.05784	1.62762	-1.04113219584075	-0.702765934332886	1.04113219584075	0.702765934332886	0.0226146	0.0882104	NA	NA	NA	NA	FB-init	NA	-
CopciAB_500670.T0	9.78197	13.0061	6.40832	13.2906	0.752104	0.482168	1.3296	2.07397	-0.410996871902749	-1.05239203220642	0.410996871902748	1.05239203220642	0.144522	0.00183118	NA	NA	NA	NA	NA	YFB_stipe	CC1G_08289
CopciAB_474923.T0	18.0668	30.083	8.94722	18.5707	0.600566	0.481792	1.6651	2.07558	-0.735605850000514	-1.05351657075073	0.735605850000514	1.05351657075073	0.0217128	0.000941619	NA	NA	NA	NA	NA	All	CC1G_01768
CopciAB_477339.T0	5.36388	6.845	2.54545	5.2728	0.783621	0.48275	1.27613	2.07147	-0.351772359307298	-1.05065175190485	0.351772359307298	1.05065175190485	0.136507	0.000803749	NA	NA	NA	NA	NA	YFB_cap	CC1G_12489
CopciAB_353941.T0	12.7154	18.1368	9.85538	20.3955	0.701082	0.483213	1.42637	2.06948	-0.512344764410805	-1.04927001173075	0.512344764410805	1.04927001173075	0.106927	0.00182971	NA	NA	NA	NA	NA	NA	CC1G_07943
CopciAB_383677.T0	11.682	14.0891	7.3233	15.1478	0.829153	0.483457	1.20605	2.06844	-0.27028930208419	-1.04854106653328	0.27028930208419	1.04854106653328	0.254152	0.000548433	NA	NA	NA	NA	NA	All	CC1G_02980
CopciAB_493517.T0	101.889	207.273	61.8083	126.552	0.491572	0.488401	2.03429	2.0475	-1.02452543668647	-1.03386143820436	1.02452543668647	1.03386143820436	0.0042496	0.000624685	NA	NA	NA	NA	NA	YFB_cap	CC1G_14216
CopciAB_95503.T0	3.32773	3.58581	2.86206	5.8961	0.928026	0.485416	1.07756	2.06009	-0.107763353412459	-1.04270677479614	0.107763353412458	1.04270677479614	0.805194	0.00876215	NA	NA	NA	NA	NA	All	CC1G_14924
CopciAB_450568.T0	9.08494	7.71341	18.2547	37.7814	1.17781	0.483167	0.849033	2.06968	0.236107206205182	-1.0494076366561	-0.236107206205181	1.0494076366561	0.588567	0.00930709	NA	NA	NA	NA	NA	YFB_stipe;YFB_cap	CC1G_04913
CopciAB_10026262.T0	5.16792	10.5656	10.2361	14.124	0.489125	0.724733	2.04447	1.37982	-1.03172383799556	-0.464479063200202	1.03172383799556	0.464479063200202	0.0230713	0.138717	NA	NA	NA	NA	NA	NA	-
CopciAB_1001594.T0	10.495	20.6842	13.5937	15.8549	0.507394	0.857382	1.97085	1.16634	-0.978821075458298	-0.221989493102572	0.978821075458298	0.221989493102572	0.0392429	0.569401	NA	NA	NA	NA	NA	All	-
CopciAB_1002454.T0	12.6706	13.8451	9.89409	20.1662	0.915165	0.490627	1.0927	2.03821	-0.127896693542653	-1.02730108515843	0.127896693542653	1.02730108515843	0.959321	0.0378998	NA	NA	NA	NA	NA	YFB_lamellae;YFB_stipe	-
CopciAB_211001.T0	12.7392	16.9505	7.67717	15.7139	0.751556	0.488559	1.33057	2.04684	-0.412047646380266	-1.03339676773985	0.412047646380266	1.03339676773985	0.175968	0.0027896	NA	NA	NA	NA	NA	All	CC1G_14655
CopciAB_501359.T0	15.5312	14.5434	4.70014	9.32762	1.06792	0.503895	0.936399	1.98454	0.09480422368024	-0.988806173624103	-0.0948042236802398	0.988806173624103	0.82319	0.0191666	NA	NA	NA	NA	NA	YFB_stipe;YFB_cap	-
CopciAB_1001436.T0	12.8653	25.2732	6.02949	12.7274	0.509051	0.473739	1.96444	2.11087	-0.974117543164777	-1.0778363517086	0.974117543164777	1.0778363517086	0.0196833	0.0142457	NA	NA	NA	NA	NA	All	-
CopciAB_442602.T0	17.7991	23.7672	9.01966	18.237	0.748892	0.49458	1.33531	2.02192	-0.417169673299813	-1.01572501959372	0.417169673299813	1.01572501959372	0.215905	0.00998326	NA	NA	NA	NA	NA	NA	CC1G_12122
CopciAB_480676.T0	5.7657	9.61834	3.8883	7.91505	0.599449	0.491254	1.6682	2.03561	-0.738290876385119	-1.02545912645588	0.738290876385119	1.02545912645588	0.0306941	0.00328909	NA	NA	NA	NA	NA	All	CC1G_10569
CopciAB_1000222.T0	4.03435	8.44099	3.77128	6.16012	0.477948	0.612209	2.09228	1.63343	-1.06507373547845	-0.707904084330298	1.06507373547845	0.707904084330298	0.0229524	0.0628715	NA	NA	NA	NA	NA	NA	-
CopciAB_1002677.T0	6.05865	7.73371	3.32075	6.68611	0.783408	0.496664	1.27647	2.01343	-0.352164566465995	-1.00965727071765	0.352164566465995	1.00965727071765	0.310759	0.0123477	NA	NA	NA	NA	NA	NA	-
CopciAB_202267.T0	76.164	115.558	30.0597	60.725	0.6591	0.495014	1.51722	2.02015	-0.601431054715646	-1.01445966988226	0.601431054715646	1.01445966988226	0.175618	0.00624365	NA	NA	NA	NA	NA	YFB_stipe	CC1G_08454
CopciAB_361750.T0	57.0788	117.009	134.498	150.696	0.487815	0.892515	2.04996	1.12043	-1.03559468833394	-0.164051302534749	1.03559468833394	0.164051302534749	0.0241558	0.670296	NA	NA	NA	NA	FB-init	YFB_stipe	CC1G_06835
CopciAB_457942.T0	18.1583	21.0102	11.3846	23.7816	0.86426	0.478713	1.15706	2.08893	-0.210463110125568	-1.06276688397655	0.210463110125568	1.06276688397655	0.559533	0.00823983	NA	NA	NA	NA	NA	All	CC1G_10634
CopciAB_443953.T0	5.36194	10.7887	9.21357	14.2555	0.496994	0.646319	2.0121	1.54722	-1.00869895099815	-0.629681963565648	1.00869895099815	0.629681963565648	0.0313863	0.0510475	NA	NA	NA	NA	FB-init	YFB_cap	CC1G_10205
CopciAB_371670.T0	13.5464	28.11	11.9916	21.8158	0.481905	0.549676	2.0751	1.81925	-1.05317940857508	-0.86334607454405	1.05317940857508	0.86334607454405	0.0348432	0.0382606	NA	NA	NA	NA	NA	YFB_stipe;YFB_cap	CC1G_12347
CopciAB_1000370.T0	4.41317	7.85065	7.58979	3.27764	0.562141	2.31563	1.77891	0.431848	-0.830996333400502	1.21140461754315	0.830996333400502	-1.21140461754315	0.136507	0.0207454	NA	NA	NA	NA	NA	YFB_cap	-
CopciAB_435608.T0	13.605	6.2752	4.01751	6.94683	2.16806	0.578323	0.461241	1.72914	1.11640649550338	-0.79005295868465	-1.11640649550338	0.79005295868465	0.0384147	0.105943	NA	NA	NA	NA	NA	YFB_lamellae;YFB_cap	CC1G_02779
CopciAB_405043.T0	35.8922	57.2515	63.9381	26.322	0.626921	2.42907	1.5951	0.41168	-0.673644284913749	1.28040629404131	0.673644284913749	-1.28040629404131	0.124117	0.00291633	NA	NA	NA	NA	NA	All	CC1G_08032
CopciAB_440653.T0	1.38435	2.19332	10.7989	1.23379	0.631168	8.75263	1.58436	0.114251	-0.663903580239772	3.12971652171748	0.663903580239771	-3.12971652171748	0.549353	0.000299569	NA	NA	NA	NA	NA	NA	CC1G_10166
CopciAB_1000630.T0	2.2536	3.14522	8.47283	3.01018	0.716515	2.81472	1.39564	0.355275	-0.48093043064171	1.49299382676283	0.48093043064171	-1.49299382676283	0.287923	0.000511013	NA	NA	NA	NA	NA	YFB_cap	-
CopciAB_1001507.T0	4.93305	6.98086	8.46145	3.26947	0.706654	2.58802	1.41512	0.386396	-0.500924025750732	1.37184679799169	0.500924025750732	-1.37184679799169	0.399898	0.00627165	NA	NA	NA	NA	NA	NA	-
CopciAB_559274.T0	3.07624	3.95691	16.6197	4.69771	0.777435	3.53782	1.28628	0.28266	-0.363205750050752	1.8228606922452	0.363205750050752	-1.8228606922452	0.389971	0.00016256	NA	NA	NA	NA	FB-init	NA	-
CopciAB_482496.T0	7.58649	3.16841	1.8922	2.45297	2.39441	0.771395	0.417639	1.29635	1.25967295045025	-0.374458456617313	-1.25967295045025	0.374458456617313	0.0410117	0.630211	NA	NA	NA	NA	NA	YFB_cap	CC1G_07805
CopciAB_397235.T0	4.84638	6.24071	9.11853	4.44684	0.776576	2.05056	1.2877	0.487671	-0.364801407522572	1.0360198746996	0.364801407522572	-1.0360198746996	0.615042	0.0342003	NA	NA	NA	NA	FB-init	NA	CC1G_13752
CopciAB_418092.T0	4.62128	5.26283	11.3024	3.67114	0.878098	3.0787	1.13883	0.324812	-0.187546603764161	1.62232321145255	0.187546603764161	-1.62232321145255	0.800316	0.00156586	NA	NA	NA	NA	FB-init	YFB_lamellae	CC1G_14231
CopciAB_32766.T0	12.8473	17.2713	29.0068	11.8099	0.74385	2.45615	1.34436	0.407142	-0.426916349495329	1.29639688317722	0.426916349495328	-1.29639688317722	0.879502	0.0331151	NA	NA	NA	NA	FB-init	YFB_cap	CC1G_08198
CopciAB_468672.T0	6.1537	7.19485	23.2766	5.5366	0.855292	4.20413	1.16919	0.237861	-0.225510960491747	2.07180662948172	0.225510960491747	-2.07180662948172	0.886166	0.000355948	NA	NA	NA	NA	NA	YFB_cap;YFB_stipe	NA
CopciAB_437932.T0	7.42567	7.88015	14.7648	7.10123	0.942326	2.07919	1.0612	0.480957	-0.0857015483818166	1.05601879017086	0.0857015483818168	-1.05601879017086	0.861528	0.00697685	NA	NA	NA	NA	FB-init	All	CC1G_07269
CopciAB_503235.T0	14.0303	15.2232	22.0656	10.3441	0.921642	2.13315	1.08502	0.46879	-0.117722186036214	1.09298674171014	0.117722186036214	-1.09298674171014	0.850349	0.00358556	NA	NA	NA	NA	FB-init	YFB_cap	CC1G_10803
CopciAB_358.T0	521.167	587.71	1176.86	588.241	0.886775	2.00064	1.12768	0.499839	-0.173359505608112	1.00046482460216	0.173359505608111	-1.00046482460216	0.882786	0.0252038	NA	NA	NA	NA	FB-init	YFB_cap	CC1G_07941
CopciAB_448067.T0	59.4724	67.2495	127.753	59.2873	0.884354	2.15481	1.13077	0.464078	-0.177304559523371	1.10755975946116	0.17730455952337	-1.10755975946116	0.909261	0.0179086	NA	NA	NA	NA	NA	All	CC1G_12371
CopciAB_447953.T0	144.678	161.791	214.314	85.4406	0.89423	2.50834	1.11828	0.39867	-0.161282652957899	1.32673237569936	0.161282652957899	-1.32673237569936	0.961814	0.00555287	NA	NA	NA	NA	FB-init	YFB_cap	CC1G_09200
CopciAB_408694.T0	51.5164	24.6956	14.293	14.3974	2.08606	0.992749	0.479373	1.0073	1.06078040308245	-0.0104998095414458	-1.06078040308245	0.0104998095414457	0.0362044	0.974126	NA	NA	NA	NA	NA	NA	CC1G_04111
CopciAB_481481.T0	33.9994	36.4893	59.3328	22.67	0.931762	2.61723	1.07324	0.382083	-0.101966200271625	1.38804251778105	0.101966200271625	-1.38804251778105	0.980962	0.00167231	NA	NA	NA	NA	NA	YFB_cap	CC1G_15501
CopciAB_468175.T0	82.2149	81.9527	94.5448	45.1848	1.0032	2.0924	0.996812	0.47792	0.0046070581912721	1.06516032015549	-0.00460705819127218	-1.06516032015549	0.96627	0.000214453	NA	NA	NA	NA	NA	All	CC1G_08789
CopciAB_446791.T0	26.0252	26.9657	63.0036	25.9962	0.96512	2.42357	1.03614	0.412614	-0.0512202521852368	1.27713462104658	0.0512202521852368	-1.27713462104658	0.939531	0.00305986	NA	NA	NA	NA	FB-init	YFB_cap	-
CopciAB_1000369.T0	9.66399	10.9256	25.6528	8.55523	0.884525	2.9985	1.13055	0.3335	-0.17702576545215	1.58423953123773	0.17702576545215	-1.58423953123773	0.951582	0.0022835	NA	NA	NA	NA	FB-init	NA	-
CopciAB_437085.T0	4.91117	5.40396	13.2062	6.35897	0.908809	2.07678	1.10034	0.481515	-0.137950629794772	1.05434590265848	0.137950629794772	-1.05434590265848	0.939524	0.0351717	NA	NA	NA	NA	NA	All	NA
CopciAB_178147.T0	23.716	25.3234	36.9759	13.2834	0.936524	2.78361	1.06778	0.359245	-0.0946121486247387	1.47695832319152	0.0946121486247388	-1.47695832319152	0.861675	0.00757463	NA	NA	NA	NA	NA	YFB_cap;YFB_stipe	CC1G_09225
CopciAB_488150.T0	19.3212	18.3418	31.4219	15.6271	1.0534	2.01073	0.949309	0.497332	0.0750498009438406	1.00771860450286	-0.0750498009438407	-1.00771860450286	0.716686	0.00119214	NA	NA	NA	NA	NA	All	-
CopciAB_1001897.T0	14.7721	16.0685	36.5872	16.7893	0.919324	2.17919	1.08776	0.458885	-0.121354999777243	1.12379443830251	0.121354999777243	-1.12379443830251	0.850281	0.0187468	NA	NA	NA	NA	NA	All	-
CopciAB_33597.T0	11.1089	10.0447	22.354	10.1705	1.10595	2.19792	0.904204	0.454976	0.145280444645651	1.13613735622946	-0.145280444645651	-1.13613735622946	0.845183	0.0154893	NA	NA	NA	NA	FB-init	NA	CC1G_09439
CopciAB_1001926.T0	158.729	147.907	245.769	100.381	1.07317	2.44835	0.931822	0.408438	0.10187384741753	1.29181142590827	-0.10187384741753	-1.29181142590827	0.670861	0.000467759	NA	NA	NA	NA	NA	YFB_cap	-
CopciAB_421216.T0	6.45746	3.10893	4.14578	3.61132	2.07707	1.148	0.481448	0.871083	1.05454912189864	0.199117120956079	-1.05454912189864	-0.199117120956079	0.0375079	0.713393	NA	NA	NA	NA	NA	NA	CC1G_05775
CopciAB_440211.T0	7.60903	6.77769	14.4221	6.88915	1.12266	2.09345	0.890742	0.47768	0.166920304434229	1.06588221288281	-0.166920304434229	-1.06588221288281	0.661207	0.00424832	NA	NA	NA	NA	NA	All	CC1G_09187
CopciAB_436846.T0	3.2017	2.90832	5.1144	2.31511	1.10088	2.20914	0.908366	0.452665	0.138654352762243	1.14348422142384	-0.138654352762243	-1.14348422142384	0.773966	0.0196381	NA	NA	NA	NA	NA	All	CC1G_04205
CopciAB_437913.T0	8.68746	4.23049	10.0822	8.76881	2.05354	1.14978	0.486964	0.869728	1.03811177663297	0.201363640694475	-1.03811177663297	-0.201363640694475	0.0203851	0.539864	NA	NA	NA	NA	NA	All	CC1G_07260
CopciAB_377134.T0	4.12535	3.63368	5.29624	2.32786	1.13531	2.27515	0.880817	0.439531	0.183086102355399	1.18596411607	-0.183086102355399	-1.18596411607	0.542721	0.000979516	NA	NA	NA	NA	NA	NA	NA
CopciAB_454503.T0	83.7284	95.1373	147.196	34.6311	0.88008	4.2504	1.13626	0.235272	-0.184293073170084	2.08759886155445	0.184293073170084	-2.08759886155445	0.80408	0.0043607	NA	NA	NA	NA	NA	All	CC1G_04359
CopciAB_467081.T0	6.3903	5.57551	11.3374	4.64694	1.14614	2.43976	0.872496	0.409877	0.196780115286448	1.28673823227324	-0.196780115286448	-1.28673823227324	0.472459	0.000174133	NA	NA	NA	NA	FB-init	YFB_cap	CC1G_08960
CopciAB_473420.T0	7.6168	7.73894	7.01233	3.07382	0.984217	2.28131	1.01604	0.438345	-0.022951701233232	1.1898615929539	0.022951701233232	-1.1898615929539	0.722518	0.0333447	NA	NA	NA	NA	FB-init	YFB_cap	CC1G_05994
CopciAB_499405.T0	1.8302	2.38149	6.58735	1.65797	0.768511	3.97315	1.30122	0.25169	-0.379862579170274	1.99028294385424	0.379862579170274	-1.99028294385424	0.847102	0.011879	NA	NA	NA	NA	NA	YFB_lamellae;YFB_cap	CC1G_13809
CopciAB_494311.T0	7.58986	7.07318	13.4117	5.75095	1.07305	2.33209	0.931925	0.4288	0.101713565635753	1.22162229549133	-0.101713565635753	-1.22162229549133	0.657295	0.00797575	NA	NA	NA	NA	NA	All	CC1G_07043
CopciAB_364227.T0	6.74823	6.12692	7.80835	3.79143	1.10141	2.05948	0.907931	0.48556	0.139345968196339	1.04227760119228	-0.139345968196339	-1.04227760119228	0.688404	0.0465704	NA	NA	NA	NA	NA	NA	CC1G_15543
CopciAB_1000549.T0	1.99953	2.11539	5.13593	1.69527	0.94523	3.02956	1.05794	0.330081	-0.0812633759398551	1.59910864958665	0.0812633759398552	-1.59910864958665	0.761402	0.0107988	NA	NA	NA	NA	NA	YFB_stipe;YFB_cap	-
CopciAB_20671.T0	15.968	16.0444	30.6106	12.8261	0.995241	2.38659	1.00478	0.419007	-0.00688221899079484	1.25495242215275	0.00688221899079476	-1.25495242215275	0.672017	0.012122	NA	NA	NA	NA	NA	YFB_lamellae	CC1G_01417
CopciAB_480779.T0	40.4316	18.0217	14.8104	12.3638	2.24349	1.19789	0.445733	0.834803	1.16574678125614	0.260492738186241	-1.16574678125614	-0.260492738186241	0.0142704	0.492442	NA	NA	NA	NA	NA	YFB_lamellae	CC1G_12036
CopciAB_479543.T0	30.4125	26.9281	43.7551	19.8915	1.1294	2.19969	0.885429	0.45461	0.175551080503794	1.13729826049569	-0.175551080503795	-1.13729826049569	0.560638	0.00702237	NA	NA	NA	NA	NA	YFB_lamellae;YFB_cap	CC1G_09847
CopciAB_490265.T0	533.076	598.655	2474.23	248.185	0.890456	9.9693	1.12302	0.100308	-0.167383503335766	3.31749248525264	0.167383503335765	-3.31749248525264	0.749775	0.000885478	NA	NA	NA	NA	FB-init	YFB_cap	CC1G_10168
CopciAB_496558.T0	25.4979	22.6929	57.7521	19.0226	1.12361	3.03598	0.889991	0.329383	0.168136757474558	1.60216043384064	-0.168136757474558	-1.60216043384064	0.561066	0.00147828	NA	NA	NA	NA	FB-init	YFB_cap	CC1G_03543
CopciAB_441072.T0	7.06722	3.43297	5.33586	4.30491	2.05863	1.23948	0.485759	0.80679	1.04168617467482	0.309735710001761	-1.04168617467482	-0.309735710001761	0.036518	0.464756	NA	NA	NA	NA	FB-init	All	CC1G_08022
CopciAB_1002591.T0	5.27977	4.34749	7.20477	3.18275	1.21444	2.26369	0.823424	0.441756	0.280292742699541	1.17867701498567	-0.280292742699541	-1.17867701498567	0.40398	0.0025309	NA	NA	NA	NA	NA	NA	-
CopciAB_480059.T0	30.3783	25.5622	31.885	15.21	1.18841	2.09632	0.841464	0.477026	0.249026880323204	1.06785887453779	-0.249026880323204	-1.06785887453779	0.296533	0.00148077	NA	NA	NA	NA	NA	YFB_cap	CC1G_04863
CopciAB_1000913.T0	10.862	8.69249	26.0545	11.2704	1.24959	2.31176	0.800265	0.432571	0.321449530998433	1.20899007675973	-0.321449530998433	-1.20899007675973	0.360076	0.000618589	NA	NA	NA	NA	NA	NA	-
CopciAB_471043.T0	3.73784	2.99668	5.28771	2.20268	1.24733	2.40058	0.801715	0.416567	0.318838769933575	1.26338038652579	-0.318838769933575	-1.26338038652579	0.395343	0.00188536	NA	NA	NA	NA	FB-init	YFB_lamellae;YFB_cap	CC1G_06699
CopciAB_368869.T0	3.04208	2.5339	8.44705	3.35198	1.20055	2.52001	0.83295	0.396823	0.263697424999896	1.33343222071298	-0.263697424999896	-1.33343222071298	0.600457	0.00546317	NA	NA	NA	NA	NA	NA	CC1G_03751
CopciAB_374320.T0	60.7946	49.8925	102.719	46.1015	1.21851	2.22811	0.820674	0.44881	0.285119374552372	1.15582257902569	-0.285119374552372	-1.15582257902569	0.372282	0.0038978	NA	NA	NA	NA	FB-init	YFB_cap;YFB_stipe	CC1G_06974
CopciAB_1002172.T0	3.52826	2.74558	8.32791	3.91866	1.28507	2.12519	0.778168	0.470546	0.361847136273682	1.08759342766512	-0.361847136273682	-1.08759342766512	0.663341	0.0345029	NA	NA	NA	NA	NA	NA	-
CopciAB_1001266.T0	4.54699	3.58086	7.00974	2.72509	1.2698	2.57229	0.787524	0.388758	0.344603731021602	1.36305445414437	-0.344603731021602	-1.36305445414437	0.652552	0.0207454	NA	NA	NA	NA	NA	NA	-
CopciAB_1001181.T0	6.67014	5.31547	9.03801	4.16861	1.25486	2.16811	0.796905	0.461231	0.327521105718985	1.11643798875455	-0.327521105718985	-1.11643798875455	0.426212	0.00732608	NA	NA	NA	NA	NA	NA	-
CopciAB_368808.T0	37.5064	27.8057	73.0902	32.9599	1.34888	2.21755	0.741358	0.450948	0.431756968656716	1.14896612368156	-0.431756968656716	-1.14896612368156	0.204019	0.00132934	NA	NA	NA	NA	NA	All	NA
CopciAB_377371.T0	77.426	61.5069	96.072	37.7661	1.25882	2.54387	0.794395	0.393102	0.332070921677402	1.34702501054881	-0.332070921677402	-1.34702501054881	0.259545	0.00146046	NA	NA	NA	NA	NA	YFB_cap	CC1G_08651
CopciAB_19597.T0	14.8011	3.42601	1.494	1.10829	4.32022	1.34802	0.231469	0.741826	2.11110605061631	0.430846778118256	-2.11110605061631	-0.430846778118256	0.000519138	0.417831	NA	NA	NA	NA	NA	NA	CC1G_01454
CopciAB_441259.T0	12.7476	9.45253	12.0467	5.47401	1.34859	2.20071	0.741513	0.454399	0.431456197667066	1.13796686748068	-0.431456197667066	-1.13796686748068	0.276673	0.0116537	NA	NA	NA	NA	NA	YFB_lamellae	CC1G_07826
CopciAB_1000750.T0	540.013	402.46	858.842	295.84	1.34178	2.90306	0.745278	0.344464	0.424150225648567	1.53757517913996	-0.424150225648568	-1.53757517913996	0.126884	0.000149596	NA	NA	NA	NA	FB-init	YFB_cap;YFB_stipe	-
CopciAB_415690.T0	14.9895	11.6794	19.6182	7.36265	1.28342	2.66456	0.779168	0.375297	0.359994350847414	1.41389463401697	-0.359994350847414	-1.41389463401697	0.241617	0.00140657	NA	NA	NA	NA	FB-init	All	CC1G_03264
CopciAB_559349.T0	3.61508	4.5101	54.098	3.23258	0.801552	16.7353	1.24758	0.0597541	-0.319131244595016	4.0648182784564	0.319131244595017	-4.0648182784564	0.647265	0.000107687	NA	NA	NA	NA	FB-init	YFB_cap	-
CopciAB_359659.T0	174.331	135.906	432.129	123.472	1.28273	3.49983	0.779586	0.285728	0.359219904453364	1.80728561715715	-0.359219904453364	-1.80728561715715	0.282771	0.000959712	NA	NA	NA	NA	FB-init	YFB_cap;YFB_stipe	CC1G_00194
CopciAB_204903.T0	83.1365	60.739	104.008	48.3912	1.36875	2.14931	0.730594	0.465266	0.452858540963119	1.10387242364681	-0.452858540963119	-1.10387242364681	0.0676659	0.000300639	NA	NA	NA	NA	NA	All	CC1G_11330
CopciAB_381926.T0	5.63148	4.13777	8.05467	4.07905	1.36099	1.97464	0.734757	0.506421	0.444660101350409	0.981592277921931	-0.444660101350409	-0.981592277921931	0.414158	0.0283469	NA	NA	NA	NA	NA	YFB_cap	CC1G_08927
CopciAB_189663.T0	11.3551	8.03549	20.6277	10.2832	1.41312	2.00595	0.707653	0.498516	0.498885042384511	1.00428881179532	-0.498885042384511	-1.00428881179532	0.160535	0.00380237	NA	NA	NA	NA	NA	YFB_lamellae	CC1G_04334
CopciAB_1000163.T0	54.0214	37.3056	104.412	45.3519	1.44808	2.30225	0.690571	0.434358	0.534138585221515	1.20304446765204	-0.534138585221515	-1.20304446765204	0.0621129	0.000247011	NA	NA	NA	NA	NA	All	NA
CopciAB_1001590.T0	4.45903	3.45267	14.1143	5.80751	1.29147	2.43035	0.77431	0.411463	0.369016956253354	1.28116384133221	-0.369016956253354	-1.28116384133221	0.463515	0.0252038	NA	NA	NA	NA	NA	NA	-
CopciAB_248635.T0	4.66398	3.13166	7.59703	3.45321	1.4893	2.19999	0.671458	0.454547	0.574630680364468	1.13749802026957	-0.574630680364467	-1.13749802026957	0.0897501	0.000984767	NA	NA	NA	NA	NA	NA	NA
CopciAB_1000528.T0	1.42176	1.01455	11.1799	1.52181	1.40137	7.34643	0.713588	0.136121	0.486837302854905	2.87704352666697	-0.486837302854905	-2.87704352666697	0.487592	0.00022747	NA	NA	NA	NA	NA	YFB_cap	-
CopciAB_442015.T0	70.097	50.8908	125.078	40.8294	1.3774	3.06343	0.726004	0.326431	0.461949688340578	1.61514792872794	-0.461949688340578	-1.61514792872794	0.24139	0.00377709	NA	NA	NA	NA	FB-init	All	CC1G_08041
CopciAB_219841.T0	8.75876	4.30906	10.4025	6.99679	2.03264	1.48675	0.491971	0.672609	1.02335437503214	0.572161023367016	-1.02335437503214	-0.572161023367016	0.0300095	0.0999235	NA	NA	NA	NA	NA	All	NA
CopciAB_1001014.T0	72.5891	56.6644	59.8603	22.549	1.28104	2.65468	0.780619	0.376693	0.357310073431579	1.40853881571371	-0.357310073431579	-1.40853881571371	0.245369	0.0147701	NA	NA	NA	NA	FB-init	YFB_cap	NA
CopciAB_546472.T0	30.3568	14.5426	63.7789	40.8416	2.08744	1.56161	0.479055	0.640363	1.06173704779361	0.643037802973657	-1.06173704779361	-0.643037802973657	0.0387818	0.0754291	NA	NA	NA	NA	NA	YFB_lamellae	CC1G_11479
CopciAB_497673.T0	10.5944	6.69252	9.32463	4.66751	1.58302	1.99777	0.631705	0.500557	0.662677374241045	0.998392900823918	-0.662677374241045	-0.998392900823918	0.0333574	0.00152984	NA	NA	NA	NA	FB-init	NA	CC1G_02669
CopciAB_219393.T0	38.8041	17.6804	65.1426	42.7235	2.19475	1.52475	0.455633	0.655846	1.1340554313115	0.608572094214349	-1.1340554313115	-0.608572094214349	0.0186033	0.0738487	NA	NA	NA	NA	NA	YFB_stipe;YFB_lamellae	CC1G_08350
CopciAB_559287.T0	7.0932	4.65356	5.96351	2.53045	1.52425	2.3567	0.656059	0.424323	0.608103568546821	1.23676593607737	-0.608103568546822	-1.23676593607737	0.155372	0.015515	NA	NA	NA	NA	NA	YFB_cap	-
CopciAB_1002474.T0	2.15729	2.48818	18.9161	1.81133	0.867019	10.4432	1.15338	0.0957559	-0.205865296632018	3.38449412353661	0.205865296632018	-3.38449412353661	0.551163	0.000604739	NA	NA	NA	NA	NA	NA	-
CopciAB_445060.T0	4.65096	3.27887	5.81954	2.4522	1.41846	2.37319	0.704988	0.421374	0.50433010532556	1.2468277828182	-0.50433010532556	-1.2468277828182	0.254151	0.0225226	NA	NA	NA	NA	NA	YFB_cap;YFB_lamellae	CC1G_04112
CopciAB_407659.T0	5.68274	3.72754	6.50673	2.82343	1.52453	2.30455	0.655941	0.433924	0.608362006815508	1.20448600467346	-0.608362006815508	-1.20448600467346	0.0687512	0.00208165	NA	NA	NA	NA	NA	All	CC1G_14110
CopciAB_377876.T0	7.71567	4.89392	11.2297	3.9346	1.57658	2.85409	0.634284	0.350375	0.656799278651657	1.51302917266429	-0.656799278651657	-1.51302917266429	0.113355	0.00152984	NA	NA	NA	NA	NA	NA	CC1G_15408
CopciAB_1001009.T0	10.4278	6.75923	35.2612	13.3401	1.54275	2.64325	0.648195	0.378323	0.625500689008743	1.40231112511116	-0.625500689008743	-1.40231112511116	0.176961	0.0013723	NA	NA	NA	NA	NA	YFB_stipe	-
CopciAB_441257.T0	72.9385	46.2981	86.3067	30.338	1.57541	2.84484	0.634756	0.351514	0.655727069134535	1.50834643328336	-0.655727069134535	-1.50834643328336	0.0356214	0.00022901	NA	NA	NA	NA	NA	YFB_cap	CC1G_07827
CopciAB_559336.T0	32.2504	23.8771	43.4315	10.0325	1.35069	4.32909	0.740365	0.230995	0.433692227677629	2.11406482213769	-0.433692227677629	-2.11406482213769	0.204547	0.0015912	NA	NA	NA	NA	NA	All	-
CopciAB_437529.T0	11.2121	7.25887	23.1133	10.6575	1.5446	2.16874	0.647415	0.461097	0.627236270253699	1.11685645371504	-0.627236270253699	-1.11685645371504	0.129396	0.00626979	NA	NA	NA	NA	NA	NA	CC1G_10609
CopciAB_462410.T0	8.9704	6.42218	12.2	4.98288	1.39678	2.44838	0.71593	0.408434	0.482109170717193	1.29182513029336	-0.482109170717193	-1.29182513029336	0.168331	0.0114254	NA	NA	NA	NA	NA	YFB_cap;YFB_lamellae	NA
CopciAB_471069.T0	48.7933	34.9297	70.4107	19.9196	1.3969	3.53475	0.715871	0.282905	0.482228253033895	1.82160825557356	-0.482228253033895	-1.82160825557356	0.185073	0.00292829	NA	NA	NA	NA	FB-init	YFB_cap;YFB_stipe	CC1G_06679
CopciAB_442955.T0	49.7735	32.9938	46.9859	20.424	1.50857	2.30053	0.662879	0.434683	0.593181734848657	1.20196517447868	-0.593181734848657	-1.20196517447868	0.102709	0.0073212	NA	NA	NA	NA	NA	All	CC1G_03528
CopciAB_447654.T0	61.5842	37.8746	59.0214	17.8271	1.626	3.31077	0.615006	0.302044	0.70132741935403	1.72716819100312	-0.70132741935403	-1.72716819100312	0.0279448	0.000108613	NA	NA	NA	NA	FB-init	YFB_cap;YFB_stipe	CC1G_02960
CopciAB_496557.T0	79.2447	61.4681	145.991	43.2259	1.2892	3.3774	0.775674	0.296086	0.366477374344858	1.75591125425002	-0.366477374344858	-1.75591125425002	0.215905	0.0050245	NA	NA	NA	NA	FB-init	YFB_cap;YFB_lamellae	CC1G_03541
CopciAB_479832.T0	623.478	575.792	1323.23	242.36	1.08282	5.45978	0.923516	0.183158	0.114791301436545	2.44884285847018	-0.114791301436545	-2.44884285847018	0.417811	0.0103794	NA	NA	NA	NA	FB-init	YFB_cap	CC1G_03609
CopciAB_1000511.T0	11.3496	6.58476	9.96667	4.56749	1.72362	2.18209	0.580174	0.458277	0.785441425930715	1.12570925830806	-0.785441425930715	-1.12570925830806	0.0389545	0.00325	NA	NA	NA	NA	NA	NA	-
CopciAB_377073.T0	12.4953	7.13975	18.0235	8.9533	1.7501	2.01305	0.571397	0.496758	0.807433921371135	1.00938478614206	-0.807433921371135	-1.00938478614206	0.120244	0.0156063	NA	NA	NA	NA	NA	YFB_lamellae	CC1G_15630
CopciAB_1000437.T0	14.185	8.16941	12.0526	4.5486	1.73635	2.64975	0.575919	0.377394	0.796061662064383	1.40585505862854	-0.796061662064383	-1.40585505862854	0.0642744	0.00182495	NA	NA	NA	NA	NA	YFB_stipe;YFB_lamellae	-
CopciAB_463839.T0	12.719	7.59241	29.1773	10.507	1.67523	2.77693	0.596934	0.360109	0.744357157774051	1.47349260931371	-0.744357157774051	-1.47349260931371	0.135778	0.00262453	NA	NA	NA	NA	NA	YFB_cap	CC1G_00157
CopciAB_478164.T0	13.8034	11.0645	36.3323	6.54773	1.24754	5.54883	0.801577	0.180218	0.319087550383504	2.47218439547541	-0.319087550383504	-2.47218439547541	0.252446	0.00141729	NA	NA	NA	NA	FB-init	YFB_cap;YFB_stipe	-
CopciAB_206012.T0	15.7957	9.46516	9.11316	3.57031	1.66883	2.55248	0.599222	0.391776	0.738837623919439	1.35190061181507	-0.738837623919439	-1.35190061181507	0.0356214	0.00253048	NA	NA	NA	NA	FB-init	YFB_cap	CC1G_10495
CopciAB_469769.T0	155.745	84.0909	478.29	177.793	1.85211	2.69015	0.539926	0.371726	0.889166503136842	1.42768924792695	-0.889166503136842	-1.42768924792695	0.163501	0.0223014	NA	NA	NA	NA	FB-init	All	CC1G_04160
CopciAB_502945.T0	3.83592	2.02951	6.38206	2.53029	1.89007	2.52226	0.529082	0.396469	0.918436399180577	1.33471850912075	-0.918436399180577	-1.33471850912075	0.162296	0.00867	NA	NA	NA	NA	NA	NA	CC1G_14502
CopciAB_207709.T0	1.90933	1.05393	16.1486	0.99648	1.81163	16.2057	0.551988	0.0617068	0.857291799540242	4.01842780630506	-0.857291799540242	-4.01842780630506	0.502107	0.0005452	NA	NA	NA	NA	NA	NA	CC1G_02414
CopciAB_406075.T0	5.99766	4.52184	9.11651	2.23323	1.32638	4.0822	0.753935	0.244966	0.407488738771587	2.02934843200459	-0.407488738771587	-2.02934843200459	0.235074	0.00800755	NA	NA	NA	NA	NA	NA	CC1G_14788
CopciAB_1002242.T0	3.90276	2.37771	6.84905	3.09175	1.64139	2.21527	0.609238	0.451412	0.714921032964798	1.14748228240143	-0.714921032964798	-1.14748228240143	0.230933	0.0448805	NA	NA	NA	NA	NA	NA	-
CopciAB_375232.T0	279.393	145.381	163.662	76.7165	1.9218	2.13334	0.520347	0.468749	0.942455264803163	1.0931119603088	-0.942455264803163	-1.0931119603088	0.0435079	0.00487	NA	NA	NA	NA	FB-init	All	CC1G_02757
CopciAB_426342.T0	6733.44	4975.36	16677.9	2916.19	1.35336	5.71906	0.738902	0.174854	0.436544099867793	2.5157779757708	-0.436544099867793	-2.5157779757708	0.286003	0.00518194	NA	NA	NA	NA	FB-init	YFB_cap	CC1G_09529
CopciAB_526900.T0	22.8245	11.9518	42.6892	17.6897	1.90971	2.41323	0.523639	0.414383	0.93335484016973	1.27096356202324	-0.933354840169731	-1.27096356202324	0.0774888	0.00328909	NA	NA	NA	NA	NA	All	CC1G_14664
CopciAB_389968.T0	31.5157	18.1925	68.8867	22.0916	1.73235	3.11823	0.577251	0.320695	0.792728549862035	1.64072797288753	-0.792728549862035	-1.64072797288753	0.0783082	0.000833745	NA	NA	NA	NA	NA	YFB_cap;YFB_stipe	-
CopciAB_1002491.T0	9.1705	5.08829	15.1975	6.35945	1.80228	2.38974	0.554854	0.418455	0.849820005716405	1.25685550923219	-0.849820005716405	-1.25685550923219	0.0976473	0.00694708	NA	NA	NA	NA	NA	All	-
CopciAB_1001076.T0	3.81307	1.89906	5.53408	2.23103	2.00787	2.48051	0.49804	0.403143	1.0056663599431	1.31063671526631	-1.0056663599431	-1.31063671526631	0.203906	0.0399077	NA	NA	NA	NA	NA	NA	-
CopciAB_1002106.T0	1.45539	0.890902	5.80254	0.821543	1.63361	7.06298	0.61214	0.141583	0.708065791983794	2.82027732148602	-0.708065791983794	-2.82027732148602	0.186297	0.000288255	NA	NA	NA	NA	NA	NA	-
CopciAB_473590.T0	5.41082	2.46815	4.70925	1.02085	2.19225	4.61305	0.456152	0.216777	1.13241454110173	2.20571947720386	-1.13241454110173	-2.20571947720386	0.164432	0.00668101	NA	NA	NA	NA	NA	NA	CC1G_15780
CopciAB_389672.T0	5.394	2.70527	27.2195	13.8919	1.99389	1.95938	0.501532	0.510365	0.995584997749149	0.97039845129936	-0.995584997749149	-0.97039845129936	0.135063	0.010737	NA	NA	NA	NA	FB-init	YFB_cap;YFB_stipe	CC1G_09311
CopciAB_559279.T0	204.222	105.21	197.727	99.4041	1.9411	1.98913	0.515173	0.502734	0.956871102671434	0.99213404353456	-0.956871102671434	-0.99213404353456	0.0259585	0.0129773	NA	NA	NA	NA	FB-init	YFB_cap;YFB_stipe	-
CopciAB_442807.T0	8.94008	5.19269	36.7944	6.76846	1.72167	5.43616	0.580832	0.183953	0.783807008887242	2.44258783115882	-0.783807008887242	-2.44258783115882	0.151826	0.000467759	NA	NA	NA	NA	NA	YFB_cap;YFB_stipe	-
CopciAB_450221.T0	94.7303	47.2895	225.72	75.6643	2.0032	2.98318	0.499202	0.335213	1.00230408866852	1.57685103984785	-1.00230408866852	-1.57685103984785	0.00608395	8.69e-05	NA	NA	NA	NA	FB-init	YFB_lamellae	CC1G_07701
CopciAB_358268.T0	97.3649	30.9667	66.2828	32.6904	3.14418	2.02759	0.318048	0.493196	1.652683199985	1.0197677009281	-1.652683199985	-1.0197677009281	0.000519138	0.00144628	NA	NA	NA	NA	NA	All	CC1G_01013
CopciAB_375776.T0	130.518	61.9729	371.429	152.164	2.10604	2.44098	0.474824	0.409672	1.07453445571855	1.2874602172376	-1.07453445571855	-1.2874602172376	0.0196833	0.00589134	NA	NA	NA	NA	FB-init	All	CC1G_11366
CopciAB_451595.T0	9.09108	3.14025	13.0007	6.00337	2.89502	2.16557	0.345421	0.461772	1.53357108230433	1.1147464388219	-1.53357108230433	-1.1147464388219	0.0174151	0.0123063	NA	NA	NA	NA	NA	YFB_stipe;YFB_cap	-
CopciAB_449267.T0	7.02855	4.82175	17.3463	2.76719	1.45768	6.26859	0.686024	0.159526	0.54366943177496	2.64814056962861	-0.54366943177496	-2.64814056962861	0.132929	0.000833745	NA	NA	NA	NA	NA	YFB_cap	NA
CopciAB_1002093.T0	9.98896	4.99343	14.1461	6.58884	2.00042	2.14698	0.499894	0.465771	1.00030446721217	1.10230772842123	-1.00030446721217	-1.10230772842123	0.0286298	0.0065522	NA	NA	NA	NA	NA	NA	-
CopciAB_1002488.T0	6.58849	3.52714	13.7781	4.02221	1.86794	3.42551	0.535349	0.291927	0.901448946970794	1.7763180954634	-0.901448946970794	-1.7763180954634	0.135367	0.00423813	NA	NA	NA	NA	NA	NA	-
CopciAB_375846.T0	24.8905	7.3066	84.2115	40.2887	3.40657	2.0902	0.29355	0.478423	1.7683219474358	1.06363984538073	-1.7683219474358	-1.06363984538073	0.011339	0.0161427	NA	NA	NA	NA	FB-init	YFB_cap	CC1G_09658
CopciAB_407588.T0	31.9113	17.8941	40.9585	9.75177	1.78335	4.20011	0.560744	0.238089	0.834586559538417	2.0704276992289	-0.834586559538417	-2.0704276992289	0.0547767	0.00110899	NA	NA	NA	NA	NA	YFB_cap	CC1G_08962
CopciAB_532328.T0	118.952	56.2459	226.89	45.9908	2.11486	4.93338	0.472845	0.202701	1.0805607490472	2.30257733835342	-1.0805607490472	-2.30257733835342	0.012001	7.03e-05	NA	NA	NA	NA	FB-init	All	CC1G_03322
CopciAB_1000349.T0	2102.55	1152.19	3157.3	724.27	1.82482	4.35929	0.547998	0.229395	0.867756671048268	2.12409455968978	-0.867756671048268	-2.12409455968978	0.111267	0.0035131	NA	NA	NA	NA	FB-init	YFB_stipe	-
CopciAB_432406.T0	5.24931	2.23102	12.7254	5.7888	2.35288	2.19827	0.425012	0.454902	1.23442560409856	1.1363711506113	-1.23442560409856	-1.1363711506113	0.120828	0.020322	NA	NA	NA	NA	NA	YFB_lamellae	NA
CopciAB_468226.T0	33.8881	15.8238	87.9422	18.273	2.1416	4.81269	0.466941	0.207784	1.09868784917456	2.26684356127221	-1.09868784917456	-2.26684356127221	0.0203851	0.000134377	NA	NA	NA	NA	FB-init	All	CC1G_08400
CopciAB_401065.T0	9.67645	3.98039	15.7326	3.58084	2.43103	4.39353	0.411348	0.227607	1.28156969503971	2.13538140656476	-1.28156969503971	-2.13538140656476	0.175329	0.00876215	NA	NA	NA	NA	FB-init	YFB_stipe;YFB_cap	NA
CopciAB_1000212.T0	5.06736	2.57076	4.0109	1.51629	1.97115	2.64521	0.507317	0.378042	0.979040065910243	1.40338107071732	-0.979040065910243	-1.40338107071732	0.0612981	0.0239157	NA	NA	NA	NA	NA	NA	-
CopciAB_241026.T0	47.9791	22.7985	158.832	53.6136	2.10449	2.96252	0.475175	0.33755	1.07346814891653	1.56682731828963	-1.07346814891653	-1.56682731828963	0.0548937	0.00199256	NA	NA	NA	NA	NA	YFB_lamellae;YFB_stipe	-
CopciAB_382008.T0	355.726	177.31	486.861	102.266	2.00623	4.76073	0.498446	0.210052	1.00448969534157	2.25118336241837	-1.00448969534157	-2.25118336241837	0.115525	0.0041485	NA	NA	NA	NA	FB-init	All	CC1G_10308
CopciAB_378552.T0	160.564	76.0253	384.254	113.515	2.11199	3.38506	0.473488	0.295416	1.07860174830825	1.75917938308667	-1.07860174830825	-1.75917938308667	0.023616	0.00179327	NA	NA	NA	NA	FB-init	YFB_cap;YFB_lamellae	CC1G_14369
CopciAB_1001313.T0	19.9707	12.6096	97.633	7.67567	1.58377	12.7198	0.631405	0.0786176	0.663362396279599	3.66900445376121	-0.663362396279599	-3.66900445376121	0.107651	0.000228363	NA	NA	NA	NA	FB-init	YFB_stipe;YFB_cap	-
CopciAB_500797.T0	3.19695	1.4556	8.76391	1.55162	2.19631	5.64824	0.455308	0.177046	1.13508373435394	2.49780177788727	-1.13508373435394	-2.49780177788727	0.0887449	0.000485667	NA	NA	NA	NA	NA	All	NA
CopciAB_200136.T0	4.64079	1.91763	7.82618	2.98861	2.42006	2.61867	0.413213	0.381873	1.27504345061371	1.38883605129659	-1.27504345061371	-1.38883605129659	0.145004	0.0298139	NA	NA	NA	NA	NA	YFB_lamellae;YFB_cap	CC1G_10008
CopciAB_1001952.T0	50.4721	22.3356	160.175	9.68871	2.25972	16.5321	0.442532	0.0604883	1.17614470615634	4.04719974567361	-1.17614470615635	-4.04719974567361	0.0173091	8.92e-06	NA	NA	NA	NA	FB-init	YFB_stipe	-
CopciAB_1001271.T0	10.8521	4.43117	9.44195	3.8029	2.44904	2.48283	0.408323	0.402766	1.29221844472074	1.31198540681513	-1.29221844472074	-1.31198540681513	0.0348089	0.0164	NA	NA	NA	NA	NA	YFB_cap	-
CopciAB_129266.T0	218.753	69.5783	254.448	104.841	3.14398	2.42699	0.318068	0.412034	1.65259093241307	1.27916618094322	-1.65259093241307	-1.27916618094322	0.000761687	0.00098183	NA	NA	NA	NA	NA	All	CC1G_01611
CopciAB_31613.T0	36.4971	14.507	33.6755	11.466	2.51583	2.937	0.397483	0.340484	1.33103668669083	1.55434127438945	-1.33103668669083	-1.55434127438945	0.00255478	0.000247011	NA	NA	NA	NA	NA	All	CC1G_10387
CopciAB_458198.T0	816.708	355.186	1334.92	323.281	2.29938	4.12928	0.434899	0.242173	1.20124606092313	2.04589147958845	-1.20124606092313	-2.04589147958845	0.027187	0.00120876	NA	NA	NA	NA	FB-init	YFB_cap	CC1G_05607
CopciAB_412207.T0	227.556	85.8265	91.8473	34.4668	2.65135	2.66481	0.377166	0.375261	1.40672904385916	1.41403188789333	-1.40672904385916	-1.41403188789333	0.00608395	0.00232499	NA	NA	NA	NA	NA	YFB_cap;YFB_stipe	NA
CopciAB_440650.T0	6.03107	2.3654	48.0083	3.12579	2.54971	15.3588	0.392202	0.0651093	1.35033064585689	3.94099153843577	-1.35033064585689	-3.94099153843577	0.163148	0.000175748	NA	NA	NA	NA	FB-init	YFB_lamellae	CC1G_10161
CopciAB_264092.T0	565.294	208.802	562.629	166.722	2.70732	3.37465	0.369369	0.296327	1.43686720054477	1.75473964961782	-1.43686720054477	-1.75473964961782	0.0127205	0.00119214	NA	NA	NA	NA	NA	All	CC1G_09122
CopciAB_1001272.T0	130.473	53.1178	283.284	56.3201	2.45629	5.02989	0.407119	0.198811	1.29647925054452	2.33052775531305	-1.29647925054452	-2.33052775531305	0.0142704	0.000339	NA	NA	NA	NA	FB-init	YFB_cap;YFB_stipe	-
CopciAB_541771.T0	22.5765	8.53578	55.7502	11.6854	2.64492	4.77094	0.378084	0.209602	1.40322300893909	2.25427455107191	-1.40322300893909	-2.25427455107191	0.011339	0.000187278	NA	NA	NA	NA	FB-init	YFB_stipe;YFB_lamellae	CC1G_07867
CopciAB_1000833.T0	22.5646	9.3225	149.093	11.0373	2.42044	13.5082	0.413148	0.0740293	1.27527030457045	3.75576068180848	-1.27527030457045	-3.75576068180848	0.0221386	9.46e-06	NA	NA	NA	NA	FB-init	All	-
CopciAB_503636.T0	3.97817	1.55873	7.12932	1.42967	2.5522	4.9867	0.391819	0.200534	1.35173973822786	2.31808420505714	-1.35173973822786	-2.31808420505714	0.0346369	0.000930261	NA	NA	NA	NA	NA	NA	CC1G_08480
CopciAB_540761.T0	1.51763	0.620069	5.06303	0.509984	2.44751	9.92784	0.408578	0.100727	1.2913173864643	3.3114792577726	-1.2913173864643	-3.3114792577726	0.0423163	0.000134377	NA	NA	NA	NA	NA	YFB_cap	CC1G_09253
CopciAB_383460.T0	31.0882	12.1873	67.4083	11.8691	2.55086	5.67931	0.392025	0.176078	1.35098360178891	2.50571635758724	-1.35098360178891	-2.50571635758724	0.0162362	0.00022981	NA	NA	NA	NA	FB-init	YFB_cap;YFB_lamellae	CC1G_14975
CopciAB_502619.T0	7.77647	2.68698	9.59502	3.19758	2.89413	3.00071	0.345527	0.333254	1.53313056440577	1.5853047437119	-1.53313056440577	-1.5853047437119	0.00134413	0.000199281	NA	NA	NA	NA	FB-init	YFB_lamellae	CC1G_12313
CopciAB_378845.T0	8.9836	3.30278	6.06637	1.72391	2.72001	3.51896	0.367646	0.284175	1.44361138813295	1.81514814187555	-1.44361138813295	-1.81514814187555	0.0175476	0.00549718	NA	NA	NA	NA	NA	YFB_cap;YFB_stipe	CC1G_08951
CopciAB_465586.T0	52.2085	16.1618	101.244	17.8802	3.23036	5.66239	0.309563	0.176604	1.69169360162393	2.50140995398808	-1.69169360162393	-2.50140995398808	0.00608395	0.000107687	NA	NA	NA	NA	NA	YFB_lamellae	CC1G_00718
CopciAB_406534.T0	14.4327	4.78292	12.4768	2.20325	3.01756	5.66292	0.331394	0.176587	1.59338176205322	2.50154541949092	-1.59338176205322	-2.50154541949092	0.000519138	1.76e-05	NA	NA	NA	NA	NA	NA	CC1G_09278
CopciAB_372418.T0	6.74423	2.13494	13.611	1.65222	3.15898	8.23805	0.316558	0.121388	1.65945765189561	3.04230340698446	-1.65945765189561	-3.04230340698446	0.00384558	2.23e-05	NA	NA	NA	NA	FB-init	NA	-
CopciAB_486427.T0	4.50905	1.31877	11.3339	3.04575	3.41913	3.72122	0.292472	0.268729	1.77362902017604	1.89577652789326	-1.77362902017604	-1.89577652789326	0.00612348	0.000174133	NA	NA	NA	NA	FB-init	YFB_lamellae	CC1G_02201
CopciAB_447202.T0	258.331	80.9855	511.823	95.4782	3.18984	5.36062	0.313496	0.186546	1.67348298210255	2.42239999220305	-1.67348298210255	-2.42239999220305	0.0018144	6.29e-05	NA	NA	NA	NA	FB-init	YFB_cap	CC1G_08391
CopciAB_1000362.T0	7.10513	2.09533	11.4738	3.3142	3.39094	3.46202	0.294903	0.288849	1.76168662028998	1.79161333017497	-1.76168662028998	-1.79161333017497	0.042695	0.00681	NA	NA	NA	NA	NA	NA	-
CopciAB_1000112.T0	28.026	8.75581	48.8601	10.4506	3.20085	4.67536	0.312417	0.213887	1.67845383112563	2.22507830236766	-1.67845383112563	-2.22507830236766	0.00710517	0.00048205	NA	NA	NA	NA	NA	YFB_stipe;YFB_lamellae	-
CopciAB_546586.T0	2.89596	1.01713	5.33442	1.30014	2.8472	4.10296	0.351222	0.243727	1.5095437694561	2.03666366793749	-1.5095437694561	-2.03666366793749	0.0384147	0.00316826	NA	NA	NA	NA	NA	NA	CC1G_04115
CopciAB_493638.T0	2.23547	0.651821	5.48505	0.489739	3.42958	11.1999	0.291581	0.0892863	1.77803256124845	3.48541780860414	-1.77803256124845	-3.48541780860414	0.0218819	0.000467759	NA	NA	NA	NA	NA	YFB_lamellae	CC1G_13745
CopciAB_492261.T0	483.472	107.918	1200.22	178.061	4.48001	6.74052	0.223214	0.148357	2.16350219504911	2.75285896493381	-2.16350219504911	-2.75285896493381	0.0153221	0.00526259	NA	NA	NA	NA	FB-init	YFB_cap;YFB_stipe	CC1G_13074
CopciAB_456849.T0	3648.18	810.876	4097.81	666.466	4.49907	6.14856	0.222268	0.16264	2.16962551118086	2.62024907080829	-2.16962551118086	-2.62024907080829	0.0321821	0.0181683	NA	NA	NA	NA	FB-init	YFB_stipe	CC1G_11778
CopciAB_545185.T0	1.1599	0.0697046	9.53425	0.329092	16.6402	28.9714	0.0600953	0.0345168	4.05660406499997	4.85655645883605	-4.05660406499997	-4.85655645883605	0.0190211	0.000272699	NA	NA	NA	NA	NA	NA	CC1G_07222
CopciAB_471789.T0	2.2417	3.18273	2.68504	6.02244	0.704331	0.445839	1.41979	2.24296	-0.505674651454413	-1.16540421995106	0.505674651454413	1.16540421995106	0.28484	0.00647843	NA	NA	Ubiquitin-proteasome system	protein ubiquitination and the proteasome related genes	NA	NA	CC1G_02660
CopciAB_228974.T0	15.5262	20.6716	3.35849	11.8216	0.751089	0.284098	1.3314	3.51992	-0.412944182407946	-1.81554113503832	0.412944182407946	1.81554113503832	0.185528	0.000544285	IPR007111::IPR027417	NACHT nucleoside triphosphatase::P-loop containing nucleoside triphosphate hydrolase	NA	NA	NA	YFB_cap	CC1G_05403
CopciAB_428132.T0	4.00491	6.45473	2.31475	6.0196	0.620461	0.384535	1.6117	2.60054	-0.688587543807507	-1.37881290850152	0.688587543807507	1.37881290850152	0.283557	0.0257719	IPR007111::IPR027417	NACHT nucleoside triphosphatase::P-loop containing nucleoside triphosphate hydrolase	NA	NA	NA	All	CC1G_04698
CopciAB_393514.T0	16.9976	26.8874	6.03479	14.4874	0.632179	0.416553	1.58183	2.40065	-0.661595544214296	-1.26342652401593	0.661595544214296	1.26342652401593	0.150782	0.0107126	IPR007111::IPR027417	NACHT nucleoside triphosphatase::P-loop containing nucleoside triphosphate hydrolase	NA	NA	NA	All	CC1G_04747
CopciAB_500667.T0	5.12857	5.90541	1.13024	4.45349	0.868453	0.253787	1.15147	3.94031	-0.203480277526599	-1.9783102725154	0.203480277526599	1.9783102725154	0.518492	0.00285281	IPR007111::IPR001680::IPR019775::IPR036322::IPR027417::IPR020472::IPR011047::IPR015943	NACHT nucleoside triphosphatase::WD40 repeat::WD40 repeat, conserved site::WD40-repeat-containing domain superfamily::P-loop containing nucleoside triphosphate hydrolase::G-protein beta WD-40 repeat::Quinoprotein alcohol dehydrogenase-like superfamily::WD40/YVTN repeat-like-containing domain superfamily	NA	NA	NA	All	CC1G_08285
CopciAB_504239.T0	8.28708	6.8174	9.08632	4.14744	1.21558	2.19083	0.822654	0.456449	0.281642639993012	1.13147517267995	-0.281642639993012	-1.13147517267995	0.477266	0.0353764	IPR036291	NAD(P)-binding domain superfamily	NA	NA	NA	All	-
CopciAB_204909.T0	67.9907	37.0992	96.4324	15.7821	1.83267	6.11025	0.545651	0.163659	0.873948496432938	2.6112319133086	-0.873948496432938	-2.6112319133086	0.0917454	0.00221413	IPR036291::IPR002225	NAD(P)-binding domain superfamily::3-beta hydroxysteroid dehydrogenase/isomerase	NA	NA	FB-init	YFB_cap	CC1G_11331
CopciAB_193231.T0	94.4523	65.845	170.762	70.8162	1.43447	2.41134	0.697124	0.414706	0.52051282847107	1.26983799858573	-0.52051282847107	-1.26983799858573	0.0871416	0.000554372	IPR036291::IPR013149::IPR002364::IPR011032::IPR013154::IPR020843	NAD(P)-binding domain superfamily::Alcohol dehydrogenase-like, C-terminal::Quinone oxidoreductase/zeta-crystallin, conserved site::GroES-like superfamily::Alcohol dehydrogenase-like, N-terminal::Polyketide synthase, enoylreductase domain	NA	NA	NA	All	CC1G_01888
CopciAB_374282.T0	30.1324	20.9238	32.4565	11.5562	1.4401	2.80858	0.694396	0.356052	0.526169722160136	1.48984077037973	-0.526169722160136	-1.48984077037973	0.204455	0.00583674	IPR036291::IPR016040	NAD(P)-binding domain superfamily::NAD(P)-binding domain	NA	NA	NA	YFB_cap;YFB_stipe	CC1G_08222
CopciAB_371291.T0	50.4715	24.8874	128.281	28.4832	2.02799	4.50373	0.493099	0.222038	1.02005207625714	2.17112185022044	-1.02005207625714	-2.17112185022044	0.015561	0.000110622	IPR036291::IPR016040::IPR044516	NAD(P)-binding domain superfamily::NAD(P)-binding domain::UDP-glucuronic acid decarboxylase	Functionally poorly known genes	NA	FB-init	YFB_cap;YFB_lamellae	CC1G_01286
CopciAB_450163.T0	13.2804	15.6505	5.03926	16.4054	0.848565	0.307171	1.17846	3.25552	-0.236903741568371	-1.70288800329886	0.236903741568371	1.70288800329886	0.555013	0.000920381	IPR036291::IPR001509	NAD(P)-binding domain superfamily::NAD-dependent epimerase/dehydratase	NA	NA	NA	All	CC1G_13567
CopciAB_499059.T0	158.005	79.997	903.059	112.138	1.97513	8.05309	0.506296	0.124176	0.981947760567128	3.00954197129569	-0.981947760567128	-3.00954197129569	0.0407138	7.03e-05	IPR036291::IPR001509	NAD(P)-binding domain superfamily::NAD-dependent epimerase/dehydratase	NA	NA	FB-init	YFB_cap	CC1G_05861
CopciAB_372414.T0	4.26184	11.2354	3.04285	7.10015	0.379323	0.428561	2.63627	2.33339	-1.39850011976739	-1.22242599503012	1.39850011976739	1.22242599503012	0.0142704	0.013	IPR036291::IPR001509::IPR029044::IPR001173	NAD(P)-binding domain superfamily::NAD-dependent epimerase/dehydratase::Nucleotide-diphospho-sugar transferases::Glycosyltransferase 2-like	Cell wall biosynthesis and modification	chitin biosynthesis genes	NA	All	CC1G_15736
CopciAB_432997.T0	45.947	62.1953	37.7326	98.1654	0.738754	0.384378	1.35363	2.60161	-0.436834318836536	-1.37940268658064	0.436834318836536	1.37940268658064	0.164166	0.000508828	IPR036291::IPR002347	NAD(P)-binding domain superfamily::Short-chain dehydrogenase/reductase SDR	NA	NA	NA	All	CC1G_00015
CopciAB_362063.T0	18.707	18.5091	64.7886	14.0084	1.01069	4.625	0.98942	0.216216	0.0153448867540815	2.20945214190722	-0.0153448867540815	-2.20945214190722	0.433506	0.00591273	IPR036291::IPR002347	NAD(P)-binding domain superfamily::Short-chain dehydrogenase/reductase SDR	NA	NA	FB-init	All	CC1G_15035
CopciAB_442065.T0	19.2139	11.1821	43.708	13.1349	1.71827	3.32763	0.58198	0.300514	0.780957473967528	1.73449411644054	-0.780957473967528	-1.73449411644054	0.116607	0.000943826	IPR036291::IPR002347	NAD(P)-binding domain superfamily::Short-chain dehydrogenase/reductase SDR	NA	NA	NA	All	CC1G_07014
CopciAB_1000116.T0	25.5711	9.244	40.3416	17.8412	2.76623	2.26115	0.361502	0.442253	1.46792276065124	1.17705550023311	-1.46792276065124	-1.17705550023311	0.0155222	0.0151314	IPR036291::IPR005886::IPR016040	NAD(P)-binding domain superfamily::UDP-glucose 4-epimerase::NAD(P)-binding domain	NA	NA	FB-init	All	-
CopciAB_495358.T0	11.4764	6.42574	25.9027	10.6487	1.786	2.43247	0.55991	0.411104	0.836734172076747	1.28242306710307	-0.836734172076747	-1.28242306710307	0.016262	0.000232	IPR015375::IPR000086::IPR020084::IPR015797	NADH pyrophosphatase-like, N-terminal::NUDIX hydrolase domain::NUDIX hydrolase, conserved site::NUDIX hydrolase-like domain superfamily	NA	NA	NA	YFB_cap;YFB_lamellae	CC1G_06879
CopciAB_442723.T0	28.7658	79.087	29.6345	95.8414	0.363724	0.309204	2.74934	3.23411	-1.4590840404474	-1.69337060356972	1.4590840404474	1.69337060356972	0.00134413	0.000134377	IPR036812::IPR020471::IPR023210::IPR018170	NADP-dependent oxidoreductase domain superfamily::Aldo-keto reductase::NADP-dependent oxidoreductase domain::Aldo/keto reductase, conserved site	Functionally poorly known genes	NA	NA	YFB_cap	CC1G_06822
CopciAB_498704.T0	7.84055	7.10002	15.424	6.62562	1.1043	2.32793	0.905551	0.429565	0.143132246868014	1.21905055812405	-0.143132246868014	-1.21905055812405	0.642445	0.000511013	IPR023210::IPR020471::IPR036812::IPR044494::IPR018170	NADP-dependent oxidoreductase domain::Aldo-keto reductase::NADP-dependent oxidoreductase domain superfamily::Aldo-keto reductase family 3C2/3::Aldo/keto reductase, conserved site	NA	NA	NA	YFB_lamellae	CC1G_03387
CopciAB_442991.T0	3.59077	3.35575	9.7657	2.07152	1.07004	4.71427	0.934547	0.212122	0.0976610102364478	2.23703538559851	-0.0976610102364478	-2.23703538559851	0.648831	0.000412836	IPR044152::IPR001155::IPR013785	NADPH dehydrogenase YqjM-like::NADH:flavin oxidoreductase/NADH oxidase, N-terminal::Aldolase-type TIM barrel	NA	NA	NA	YFB_cap;YFB_lamellae	CC1G_03496
CopciAB_540743.T0	63.5498	161.918	93.8077	228.178	0.392481	0.411115	2.54789	2.43241	-1.34930420865553	-1.28238482255749	1.34930420865553	1.28238482255749	0.011339	0.00538	IPR038727::IPR027417	NadR/Ttd14, AAA domain::P-loop containing nucleoside triphosphate hydrolase	NA	NA	NA	YFB_stipe	CC1G_09229
CopciAB_511910.T0	62.86	208.283	51.6105	122.163	0.301801	0.422473	3.31344	2.36701	-1.72833028088366	-1.24306737934012	1.72833028088366	1.24306737934012	0.00125098	0.00119	IPR038445::IPR031331::IPR006823::IPR031329	Neutral ceramidase, C-terminal domain superfamily::Neutral/alkaline non-lysosomal ceramidase, C-terminal::Neutral/alkaline nonlysosomal ceramidase::Neutral/alkaline non-lysosomal ceramidase, N-terminal	NA	NA	NA	YFB_cap	CC1G_14103
CopciAB_412914.T0	92.1877	62.111	238.452	42.4758	1.48424	5.61383	0.673744	0.178132	0.569726611601073	2.48898436979159	-0.569726611601073	-2.48898436979159	0.164527	0.000673052	IPR005248::IPR045094::IPR014729::IPR004821	Nicotinate/nicotinamide nucleotide adenylyltransferase::Nicotinamide/nicotinate mononucleotide adenylyltransferase, eukaryotic::Rossmann-like alpha/beta/alpha sandwich fold::Cytidyltransferase-like domain	NA	NA	NA	All	CC1G_09352
CopciAB_442025.T0	28.1474	28.8646	54.6057	25.1353	0.975153	2.17247	1.02548	0.460305	-0.0363001108965935	1.11933782228369	0.0363001108965935	-1.11933782228369	0.837828	0.00702065	IPR045469	Nis1-like	conserved developmentally regulated protein of unknown function	NA	FB-init	YFB_cap	CC1G_08051
CopciAB_110021.T0	31.052	5.88518	233.143	19.835	5.2763	11.7541	0.189527	0.0850767	2.39952676405835	3.55509207960499	-2.39952676405835	-3.55509207960499	0.00319411	6.29e-05	IPR004136::IPR013785	Nitronate monooxygenase::Aldolase-type TIM barrel	Functionally poorly known genes	NA	FB-init	All	CC1G_05135
CopciAB_221112.T0	25.8567	17.8289	126.813	12.4325	1.45027	10.2001	0.689525	0.0980385	0.536324679156196	3.35050811028372	-0.536324679156196	-3.35050811028372	0.196414	0.000391196	IPR029479::IPR000415	Nitroreductase::Nitroreductase-like	NA	NA	FB-init	YFB_cap	CC1G_14853
CopciAB_221105.T0	51.0072	42.9213	116.982	39.4437	1.18839	2.96579	0.841476	0.337178	0.249006059461382	1.56841741160889	-0.249006059461382	-1.56841741160889	0.48592	0.000973575	IPR000415::IPR029479	Nitroreductase-like::Nitroreductase	NA	NA	FB-init	All	CC1G_09025
CopciAB_440521.T0	77.2207	45.8819	28.9721	13.7096	1.68303	2.11328	0.594166	0.473199	0.751062949145419	1.07948202620226	-0.75106294914542	-1.07948202620226	0.0922289	0.0276992	IPR002509::IPR011330	NodB homology domain::Glycoside hydrolase/deacetylase, beta/alpha-barrel	Cell wall biosynthesis and modification	chitin remodeling genes	NA	YFB_cap	CC1G_06074
CopciAB_464952.T0	375.628	203.433	285.92	132.347	1.84645	2.16037	0.54158	0.462883	0.884753049034047	1.11127947265337	-0.884753049034047	-1.11127947265337	0.0509735	0.0100375	IPR002509::IPR011330	NodB homology domain::Glycoside hydrolase/deacetylase, beta/alpha-barrel	Cell wall biosynthesis and modification	chitin remodeling genes	NA	YFB_stipe;YFB_cap	CC1G_09057
CopciAB_495380.T0	62.244	43.8047	90.6178	40.8205	1.42094	2.21991	0.703758	0.450469	0.506849701227672	1.15049975666606	-0.506849701227672	-1.15049975666606	0.0493926	0.000247011	IPR004240	Nonaspanin (TM9SF)	Transporters	transporter encoding genes	NA	YFB_cap	CC1G_06855
CopciAB_446936.T0	3.6522	6.50835	1.56427	10.6451	0.561156	0.146947	1.78204	6.80519	-0.833527009647101	-2.7666364395315	0.833527009647101	2.7666364395315	0.110509	0.00030866	IPR032710	NTF2-like domain superfamily	NA	NA	NA	NA	NA
CopciAB_96007.T0	25.8941	14.0472	5.44957	18.2593	1.84337	0.298454	0.542486	3.3506	0.882341806451016	-1.74441789713249	-0.882341806451016	1.74441789713249	0.0363702	0.00157	IPR032710	NTF2-like domain superfamily	NA	NA	NA	YFB_lamellae	CC1G_10342
CopciAB_481022.T0	7.07104	22.8331	18.7207	31.4068	0.309683	0.596071	3.22911	1.67765	-1.69113530681127	-0.746444903053183	1.69113530681127	0.746444903053184	0.0256762	0.123109	IPR032710	NTF2-like domain superfamily	NA	NA	NA	NA	CC1G_08239
CopciAB_276400.T0	2.68735	6.2032	2.98823	4.83699	0.43322	0.617788	2.3083	1.61868	-1.20682872199083	-0.69481659158099	1.20682872199083	0.69481659158099	0.0299084	0.103212	IPR032710	NTF2-like domain superfamily	NA	NA	NA	NA	CC1G_10734
CopciAB_180813.T0	31.9255	69.7358	21.4515	39.0442	0.457807	0.549416	2.18433	1.82011	-1.12718865663889	-0.864028204288466	1.12718865663889	0.864028204288466	0.0060802	0.00957779	IPR032710	NTF2-like domain superfamily	NA	NA	NA	All	CC1G_03859
CopciAB_455033.T0	4.60006	6.46614	24.9379	7.00358	0.711408	3.56074	1.40566	0.28084	-0.49125152334059	1.83217782819571	0.49125152334059	-1.83217782819571	0.801689	0.00266326	IPR032710	NTF2-like domain superfamily	NA	NA	FB-init	YFB_cap	CC1G_06881
CopciAB_362155.T0	83.6564	54.6244	259.99	116.447	1.53148	2.23269	0.652962	0.447891	0.6149295299061	1.15878104258847	-0.6149295299061	-1.15878104258847	0.0779211	0.00300296	IPR007128	Nuclear MIS12/MIND complex subunit PMF1/Nnf1	NA	NA	NA	All	CC1G_00966
CopciAB_500297.T0	60.9092	27.5629	60.5511	24.4826	2.20983	2.47323	0.452524	0.40433	1.14393242966757	1.30639479141552	-1.14393242966757	-1.30639479141552	0.0346878	0.00801	IPR026756	Nucleolar and spindle-associated protein 1	Functionally poorly known genes	NA	FB-init	YFB_stipe	CC1G_06975
CopciAB_438569.T0	492.291	509.842	489.614	1278.36	0.965576	0.383002	1.03565	2.61096	-0.0505388553287906	-1.38457769382968	0.0505388553287907	1.38457769382968	0.967673	0.0316128	IPR036850::IPR034907::IPR001564::IPR023005	Nucleoside diphosphate kinase-like domain superfamily::Nucleoside diphosphate kinase-like domain::Nucleoside diphosphate kinase::Nucleoside diphosphate kinase, active site	Cell division, proliferation and growth	cell division-related genes	NA	YFB_lamellae;YFB_stipe	CC1G_03855
CopciAB_379071.T0	13.6138	7.25804	38.2523	7.92168	1.87569	4.82881	0.533138	0.20709	0.90741979195948	2.27166738423112	-0.90741979195948	-2.27166738423112	0.0297975	7.03e-05	IPR035994::IPR000845	Nucleoside phosphorylase superfamily::Nucleoside phosphorylase domain	NA	NA	NA	YFB_lamellae;YFB_cap	CC1G_05833
CopciAB_418006.T0	23.6255	46.889	16.1752	37.0976	0.503859	0.436016	1.98468	2.29349	-0.98890670566412	-1.19754561248383	0.98890670566412	1.19754561248383	0.0690271	0.0199988	IPR003697::IPR029001	Nucleoside triphosphate pyrophosphatase Maf-like protein::Inosine triphosphate pyrophosphatase-like	NA	NA	NA	YFB_cap;YFB_lamellae	CC1G_08070
CopciAB_193545.T0	39.1152	10.982	65.7946	16.5991	3.56175	3.96374	0.280761	0.252287	1.83258743943786	1.98686059450859	-1.83258743943786	-1.98686059450859	0.00430134	0.000548	IPR012677::IPR034862::IPR007201::IPR000504::IPR035979	Nucleotide-binding alpha-beta plait domain superfamily::Fungal Mei2-like, RNA recognition motif 3::Mei2-like, C-terminal RNA recognition motif::RNA recognition motif domain::RNA-binding domain superfamily	Transcriptional regulators	RNA-binding protein	FB-init	All	CC1G_01879
CopciAB_453097.T0	57.6801	38.1696	118.008	54.6966	1.51115	2.1575	0.661747	0.4635	0.59564742932648	1.10935890409614	-0.59564742932648	-1.10935890409614	0.120488	0.00702085	IPR029044	Nucleotide-diphospho-sugar transferases	NA	NA	FB-init	YFB_cap;YFB_stipe	CC1G_14119
CopciAB_448649.T0	82.8065	47.568	157.192	52.6164	1.7408	2.98751	0.574448	0.334727	0.799752039305795	1.5789420899797	-0.799752039305795	-1.5789420899797	0.0114005	9.82e-05	IPR029044::IPR005835	Nucleotide-diphospho-sugar transferases::Nucleotidyl transferase domain	Functionally poorly known genes	NA	NA	YFB_cap;YFB_lamellae	CC1G_02033
CopciAB_477179.T0	25.4501	40.2608	8.43925	28.5222	0.63213	0.295883	1.58195	3.37971	-0.661706169266817	-1.75689987845222	0.661706169266817	1.75689987845222	0.142964	0.00296722	IPR021139	NYN domain	NA	NA	NA	All	CC1G_03863
CopciAB_501966.T0	13.9291	6.00506	36.8025	7.6093	2.31957	4.83652	0.431115	0.20676	1.21385531073471	2.27396901709588	-1.21385531073471	-2.27396901709588	0.00160141	4.76e-06	IPR016461::IPR029063::IPR036388::IPR001077::IPR036390	O-methyltransferase COMT-type::S-adenosyl-L-methionine-dependent methyltransferase superfamily::Winged helix-like DNA-binding domain superfamily::O-methyltransferase domain::Winged helix DNA-binding domain superfamily	NA	NA	NA	All	CC1G_06645
CopciAB_450400.T0	14.3382	17.6791	20.876	46.7922	0.811022	0.446142	1.23301	2.24144	-0.302187851597076	-1.16442474871375	0.302187851597076	1.16442474871375	0.541752	0.00769208	IPR004467::IPR000836::IPR029057::IPR023031	Orotate phosphoribosyl transferase domain::Phosphoribosyltransferase domain::Phosphoribosyltransferase-like::Orotate phosphoribosyltransferase	NA	NA	NA	YFB_lamellae	CC1G_05488
CopciAB_492536.T0	9.19684	9.92616	2.62465	8.36946	0.926525	0.313599	1.0793	3.18879	-0.110097891381914	-1.67300805674722	0.110097891381914	1.67300805674722	0.694713	0.0200355	IPR002058::IPR043519::IPR045862::IPR002934	PAP/25A-associated::Nucleotidyltransferase superfamily::Nucleotidyltransferase Trf4-like::Polymerase, nucleotidyl transferase domain	NA	NA	NA	NA	CC1G_07969
CopciAB_354306.T0	38.6242	44.986	8.24973	30.1808	0.858582	0.273344	1.16471	3.6584	-0.219971671081041	-1.87121266770096	0.219971671081041	1.87121266770096	0.418129	0.00060947	IPR002058::IPR002934::IPR045862::IPR043519	PAP/25A-associated::Polymerase, nucleotidyl transferase domain::Nucleotidyltransferase Trf4-like::Nucleotidyltransferase superfamily	NA	NA	NA	YFB_cap;YFB_lamellae	CC1G_07968
CopciAB_502116.T0	87.0473	143.205	40.0734	95.5836	0.607851	0.41925	1.64514	2.38521	-0.718211403510726	-1.2541167623582	0.718211403510726	1.2541167623582	0.07853	0.0014143	IPR003100::IPR003165::IPR045246::IPR032474::IPR032472::IPR012337::IPR036397::IPR032473::IPR014811::IPR036085	PAZ domain::Piwi domain::Argonaute-like, PIWI domain::Protein argonaute, N-terminal::Argonaute linker 2 domain::Ribonuclease H-like superfamily::Ribonuclease H superfamily::Protein argonaute, Mid domain::Argonaute, linker 1 domain::PAZ domain superfamily	Transcriptional regulators	RNA interference related genes	NA	All	CC1G_04830
CopciAB_291832.T0	19.1349	29.7085	7.44116	16.5285	0.644091	0.450202	1.55258	2.22122	-0.63466357142651	-1.15135441331124	0.63466357142651	1.15135441331124	0.0318618	0.000599958	IPR000270::IPR036871	PB1 domain::PX domain superfamily	NA	NA	NA	All	CC1G_10951
CopciAB_481457.T0	26.7235	33.4529	20.8465	67.6111	0.798839	0.30833	1.25182	3.24328	-0.324023377156532	-1.69745476787721	0.324023377156532	1.69745476787721	0.500995	0.00300597	IPR024370	PBP domain	NA	NA	NA	NA	CC1G_09458
CopciAB_546324.T0	3.44072	5.33013	1.26507	5.34728	0.645524	0.236582	1.54913	4.22687	-0.631457726194179	-2.07958895035033	0.631457726194179	2.07958895035033	0.223003	0.00470224	IPR036610::IPR035810::IPR008914	PEBP-like superfamily::Phosphatidylethanolamine-binding protein, eukaryotic::Phosphatidylethanolamine-binding protein	Functionally poorly known genes	NA	NA	YFB_lamellae;YFB_cap	CC1G_05577
CopciAB_371647.T0	2.5743	5.09519	5.53894	11.7363	0.505241	0.471947	1.97925	2.11888	-0.984956636191054	-1.08330174023265	0.984956636191054	1.08330174023265	0.134953	0.0221797	IPR011050::IPR000743::IPR012334	Pectin lyase fold/virulence factor::Glycoside hydrolase, family 28::Pectin lyase fold	NA	NA	NA	YFB_stipe	CC1G_11193
CopciAB_1000037.T0	29.6624	66.3891	58.8752	83.8536	0.446796	0.702119	2.23816	1.42426	-1.16231050644783	-0.510213454603042	1.16231050644783	0.510213454603042	0.0350903	0.261284	IPR012334::IPR011050::IPR024535::IPR039279	Pectin lyase fold::Pectin lyase fold/virulence factor::Pectate lyase superfamily protein::Polygalacturonase QRT3-like	NA	NA	FB-init	YFB_stipe;YFB_cap	-
CopciAB_449076.T0	10.6536	14.7561	4.5719	25.2526	0.721975	0.181047	1.38509	5.52343	-0.469978930877454	-2.46556445146471	0.469978930877454	2.46556445146471	0.453166	0.000833492	IPR001578::IPR036959::IPR038765	Peptidase C12, ubiquitin carboxyl-terminal hydrolase::Peptidase C12, ubiquitin carboxyl-terminal hydrolase superfamily::Papain-like cysteine peptidase superfamily	NA	NA	NA	YFB_lamellae	CC1G_02656
CopciAB_413682.T0	28.7725	34.2016	27.1281	61.0007	0.841261	0.444717	1.18869	2.24862	-0.249374029622537	-1.16903970172182	0.249374029622537	1.16903970172182	0.532558	0.0110155	IPR001578::IPR036959::IPR038765	Peptidase C12, ubiquitin carboxyl-terminal hydrolase::Peptidase C12, ubiquitin carboxyl-terminal hydrolase superfamily::Papain-like cysteine peptidase superfamily	NA	NA	NA	YFB_lamellae	CC1G_01998
CopciAB_470105.T0	12.1517	18.3332	4.6764	12.3346	0.662823	0.379129	1.5087	2.63763	-0.593305039704094	-1.39924103530677	0.593305039704094	1.39924103530677	0.247751	0.025132	IPR011600	Peptidase C14, caspase domain	NA	NA	NA	All	NA
CopciAB_375384.T0	41.3741	116.409	35.8874	86.3741	0.35542	0.415488	2.81357	2.40681	-1.49240307346405	-1.26712250155799	1.49240307346405	1.26712250155799	0.0022491	0.00106478	IPR011600::IPR029030	Peptidase C14, caspase domain::Caspase-like domain superfamily	NA	NA	NA	YFB_cap	NA
CopciAB_468897.T0	5.61399	10.9473	1.07647	4.02296	0.512818	0.267581	1.95001	3.73718	-0.963479822363258	-1.90195183784396	0.963479822363258	1.90195183784396	0.0858801	0.00740796	IPR001300::IPR022684::IPR038765	Peptidase C2, calpain, catalytic domain::Peptidase C2, calpain family::Papain-like cysteine peptidase superfamily	NA	NA	NA	NA	CC1G_07471
CopciAB_3796.T0	26.4476	36.3389	16.6681	34.2825	0.727805	0.486198	1.37399	2.05677	-0.458375938279074	-1.04038395545953	0.458375938279074	1.04038395545953	0.175121	0.00427336	IPR039461::IPR005317	Peptidase family M49::Dipeptidyl-peptidase 3	NA	NA	NA	All	CC1G_13912
CopciAB_447968.T0	828.588	780.89	318.409	762.686	1.06108	0.417484	0.942435	2.3953	0.0855355846918139	-1.26020779285688	-0.0855355846918139	1.26020779285688	0.691009	0.0106173	IPR031755	Peptidase inhibitor I66	NA	NA	NA	YFB_cap;YFB_stipe	CC1G_03146
CopciAB_497809.T0	22.7868	27.6765	174.87	25.986	0.823329	6.7294	1.21458	0.148602	-0.280459528529195	2.75047711078039	0.280459528529195	-2.75047711078039	0.752806	0.00114681	IPR031755	Peptidase inhibitor I66	NA	NA	FB-init	YFB_cap	CC1G_09479
CopciAB_367957.T0	4081.71	2868.02	6879.21	1863.04	1.42318	3.69247	0.702652	0.270821	0.509116864499677	1.88458737269229	-0.509116864499677	-1.88458737269229	0.205517	0.0019879	IPR031755	Peptidase inhibitor I66	NA	NA	FB-init	YFB_cap	CC1G_09480
CopciAB_137716.T0	30.1003	21.0458	52.6904	20.6619	1.43022	2.55012	0.699191	0.392139	0.516241900452967	1.35056248669074	-0.516241900452967	-1.35056248669074	0.0645543	0.000175748	IPR011650::IPR001261::IPR047177::IPR017141::IPR036264::IPR002933	Peptidase M20, dimerisation domain::ArgE/DapE/ACY1/CPG2/YscS, conserved site::Peptidase M20A::Peptidase M20, carboxypeptidase S::Bacterial exopeptidase dimerisation domain::Peptidase M20	NA	NA	NA	All	CC1G_09019
CopciAB_471828.T0	10.086	7.13042	18.1638	8.45349	1.41451	2.14868	0.706961	0.465403	0.500297670743538	1.10344792498092	-0.500297670743538	-1.10344792498092	0.113355	0.00142383	IPR007484::IPR045175::IPR018247	Peptidase M28::Peptidase M28 family::EF-Hand 1, calcium-binding site	NA	NA	NA	YFB_cap;YFB_lamellae	CC1G_00900
CopciAB_359012.T0	216.484	107.983	241.424	98.3019	2.0048	2.45595	0.498802	0.407175	1.00346087144606	1.29627880314449	-1.00346087144606	-1.29627880314449	0.0311745	0.00422728	IPR001842::IPR011096::IPR027268	Peptidase M36, fungalysin::FTP domain::Peptidase M4/M1, CTD superfamily	NA	NA	FB-init	All	CC1G_14256
CopciAB_468666.T0	3.56435	6.62881	2.71088	5.95038	0.537706	0.45558	1.85975	2.195	-0.895109363524422	-1.13422258275439	0.895109363524422	1.13422258275439	0.0354458	0.00427336	IPR001842::IPR027268	Peptidase M36, fungalysin::Peptidase M4/M1, CTD superfamily	NA	NA	NA	YFB_lamellae	CC1G_09217
CopciAB_491298.T0	223.259	405.818	83.5294	340.977	0.550146	0.244971	1.8177	4.08212	-0.862113792927318	-2.02931718435679	0.862113792927318	2.02931718435679	0.134215	0.00305203	IPR008754::IPR024079	Peptidase M43, pregnancy-associated plasma-A::Metallopeptidase, catalytic domain superfamily	NA	NA	NA	YFB_cap	CC1G_08950
CopciAB_439609.T0	1.83516	6.28748	1.5909	4.51203	0.291876	0.35259	3.42612	2.83616	-1.77657403424571	-1.50393836207328	1.77657403424571	1.50393836207328	0.0154265	0.0157	IPR008754::IPR024079	Peptidase M43, pregnancy-associated plasma-A::Metallopeptidase, catalytic domain superfamily	NA	NA	NA	NA	CC1G_00128
CopciAB_376567.T0	31.1866	25.3225	81.0412	36.6554	1.23158	2.21089	0.811966	0.452306	0.300508013224023	1.14462760279883	-0.300508013224023	-1.14462760279883	0.318736	0.00968161	IPR008915::IPR036034::IPR035269::IPR040815::IPR024958	Peptidase M50::PDZ superfamily::26S Proteasome non-ATPase regulatory subunit 9::Nas2, N-terminal::GRASP-type PDZ domain	NA	NA	NA	All	CC1G_04975
CopciAB_360998.T0	66.1889	32.2367	152.43	77.7651	2.05322	1.96013	0.487041	0.510169	1.03788492380918	0.970952812867856	-1.03788492380918	-0.970952812867856	0.0218819	0.0104856	IPR019165	Peptidase M76, ATP23	NA	NA	NA	All	CC1G_13779
CopciAB_462412.T0	4.24692	6.84998	2.62953	7.094	0.61999	0.370669	1.61293	2.69782	-0.689682114705352	-1.43179479343229	0.689682114705352	1.43179479343229	0.234367	0.0122551	IPR002410::IPR000073::IPR029058	Peptidase S33::Alpha/beta hydrolase fold-1::Alpha/Beta hydrolase fold	NA	NA	NA	All	CC1G_04657
CopciAB_378573.T0	133.822	225.368	87.0851	185.507	0.593791	0.469443	1.68409	2.13018	-0.751972963165518	-1.0909775179798	0.751972963165518	1.0909775179798	0.030273	0.00120783	IPR002410::IPR005944::IPR029058::IPR000073	Peptidase S33::Proline iminopeptidase::Alpha/Beta hydrolase fold::Alpha/beta hydrolase fold-1	NA	NA	NA	All	CC1G_11653
CopciAB_415885.T0	22.4782	34.379	3.60572	28.7018	0.653835	0.125627	1.52944	7.96007	-0.61300045322304	-2.99278090065927	0.61300045322304	2.99278090065927	0.262024	0.000272699	IPR037045::IPR034193::IPR015500::IPR036852::IPR000209::IPR010259::IPR022398::IPR023828	Peptidase S8 propeptide/proteinase inhibitor I9 superfamily::Proteinase K-like catalytic domain::Peptidase S8, subtilisin-related::Peptidase S8/S53 domain superfamily::Peptidase S8/S53 domain::Peptidase S8 propeptide/proteinase inhibitor I9::Peptidase S8, subtilisin, His-active site::Peptidase S8, subtilisin, Ser-active site	NA	NA	NA	YFB_cap	CC1G_04562
CopciAB_446945.T0	4.84321	7.41525	2.71367	8.95939	0.653142	0.302886	1.53106	3.30158	-0.614532119270627	-1.72315497765052	0.614532119270626	1.72315497765052	0.214322	0.00222431	IPR001375::IPR045550::IPR029058	Peptidase S9, prolyl oligopeptidase, catalytic domain::Acylamino-acid-releasing enzyme, N-terminal domain::Alpha/Beta hydrolase fold	NA	NA	NA	YFB_lamellae	CC1G_15336
CopciAB_366995.T0	8.85629	15.2629	4.7473	16.7771	0.58025	0.282963	1.72339	3.53403	-0.785252365003683	-1.82131419902717	0.785252365003683	1.82131419902717	0.126163	0.00194845	IPR001375::IPR029058	Peptidase S9, prolyl oligopeptidase, catalytic domain::Alpha/Beta hydrolase fold	NA	NA	NA	YFB_lamellae	CC1G_14314
CopciAB_433532.T0	13.6676	13.3399	14.8402	34.4777	1.02457	0.430428	0.976023	2.32327	0.0350134541801873	-1.2161556900267	-0.0350134541801874	1.2161556900267	0.965589	0.00119214	IPR016965::IPR036412::IPR023214::IPR006384	Phosphatase PHOSPHO-type::HAD-like superfamily::HAD superfamily::HAD hydrolase, subfamily IA, Pyridoxal phosphate phosphatase-like	NA	NA	NA	All	CC1G_03200
CopciAB_443129.T0	89.9084	52.9426	252.421	24.1175	1.69823	10.4663	0.58885	0.0955449	0.764028291527018	3.38767723505273	-0.764028291527018	-3.38767723505273	0.119789	0.00777266	IPR001204	Phosphate transporter	NA	NA	FB-init	YFB_cap	CC1G_09076
CopciAB_380219.T0	6.71343	18.5371	12.4467	66.9213	0.362162	0.185991	2.76119	5.37662	-1.46529146973557	-2.4266987324208	1.46529146973557	2.4266987324208	0.0445424	0.000673052	IPR043216::IPR036938::IPR000326	Phosphatidate (PA) phosphatase-related::Phosphatidic acid phosphatase type 2/haloperoxidase superfamily::Phosphatidic acid phosphatase type 2/haloperoxidase	Lipid metabolism	other lipid metabolism related genes	NA	NA	CC1G_11525
CopciAB_373233.T0	6.43208	14.3742	4.09015	8.12894	0.447473	0.503159	2.23477	1.98744	-1.16012661294304	-0.990914834866997	1.16012661294304	0.990914834866997	0.027599	0.0340374	IPR043216::IPR000326::IPR036938	Phosphatidate (PA) phosphatase-related::Phosphatidic acid phosphatase type 2/haloperoxidase::Phosphatidic acid phosphatase type 2/haloperoxidase superfamily	NA	NA	NA	All	NA
CopciAB_546454.T0	3.66244	4.63139	1.01481	5.31368	0.790786	0.19098	1.26457	5.23616	-0.338641227225618	-2.38850890948417	0.338641227225618	2.38850890948417	0.358993	0.000369878	IPR019236	Phosphatidate phosphatase APP1, catalytic domain	NA	NA	NA	NA	CC1G_08982
CopciAB_472799.T0	41.5093	160.247	21.066	63.9132	0.259033	0.329604	3.86051	3.03395	-1.9487900737286	-1.60119593975791	1.9487900737286	1.60119593975791	0.000160832	0.000108613	IPR036938	Phosphatidic acid phosphatase type 2/haloperoxidase superfamily	NA	NA	FB-init	YFB_cap	CC1G_05355
CopciAB_496199.T0	58.4481	57.0521	13.855	52.1621	1.02447	0.265614	0.976115	3.76487	0.0348765880495594	-1.91259870890001	-0.0348765880495592	1.91259870890001	0.931006	0.00515975	IPR003817::IPR022237	Phosphatidylserine decarboxylase-related::L-tryptophan decarboxylase PsiD-like	NA	NA	FB-init	YFB_cap	CC1G_09241
CopciAB_178286.T0	1433.33	2764.2	739.32	2766.91	0.518534	0.267201	1.92852	3.7425	-0.947490753357254	-1.90400348612397	0.947490753357254	1.90400348612397	0.102495	0.00134636	IPR003817::IPR022237	Phosphatidylserine decarboxylase-related::L-tryptophan decarboxylase PsiD-like	NA	NA	NA	YFB_cap	CC1G_09240
CopciAB_361342.T0	790.775	1228.78	385.222	1084.81	0.643543	0.355105	1.5539	2.81607	-0.635891117127819	-1.4936806790138	0.635891117127819	1.4936806790138	0.166854	0.00128154	IPR003817::IPR022237	Phosphatidylserine decarboxylase-related::L-tryptophan decarboxylase PsiD-like	NA	NA	NA	YFB_stipe	CC1G_06249
CopciAB_493553.T0	100.373	156.141	82.7195	179.54	0.642838	0.460729	1.5556	2.17047	-0.637473112165822	-1.11800830868469	0.637473112165822	1.11800830868469	0.108558	0.00317377	IPR008210::IPR001272::IPR015994::IPR013035	Phosphoenolpyruvate carboxykinase, N-terminal::Phosphoenolpyruvate carboxykinase, ATP-utilising::Phosphoenolpyruvate carboxykinase (ATP), conserved site::Phosphoenolpyruvate carboxykinase, C-terminal	basic metabolism and acetyl-CoA	NA	NA	All	NA
CopciAB_499160.T0	8.04911	10.9819	2.0193	10.49	0.732944	0.192497	1.36436	5.19487	-0.448224747217829	-2.3770885418671	0.448224747217829	2.3770885418671	0.348288	0.00225654	IPR035476::IPR001672::IPR018189::IPR023096::IPR035482::IPR046348	Phosphoglucose isomerase, SIS domain 1::Phosphoglucose isomerase (PGI)::Phosphoglucose isomerase, conserved site::Phosphoglucose isomerase, C-terminal::Phosphoglucose isomerase, SIS domain 2::SIS domain superfamily	basic metabolism and acetyl-CoA	NA	NA	YFB_lamellae	CC1G_15643
CopciAB_420336.T0	92.4425	85.5509	251.866	119.891	1.08056	2.10079	0.92545	0.476012	0.111772993028773	1.07093082522265	-0.111772993028773	-1.07093082522265	0.636057	0.021966	IPR005002::IPR036412::IPR023214::IPR043169::IPR006379	Phosphomannomutase::HAD-like superfamily::HAD superfamily::Phosphomannomutase, cap domain::HAD-superfamily hydrolase, subfamily IIB	NA	NA	NA	YFB_cap	CC1G_05690
CopciAB_441281.T0	61.3297	29.5841	284.827	36.8624	2.07306	7.72676	0.482378	0.12942	1.05176317381421	2.94986434413413	-1.05176317381421	-2.94986434413413	0.0497801	0.000355948	IPR029057::IPR000836	Phosphoribosyltransferase-like::Phosphoribosyltransferase domain	NA	NA	NA	YFB_cap	CC1G_12053
CopciAB_40535.T0	39.3806	85.9122	36.0659	64.2252	0.458382	0.561553	2.18159	1.78077	-1.12537898120685	-0.832505027015876	1.12537898120685	0.832505027015876	0.00638959	0.00939984	IPR008775	Phytanoyl-CoA dioxygenase-like	NA	NA	NA	All	CC1G_03299
CopciAB_375788.T0	25.4497	15.776	3.63799	10.2672	1.61319	0.354332	0.619888	2.82221	0.689919394449736	-1.49682527431804	-0.689919394449736	1.49682527431804	0.115525	0.0129056	IPR006461	PLAC8 motif-containing protein	NA	NA	NA	YFB_cap	CC1G_11374
CopciAB_20997.T0	60.2039	48.6429	88.9912	42.7408	1.23767	2.08212	0.807969	0.480281	0.307628822665834	1.05804999042378	-0.307628822665834	-1.05804999042378	0.336346	0.00457899	IPR017946::IPR030395	PLC-like phosphodiesterase, TIM beta/alpha-barrel domain superfamily::Glycerophosphodiester phosphodiesterase domain	Lipid metabolism	other lipid metabolism related genes	NA	YFB_lamellae	CC1G_01407
CopciAB_496853.T0	28.2477	45.6241	25.1537	53.3755	0.619138	0.47126	1.61515	2.12197	-0.691666024382648	-1.08540503382211	0.691666024382648	1.08540503382211	0.057028	0.00301816	IPR027417	P-loop containing nucleoside triphosphate hydrolase	Functionally poorly known genes	NA	NA	All	CC1G_00433
CopciAB_471396.T0	37.1317	37.4569	69.4831	34.6065	0.991318	2.0078	1.00876	0.498057	-0.0125800946398212	1.00561807104921	0.0125800946398213	-1.00561807104921	0.935961	0.0022835	IPR027417	P-loop containing nucleoside triphosphate hydrolase	NA	NA	NA	All	NA
CopciAB_463799.T0	24.5769	63.5611	31.5805	53.3017	0.386665	0.592485	2.58622	1.68781	-1.37084273006728	-0.755148558170656	1.37084273006728	0.755148558170656	0.00112392	0.00847289	IPR027417::IPR041569::IPR003960::IPR003959::IPR003593	P-loop containing nucleoside triphosphate hydrolase::AAA ATPase, AAA+ lid domain::ATPase, AAA-type, conserved site::ATPase, AAA-type, core::AAA+ ATPase domain	NA	NA	NA	All	NA
CopciAB_379580.T0	5.76824	4.31886	9.98023	3.66976	1.33559	2.71958	0.74873	0.367703	0.41748218051716	1.44338604483234	-0.41748218051716	-1.44338604483234	0.208781	0.00198847	IPR027417::IPR011527::IPR003593::IPR017871::IPR003439::IPR036640	P-loop containing nucleoside triphosphate hydrolase::ABC transporter type 1, transmembrane domain::AAA+ ATPase domain::ABC transporter-like, conserved site::ABC transporter-like, ATP-binding domain::ABC transporter type 1, transmembrane domain superfamily	NA	NA	FB-init	All	CC1G_15458
CopciAB_437786.T0	26.5573	55.4881	7.72576	10.4685	0.478611	0.738003	2.08938	1.35501	-1.06307348465044	-0.438301908383459	1.06307348465044	0.438301908383459	0.0217128	0.293897	IPR027417::IPR006703	P-loop containing nucleoside triphosphate hydrolase::AIG1-type guanine nucleotide-binding (G) domain	NA	NA	NA	All	CC1G_12342
CopciAB_427225.T0	91.0798	112.346	5.91725	21.0724	0.810706	0.280806	1.23349	3.56117	-0.302749476451336	-1.83235297625218	0.302749476451336	1.83235297625218	0.497292	0.001812	IPR027417::IPR006703::IPR045058	P-loop containing nucleoside triphosphate hydrolase::AIG1-type guanine nucleotide-binding (G) domain::GTPase GIMA/IAN/Toc	NA	NA	NA	NA	CC1G_12343
CopciAB_360999.T0	13.2053	16.4897	5.36656	13.0477	0.80082	0.411302	1.24872	2.4313	-0.320449320198649	-1.28173084575473	0.320449320198649	1.28173084575473	0.47155	0.00939984	IPR027417::IPR002110::IPR036770	P-loop containing nucleoside triphosphate hydrolase::Ankyrin repeat::Ankyrin repeat-containing domain superfamily	NA	NA	NA	All	CC1G_00720
CopciAB_224847.T0	28.8427	13.9126	38.5645	20.1003	2.07314	1.9186	0.482361	0.521214	1.05181573129196	0.940052665811653	-1.05181573129196	-0.940052665811653	0.024371	0.0115752	IPR027417::IPR008921::IPR003593	P-loop containing nucleoside triphosphate hydrolase::DNA polymerase III, clamp loader complex, gamma/delta/delta subunit, C-terminal::AAA+ ATPase domain	Cell division, proliferation and growth	cell division-related genes	NA	YFB_lamellae	CC1G_11164
CopciAB_497690.T0	24.5506	46.3407	7.75834	29.4895	0.529785	0.263088	1.88756	3.80101	-0.916522414688803	-1.92638299444711	0.916522414688803	1.92638299444711	0.0468549	0.000389683	IPR027417::IPR003130::IPR000375::IPR022812::IPR045063::IPR001401::IPR030381::IPR020850	P-loop containing nucleoside triphosphate hydrolase::Dynamin GTPase effector::Dynamin stalk domain::Dynamin::Dynamin, N-terminal::Dynamin, GTPase domain::Dynamin-type guanine nucleotide-binding (G) domain::GTPase effector domain	NA	NA	NA	YFB_lamellae	CC1G_02651
CopciAB_464469.T0	107.859	29.6472	252.562	80.949	3.63808	3.12002	0.274871	0.320511	1.86317565683043	1.64155517707159	-1.86317565683043	-1.64155517707159	0.00925006	0.00944431	IPR027417::IPR001401::IPR030381::IPR022812::IPR000375::IPR045063::IPR003130::IPR020850	P-loop containing nucleoside triphosphate hydrolase::Dynamin, GTPase domain::Dynamin-type guanine nucleotide-binding (G) domain::Dynamin::Dynamin stalk domain::Dynamin, N-terminal::Dynamin GTPase effector::GTPase effector domain	Functionally poorly known genes	NA	FB-init	YFB_lamellae;YFB_stipe	CC1G_04608
CopciAB_367330.T0	19.8647	29.2688	6.63533	12.904	0.678699	0.514207	1.47341	1.94474	-0.559156868677947	-0.959578933150234	0.559156868677947	0.959578933150234	0.0746319	0.00320243	IPR027417::IPR001019::IPR011025	P-loop containing nucleoside triphosphate hydrolase::Guanine nucleotide binding protein (G-protein), alpha subunit::G protein alpha subunit, helical insertion	NA	NA	NA	All	CC1G_00623
CopciAB_229833.T0	49.4319	37.4082	54.7362	22.8904	1.32142	2.39123	0.756762	0.418194	0.402087948718831	1.25775564315549	-0.402087948718831	-1.25775564315549	0.0958076	0.000114551	IPR027417::IPR001019::IPR011025	P-loop containing nucleoside triphosphate hydrolase::Guanine nucleotide binding protein (G-protein), alpha subunit::G protein alpha subunit, helical insertion	Signal transduction systems and communication	G-protein coupled receptor genes	NA	All	CC1G_07871
CopciAB_168487.T0	2.73089	8.10483	0.618584	1.35914	0.336946	0.455128	2.96783	2.19719	-1.56940961382794	-1.135656449657	1.56940961382794	1.135656449657	0.00809495	0.0843	IPR027417::IPR007111	P-loop containing nucleoside triphosphate hydrolase::NACHT nucleoside triphosphatase	NA	NA	NA	NA	CC1G_04779
CopciAB_496424.T0	4.19076	9.74538	1.7918	3.80564	0.430025	0.470828	2.32544	2.12392	-1.21750604446435	-1.08672931932176	1.21750604446435	1.08672931932176	0.00423926	0.00941	IPR027417::IPR007111	P-loop containing nucleoside triphosphate hydrolase::NACHT nucleoside triphosphatase	NA	NA	NA	All	CC1G_04811
CopciAB_543948.T0	8.00117	8.34105	3.62774	7.74004	0.959252	0.468697	1.04248	2.13357	-0.0600188799028935	-1.09327130740799	0.0600188799028934	1.09327130740799	0.902924	0.0100236	IPR027417::IPR007111	P-loop containing nucleoside triphosphate hydrolase::NACHT nucleoside triphosphatase	NA	NA	NA	All	CC1G_07989
CopciAB_379984.T0	19.8749	24.9514	107.772	51.2135	0.796547	2.10437	1.25542	0.475202	-0.328169077252876	1.07338801076756	0.328169077252876	-1.07338801076756	0.745162	0.00949329	IPR027417::IPR018094::IPR039430::IPR018095	P-loop containing nucleoside triphosphate hydrolase::Thymidylate kinase::Thymidylate kinase-like domain::Thymidylate kinase, conserved site	NA	NA	NA	All	CC1G_05920
CopciAB_417352.T0	17.1541	11.2164	44.4562	15.4316	1.52937	2.88085	0.653863	0.347119	0.612939414693715	1.52649592847853	-0.612939414693715	-1.52649592847853	0.0536146	0.000305327	IPR020806::IPR006162::IPR000873::IPR009081::IPR020845::IPR001242::IPR036736::IPR036291::IPR010080::IPR014397::IPR013120::IPR042099::IPR045851::IPR010071	Polyketide synthase, phosphopantetheine-binding domain::Phosphopantetheine attachment site::AMP-dependent synthetase/ligase domain::Phosphopantetheine binding ACP domain::AMP-binding, conserved site::Condensation domain::ACP-like superfamily::NAD(P)-binding domain superfamily::Thioester reductase-like domain::L-2-aminoadipate reductase::Fatty acyl-coenzyme A reductase, NAD-binding domain::ANL, N-…	NA	NA	NA	All	CC1G_15694
CopciAB_424634.T0	59.8561	84.2569	25.646	55.7421	0.7104	0.460082	1.40766	2.17352	-0.49329577096278	-1.12003558573795	0.49329577096278	1.12003558573795	0.19104	0.0032826	IPR002934::IPR043519::IPR002058	Polymerase, nucleotidyl transferase domain::Nucleotidyltransferase superfamily::PAP/25A-associated	NA	NA	NA	All	CC1G_15297
CopciAB_494762.T0	23.1189	18.5299	47.2476	20.8188	1.24766	2.26946	0.801503	0.440633	0.319220347360415	1.18235019270112	-0.319220347360415	-1.18235019270112	0.495298	0.003107	IPR003159::IPR008929::IPR012970::IPR004103::IPR014718::IPR011071::IPR011013::IPR038970	Polysaccharide lyase family 8, central domain::Chondroitin AC/alginate lyase::Polysaccharide lyase 8, N-terminal alpha-helical::Polysaccharide lyase family 8, C-terminal::Glycoside hydrolase-type carbohydrate-binding::Polysaccharide lyase family 8-like, C-terminal::Galactose mutarotase-like domain superfamily::Polysaccharide lyase 8	Cell wall biosynthesis and modification	glucan remodeling related genes	FB-init	All	CC1G_06734
CopciAB_102092.T0	16.9862	22.9064	11.0088	37.3044	0.741549	0.295108	1.34853	3.38859	-0.431385285794505	-1.76068620737132	0.431385285794505	1.76068620737132	0.195738	0.000175748	IPR005399::IPR023210::IPR036812	Potassium channel, voltage-dependent, beta subunit, KCNAB-related::NADP-dependent oxidoreductase domain::NADP-dependent oxidoreductase domain superfamily	NA	NA	NA	YFB_lamellae	CC1G_00701
CopciAB_445843.T0	77.4303	118.039	75.9527	208.151	0.65597	0.364893	1.52446	2.74053	-0.608297871407507	-1.45445650785088	0.608297871407508	1.45445650785088	0.183771	0.00946445	IPR041366::IPR015947::IPR002478::IPR016437::IPR004521	Pre-PUA domain::PUA-like superfamily::PUA domain::MCT-1/Tma20::Uncharacterised domain CHP00451	NA	NA	NA	YFB_lamellae	CC1G_03918
CopciAB_539391.T0	21.7777	24.2478	14.6052	32.6634	0.898128	0.447144	1.11343	2.23642	-0.155006228323698	-1.16118795747977	0.155006228323698	1.16118795747977	0.594923	0.00346617	IPR044862::IPR005123	Prolyl 4-hydroxylase alpha subunit, Fe(2+) 2OG dioxygenase domain::Oxoglutarate/iron-dependent dioxygenase	NA	NA	NA	All	CC1G_00065
CopciAB_410020.T0	9.58311	14.2268	7.07088	18.8205	0.673596	0.375701	1.48457	2.66169	-0.570045361458131	-1.41234425525273	0.570045361458131	1.41234425525273	0.222496	0.00438465	IPR007364	Protein arginine N-methyltransferase SFM1-like	NA	NA	NA	YFB_lamellae	CC1G_07490
CopciAB_369049.T0	27.5843	38.7089	13.2823	26.7661	0.712609	0.496236	1.40329	2.01517	-0.488818201565268	-1.01090148881594	0.488818201565268	1.01090148881594	0.114371	0.00136898	IPR000719::IPR045864::IPR024435::IPR017441::IPR008271::IPR041715::IPR011009::IPR036621::IPR016255	Protein kinase domain::Class II Aminoacyl-tRNA synthetase/Biotinyl protein ligase (BPL) and lipoyl protein ligase (LPL)::Histidyl tRNA synthetase-related domain::Protein kinase, ATP binding site::Serine/threonine-protein kinase, active site::Class II Histidinyl-tRNA synthetase (HisRS)-like catalytic core domain::Protein kinase-like domain superfamily::Anticodon-binding domain superfamily::eIF-2-a…	NA	NA	NA	All	CC1G_02807
CopciAB_508178.T0	195.279	365.72	204.876	506.358	0.533957	0.404606	1.87281	2.47154	-0.905204548338754	-1.30541049664682	0.905204548338754	1.30541049664682	0.189297	0.0266214	IPR000719::IPR017441::IPR047173::IPR011009::IPR008271	Protein kinase domain::Protein kinase, ATP binding site::STE20-related kinase adapter protein alpha/beta-like::Protein kinase-like domain superfamily::Serine/threonine-protein kinase, active site	NA	NA	FB-init	YFB_cap;YFB_stipe	CC1G_04381
CopciAB_402167.T0	12.0483	17.31	3.16461	16.7072	0.696031	0.189416	1.43672	5.27937	-0.522776307766941	-2.40036656260186	0.522776307766941	2.40036656260186	0.304137	0.000985017	IPR000719::IPR011009	Protein kinase domain::Protein kinase-like domain superfamily	NA	NA	NA	NA	CC1G_11711
CopciAB_369187.T0	20.0828	28.971	9.18398	19.4488	0.693202	0.472214	1.44258	2.11768	-0.528652997665197	-1.08248636864415	0.528652997665197	1.08248636864415	0.234922	0.0149683	IPR000719::IPR011009::IPR008271::IPR001245::IPR006073::IPR027417	Protein kinase domain::Protein kinase-like domain superfamily::Serine/threonine-protein kinase, active site::Serine-threonine/tyrosine-protein kinase, catalytic domain::GTP binding domain::P-loop containing nucleoside triphosphate hydrolase	NA	NA	NA	All	CC1G_15177
CopciAB_362355.T0	16.766	19.0147	25.0913	11.5795	0.881736	2.16686	1.13413	0.461497	-0.181582067670227	1.11560829866828	0.181582067670227	-1.11560829866828	0.401087	0.000175748	IPR000719::IPR001245::IPR011009::IPR008271	Protein kinase domain::Serine-threonine/tyrosine-protein kinase, catalytic domain::Protein kinase-like domain superfamily::Serine/threonine-protein kinase, active site	NA	NA	NA	All	CC1G_06183
CopciAB_544744.T0	8.20502	11.1685	2.8402	16.6297	0.73466	0.170791	1.36117	5.8551	-0.444850436537873	-2.54969454484882	0.444850436537873	2.54969454484882	0.44754	0.000602379	IPR000719::IPR008266::IPR040976::IPR011009	Protein kinase domain::Tyrosine-protein kinase, active site::Fungal-type protein kinase::Protein kinase-like domain superfamily	NA	NA	NA	NA	CC1G_03064
CopciAB_413694.T0	35.9558	72.6142	17.5964	52.0733	0.495162	0.337916	2.01954	2.95932	-1.01402859886251	-1.56526545844998	1.01402859886251	1.56526545844998	0.0229524	0.000378016	IPR017441::IPR000719::IPR011009::IPR000961::IPR008271	Protein kinase, ATP binding site::Protein kinase domain::Protein kinase-like domain superfamily::AGC-kinase, C-terminal::Serine/threonine-protein kinase, active site	NA	NA	NA	All	CC1G_01990
CopciAB_444318.T0	3.08796	2.9067	6.81017	2.29979	1.06236	2.96122	0.941301	0.337699	0.0872726867977777	1.5661893951716	-0.0872726867977778	-1.5661893951716	0.549171	0.00411284	IPR011009::IPR040976	Protein kinase-like domain superfamily::Fungal-type protein kinase	NA	NA	FB-init	YFB_cap;YFB_lamellae	-
CopciAB_464408.T0	2.63636	3.12244	1.58637	5.11475	0.844328	0.310156	1.18437	3.22418	-0.24412538895092	-1.68893351274207	0.24412538895092	1.68893351274207	0.584577	0.00877919	IPR011009::IPR040976::IPR008266	Protein kinase-like domain superfamily::Fungal-type protein kinase::Tyrosine-protein kinase, active site	NA	NA	NA	NA	CC1G_03062
CopciAB_1000687.T0	6.45434	20.1053	11.5979	24.5907	0.321026	0.471637	3.11501	2.12028	-1.63923689668123	-1.08425176250794	1.63923689668123	1.08425176250794	0.00655874	0.00834597	IPR011009::IPR004166	Protein kinase-like domain superfamily::MHCK/EF2 kinase	NA	NA	NA	YFB_cap	-
CopciAB_1001182.T0	6.68542	20.4751	11.7885	25.0553	0.326515	0.470499	3.06264	2.1254	-1.61477796818803	-1.08773760500179	1.61477796818803	1.08773760500179	0.00638772	0.00775809	IPR011009::IPR004166	Protein kinase-like domain superfamily::MHCK/EF2 kinase	NA	NA	NA	YFB_cap	-
CopciAB_376625.T0	2.12147	5.97536	1.33984	2.70227	0.355036	0.495821	2.81661	2.01686	-1.49396134576414	-1.01210881741627	1.49396134576414	1.01210881741627	0.0336304	0.142731	IPR011009::IPR000719	Protein kinase-like domain superfamily::Protein kinase domain	NA	NA	NA	NA	CC1G_04357
CopciAB_492370.T0	0.797641	6.48238	0.938002	6.61996	0.123047	0.141693	8.12694	7.05751	-3.02271289646939	-2.81916003345987	3.02271289646939	2.81916003345987	0.00235831	0.000475	IPR011009::IPR000719::IPR040976	Protein kinase-like domain superfamily::Protein kinase domain::Fungal-type protein kinase	NA	NA	NA	NA	-
CopciAB_366853.T0	33.2982	47.794	51.0893	24.9819	0.696702	2.04505	1.43533	0.488985	-0.521385806228742	1.0321371360465	0.521385806228742	-1.0321371360465	0.0438776	0.000435235	IPR011009::IPR000719::IPR017441::IPR008271	Protein kinase-like domain superfamily::Protein kinase domain::Protein kinase, ATP binding site::Serine/threonine-protein kinase, active site	NA	NA	NA	All	CC1G_15684
CopciAB_450257.T0	4.97759	4.70493	8.48565	3.42245	1.05795	2.47941	0.945222	0.403322	0.0812745148761217	1.30999567426985	-0.0812745148761216	-1.30999567426985	0.719368	0.000778533	IPR011009::IPR008266	Protein kinase-like domain superfamily::Tyrosine-protein kinase, active site	NA	NA	FB-init	YFB_lamellae	CC1G_05343
CopciAB_497535.T0	6.92707	16.8422	5.21299	6.06968	0.411294	0.858858	2.43135	1.16434	-1.28175901696714	-0.219508458174389	1.28175901696714	0.219508458174389	0.0390903	0.664155	IPR027948	Protein of unknown function (DUF4436)	NA	NA	NA	NA	CC1G_06638
CopciAB_427199.T0	69.7882	67.153	12.4582	26.0253	1.03924	0.478696	0.96224	2.08901	0.0555318132979508	-1.06281865104433	-0.055531813297951	1.06281865104433	0.968922	0.00467762	IPR027948	Protein of unknown function (DUF4436)	NA	NA	NA	NA	CC1G_11189
CopciAB_366851.T0	27.0347	9.91382	45.5699	8.65416	2.72697	5.26566	0.366707	0.18991	1.44729876539801	2.39661519076351	-1.44729876539801	-2.39661519076351	0.00177	1.74e-05	IPR010699	Protein of unknown function DUF1275	conserved developmentally regulated protein of unknown function	NA	NA	YFB_lamellae	CC1G_05223
CopciAB_529552.T0	675.535	624.708	1132.66	386.38	1.08136	2.93147	0.924759	0.341126	0.112850137823049	1.55162278837582	-0.112850137823049	-1.55162278837582	0.688404	0.000531933	IPR013920	Protein of unknown function DUF1774, fungi	conserved developmentally regulated protein of unknown function	NA	NA	YFB_cap;YFB_stipe	CC1G_07346
CopciAB_19993.T0	4.46141	4.80505	3.75643	8.18546	0.928483	0.458915	1.07703	2.17905	-0.107052699859891	-1.12370033932879	0.107052699859891	1.12370033932879	0.833779	0.00946445	IPR018553::IPR000315	Protein of unknown function DUF2009::B-box-type zinc finger	NA	NA	NA	YFB_stipe;YFB_lamellae	CC1G_01434
CopciAB_439473.T0	82.6134	187.167	44.0791	222.069	0.441388	0.198493	2.26558	5.03795	-1.17988198013785	-2.33283728067305	1.17988198013785	2.33283728067305	0.0120472	0.000110622	IPR021851	Protein of unknown function DUF3455	NA	NA	NA	YFB_cap	CC1G_00828
CopciAB_445412.T0	12.8337	30.3293	32.527	41.3676	0.423146	0.786292	2.36325	1.27179	-1.24077395387152	-0.346863701662619	1.24077395387152	0.346863701662618	0.0348089	0.382612	IPR025563	Protein of unknown function DUF4286	NA	NA	NA	YFB_lamellae;YFB_cap	CC1G_07291
CopciAB_482332.T0	3.24508	5.84956	0.212482	2.81152	0.554756	0.0755756	1.80259	13.2318	-0.850074501048546	-3.7259347347412	0.850074501048546	3.7259347347412	0.111281	0.010234	IPR025649	Protein of unknown function DUF4360	NA	NA	NA	NA	CC1G_04337
CopciAB_545612.T0	78.3132	319.03	4.71639	83.4209	0.245473	0.0565373	4.07377	17.6874	-2.02636337897478	-4.14465390528557	2.02636337897478	4.14465390528557	0.0229524	0.000309	IPR025649	Protein of unknown function DUF4360	NA	NA	NA	NA	CC1G_13434
CopciAB_116193.T0	384.913	1124.18	18.514	349.826	0.342395	0.0529233	2.9206	18.8953	-1.54626686566036	-4.23995314081298	1.54626686566036	4.23995314081298	0.112316	0.000108613	IPR025649	Protein of unknown function DUF4360	NA	NA	NA	YFB_cap	CC1G_08068
CopciAB_482122.T0	8.71918	49.0527	2.02749	23.5519	0.177751	0.0860862	5.62584	11.6163	-2.49206923849486	-3.53807491454953	2.49206923849486	3.53807491454953	0.00546353	0.00109086	IPR025649	Protein of unknown function DUF4360	NA	NA	NA	NA	CC1G_13195
CopciAB_483711.T0	121.818	253.983	40.9765	110.723	0.47963	0.370082	2.08494	2.7021	-1.06000514176526	-1.43408229998255	1.06000514176526	1.43408229998255	0.0594066	0.00427336	IPR025649	Protein of unknown function DUF4360	NA	NA	NA	YFB_cap;YFB_lamellae	CC1G_07203
CopciAB_464561.T0	30.5421	10.1406	93.9872	13.468	3.01187	6.97855	0.332019	0.143296	1.59066110252273	2.80292774214781	-1.59066110252273	-2.80292774214781	0.00292905	1.01e-05	IPR025649	Protein of unknown function DUF4360	NA	NA	FB-init	All	CC1G_11230
CopciAB_127844.T0	8.81149	10.5122	3.63289	8.28171	0.838214	0.438664	1.19301	2.27965	-0.254609407949899	-1.1888105195034	0.254609407949899	1.1888105195034	0.599965	0.0214462	IPR028018	Protein of unknown function DUF4646	NA	NA	NA	All	CC1G_00018
CopciAB_1000881.T0	86.5329	444.906	24.9741	142.137	0.194497	0.175704	5.14146	5.6914	-2.36217938871544	-2.50878295199576	2.36217938871544	2.50878295199576	0.000529241	6.29e-05	IPR045564	Protein of unknown function DUF5910	NA	NA	NA	YFB_stipe	-
CopciAB_437769.T0	10.3383	4.65812	1.43953	4.04522	2.21941	0.355859	0.450569	2.8101	1.15017922023554	-1.49062268113846	-1.15017922023554	1.49062268113846	0.0761696	0.0401374	IPR045564	Protein of unknown function DUF5910	NA	NA	NA	YFB_lamellae	CC1G_11118
CopciAB_482968.T0	61.4178	26.4282	5.52809	9.99368	2.32395	0.553158	0.430302	1.8078	1.21657947713374	-0.854235453900198	-1.21657947713374	0.854235453900198	0.0201285	0.20625	IPR045564	Protein of unknown function DUF5910	NA	NA	FB-init	YFB_stipe	CC1G_06022
CopciAB_546385.T0	9.64514	10.3336	39.2891	13.2958	0.933377	2.955	1.07138	0.338409	-0.0994681825114255	1.56315890964765	0.0994681825114256	-1.56315890964765	0.872805	0.00309891	IPR046521	Protein of unknown function DUF6698	NA	NA	FB-init	All	-
CopciAB_468502.T0	10.2925	28.5713	3.44394	8.80586	0.360239	0.391097	2.77594	2.55691	-1.47297385203018	-1.35440339001432	1.47297385203018	1.35440339001432	0.00134413	0.00301	IPR046522	Protein of unknown function DUF6699	NA	NA	NA	All	NA
CopciAB_473070.T0	30.3857	38.7227	16.9502	32.8183	0.784698	0.516488	1.27438	1.93615	-0.349790647873215	-0.953193620220791	0.349790647873216	0.95319362022079	0.373637	0.00769208	IPR046522	Protein of unknown function DUF6699	NA	NA	NA	All	NA
CopciAB_419688.T0	168.715	112.033	637.21	77.4953	1.50594	8.22256	0.664038	0.121617	0.590662731867717	3.0395878736492	-0.590662731867717	-3.0395878736492	0.169227	0.0038978	IPR038955	Protein PriA/CPL1	Cell surface and cell wall proteins	cell surface protein encoding genes	NA	YFB_cap	CC1G_04734
CopciAB_382095.T0	18.177	18.9754	26.0166	12.6118	0.957924	2.06289	1.04392	0.484758	-0.062016770874464	1.04466485873565	0.062016770874464	-1.04466485873565	0.873298	0.0138192	IPR018827::IPR018825	Protein YTP1-like, C-terminal::Domain of unknown function DUF2427	NA	NA	NA	All	-
CopciAB_207071.T0	32.4161	54.9878	21.9363	63.9637	0.589514	0.342949	1.69631	2.91588	-0.762402775578934	-1.54393204353356	0.762402775578934	1.54393204353356	0.0347186	0.000353107	IPR000682::IPR029063	Protein-L-isoaspartate(D-aspartate) O-methyltransferase::S-adenosyl-L-methionine-dependent methyltransferase superfamily	NA	NA	NA	All	CC1G_15133
CopciAB_391137.T0	65.6278	136.789	46.0155	88.5614	0.479775	0.519588	2.08431	1.9246	-1.05957133737245	-0.944559009354058	1.05957133737245	0.944559009354058	0.0230713	0.0152395	IPR000612	Proteolipid membrane potential modulator	NA	NA	NA	YFB_cap;YFB_stipe	CC1G_05254
CopciAB_545650.T0	17.6184	13.2795	21.5653	7.09391	1.32674	3.03998	0.75373	0.32895	0.407880990875468	1.60406190404412	-0.407880990875468	-1.60406190404412	0.274512	0.0022229	IPR001757::IPR044492::IPR018303::IPR023299::IPR023298::IPR036412::IPR008250::IPR023214::IPR032631::IPR032630::IPR006539	P-type ATPase::P-type ATPase, haloacid dehalogenase domain::P-type ATPase, phosphorylation site::P-type ATPase, cytoplasmic domain N::P-type ATPase, transmembrane domain superfamily::HAD-like superfamily::P-type ATPase, A domain superfamily::HAD superfamily::P-type ATPase, N-terminal::P-type ATPase, C-terminal::P-type ATPase, subfamily IV	NA	NA	NA	YFB_cap	CC1G_10178
CopciAB_491802.T0	78.8389	145.207	90.8876	210.585	0.542942	0.431596	1.84182	2.31698	-0.881131021804625	-1.2122454353204	0.881131021804625	1.2122454353204	0.0850052	0.00834597	IPR001757::IPR018303::IPR004014::IPR008250::IPR023299::IPR044492::IPR023298::IPR036412::IPR006068	P-type ATPase::P-type ATPase, phosphorylation site::Cation-transporting P-type ATPase, N-terminal::P-type ATPase, A domain superfamily::P-type ATPase, cytoplasmic domain N::P-type ATPase, haloacid dehalogenase domain::P-type ATPase, transmembrane domain superfamily::HAD-like superfamily::Cation-transporting P-type ATPase, C-terminal	NA	NA	NA	YFB_stipe	CC1G_07450
CopciAB_378537.T0	9.47234	2.91044	15.4166	5.82494	3.25461	2.64665	0.307256	0.377836	1.70248483085331	1.40416812289463	-1.70248483085331	-1.40416812289463	0.00719174	0.00235	IPR001313::IPR011989::IPR033133::IPR016024	Pumilio RNA-binding repeat::Armadillo-like helical::Pumilio homology domain::Armadillo-type fold	Cell division, proliferation and growth	cell division-related genes	FB-init	YFB_lamellae;YFB_stipe	NA
CopciAB_462139.T0	7.41965	12.4067	4.73815	12.8542	0.598038	0.368606	1.67213	2.71293	-0.741690242720452	-1.43984982742681	0.741690242720452	1.43984982742681	0.0475686	0.000800397	IPR001248::IPR026030	Purine-cytosine permease::Purine-cytosine permease Fcy2/21/22	NA	NA	NA	All	CC1G_15204
CopciAB_184206.T0	61.0691	48.9148	222.521	61.7766	1.24848	3.60203	0.800974	0.277621	0.320173197546249	1.84881030524516	-0.320173197546249	-1.84881030524516	0.336934	0.010811	IPR015421::IPR005814::IPR015422::IPR015424	Pyridoxal phosphate-dependent transferase, major domain::Aminotransferase class-III::Pyridoxal phosphate-dependent transferase, small domain::Pyridoxal phosphate-dependent transferase	NA	NA	NA	YFB_cap	CC1G_14871
CopciAB_499734.T0	31.0918	12.7216	100.566	31.4048	2.44401	3.20225	0.409163	0.312281	1.28925253384228	1.67908434548144	-1.28925253384228	-1.67908434548144	0.245431	0.0353363	IPR040442::IPR018523::IPR015813::IPR039556	Pyruvate kinase-like domain superfamily::Isocitrate lyase/phosphorylmutase, conserved site::Pyruvate/Phosphoenolpyruvate kinase-like domain superfamily::ICL/PEPM domain	basic metabolism and acetyl-CoA	NA	FB-init	YFB_stipe	CC1G_06900
CopciAB_438486.T0	34.8242	80.7092	12.0735	42.6657	0.431477	0.28298	2.31762	3.53382	-1.21264420058759	-1.82122821894212	1.21264420058759	1.82122821894212	0.0022491	4.18e-05	IPR025337	Questin oxidase-like	NA	NA	NA	All	CC1G_07985
CopciAB_23387.T0	6.1903	10.4786	3.16639	6.69451	0.590755	0.472983	1.69275	2.11424	-0.759367516575266	-1.08014069630591	0.759367516575266	1.08014069630591	0.0214068	0.00141729	IPR000331::IPR016024::IPR027107::IPR018515::IPR035974	Rap/Ran-GAP domain::Armadillo-type fold::Tuberin/Ral GTPase-activating protein subunit alpha::Tuberin-type domain::Rap/Ran-GAP superfamily	Signal transduction systems and communication	conserved signal transduction pathway genes	NA	All	CC1G_15321
CopciAB_363166.T0	19.2466	57.1611	7.31166	32.7223	0.336708	0.223446	2.96994	4.47536	-1.57043201562237	-2.16200326295112	1.57043201562237	2.16200326295112	0.00472691	0.000108613	IPR008936::IPR037508::IPR012965	Rho GTPase activation protein::Meiotically up-regulated protein Msb1/Mug8::Meiotically up-regulated protein Msb1/Mug8 domain	NA	NA	NA	YFB_cap	CC1G_15348
CopciAB_494159.T0	4.88115	5.42587	2.96195	9.05418	0.899606	0.327137	1.1116	3.05683	-0.152634234752535	-1.61203497793539	0.152634234752535	1.61203497793539	0.911662	0.0100635	IPR036873::IPR001763::IPR025714::IPR029063::IPR026669	Rhodanese-like domain superfamily::Rhodanese-like domain::Methyltransferase domain::S-adenosyl-L-methionine-dependent methyltransferase superfamily::Arsenite methyltransferase-like	NA	NA	NA	All	CC1G_01021
CopciAB_369629.T0	40.686	61.224	42.866	111.978	0.664543	0.382808	1.50479	2.61228	-0.589565161355669	-1.3853081649578	0.589565161355669	1.3853081649578	0.121382	0.000926068	IPR011877::IPR029056::IPR011611::IPR002139	Ribokinase::Ribokinase-like::Carbohydrate kinase PfkB::Ribokinase/fructokinase	NA	NA	FB-init	YFB_stipe;YFB_cap	CC1G_08613
CopciAB_439650.T0	4.96288	6.3216	5.68145	13.6617	0.785067	0.415867	1.27378	2.40462	-0.349112682129474	-1.26580648353445	0.349112682129474	1.26580648353445	0.467319	0.00353338	IPR029056::IPR011611	Ribokinase-like::Carbohydrate kinase PfkB	NA	NA	NA	All	CC1G_00094
CopciAB_355967.T0	30.5808	23.4851	38.4275	19.2355	1.30214	1.99774	0.767968	0.500566	0.380882786785497	0.998366400442775	-0.380882786785497	-0.998366400442775	0.140444	0.00115965	IPR036704::IPR005493	Ribonuclease E inhibitor RraA/RraA-like superfamily::Ribonuclease E inhibitor RraA/RraA-like protein	NA	NA	NA	All	CC1G_01927
CopciAB_443381.T0	2.10638	0.742062	9.72524	0.481624	2.83855	20.1926	0.352292	0.0495231	1.50515552049012	4.33575476522616	-1.50515552049012	-4.33575476522616	0.1296	0.000326725	IPR012337::IPR036397	Ribonuclease H-like superfamily::Ribonuclease H superfamily	NA	NA	NA	NA	-
CopciAB_421646.T0	86.8172	42.0271	261.137	150.871	2.06575	1.73087	0.484087	0.577745	1.04666272667917	0.791494211447613	-1.04666272667917	-0.791494211447613	0.030735	0.0345132	IPR018271::IPR001209	Ribosomal protein S14, conserved site::Ribosomal protein S14	NA	NA	NA	All	CC1G_01259
CopciAB_359920.T0	7.5913	6.89606	5.30942	14.2171	1.10082	0.373452	0.908416	2.67772	0.13857462419866	-1.42100686713859	-0.13857462419866	1.42100686713859	0.845183	0.00591658	IPR028160	Ribosome biogenesis protein Slx9-like	NA	NA	NA	YFB_lamellae	CC1G_13662
CopciAB_214528.T0	159.285	429.37	100.612	239.991	0.370975	0.419232	2.6956	2.38531	-1.43060765473539	-1.25417833750489	1.43060765473539	1.25417833750489	0.0105553	0.0059539	IPR019783::IPR036786	Ribosome maturation protein SDO1/SBDS, N-terminal::Ribosome maturation protein SBDS, N-terminal domain superfamily	Cell division, proliferation and growth	ribosomal genes	NA	All	CC1G_01328
CopciAB_442572.T0	36.8303	155.093	24.7773	295.328	0.237472	0.0838975	4.21103	11.9193	-2.07417193728336	-3.5752282247307	2.07417193728336	3.5752282247307	0.0897491	0.00185419	IPR000772::IPR035992	Ricin B, lectin domain::Ricin B-like lectins	NA	NA	NA	YFB_stipe;YFB_cap	CC1G_08598
CopciAB_490490.T0	12.6846	14.714	7.9638	21.8298	0.862081	0.364813	1.15998	2.74113	-0.214105027609658	-1.45476974061886	0.214105027609658	1.45476974061886	0.588767	0.00343454	IPR000772::IPR035992	Ricin B, lectin domain::Ricin B-like lectins	NA	NA	NA	YFB_stipe;YFB_cap	NA
CopciAB_499986.T0	24.4424	33.0139	16.65	34.2279	0.740366	0.486446	1.35068	2.05573	-0.433689666983933	-1.03964794914964	0.433689666983933	1.03964794914964	0.324181	0.0336578	IPR000772::IPR035992	Ricin B, lectin domain::Ricin B-like lectins	NA	NA	NA	All	NA
CopciAB_445360.T0	40.3047	11.2217	3.8171	3.69336	3.59168	1.0335	0.278422	0.967585	1.84465744298831	0.0475401229443508	-1.84465744298831	-0.0475401229443507	0.0034094	0.874019	IPR000772::IPR035992	Ricin B, lectin domain::Ricin B-like lectins	NA	NA	NA	YFB_cap	CC1G_12142
CopciAB_467979.T0	138.289	55.6298	94.8366	28.0605	2.48588	3.37973	0.402272	0.295882	1.31375595387201	1.75690642729025	-1.31375595387201	-1.75690642729025	0.0122779	0.000969501	IPR000772::IPR035992	Ricin B, lectin domain::Ricin B-like lectins	NA	NA	NA	YFB_stipe;YFB_cap	CC1G_01648
CopciAB_513582.T0	23.3687	92.2791	18.1734	60.5421	0.253239	0.300177	3.94884	3.33137	-1.98142804755168	-1.73611366435827	1.98142804755168	1.73611366435827	0.000162949	0.000134	IPR000772::IPR035992::IPR037176	Ricin B, lectin domain::Ricin B-like lectins::Osmotin/thaumatin-like superfamily	NA	NA	NA	All	CC1G_05246
CopciAB_408852.T0	3421.59	2998.62	12114.1	2128.42	1.14106	5.69159	0.876382	0.175698	0.190368351384535	2.5088320328548	-0.190368351384535	-2.5088320328548	0.455442	0.00528616	IPR035992	Ricin B-like lectins	NA	NA	FB-init	YFB_cap;YFB_stipe	CC1G_11781
CopciAB_495335.T0	258.101	420.125	100.557	246.707	0.614343	0.407596	1.62776	2.45341	-0.702883756951068	-1.29478925199253	0.702883756951068	1.29478925199253	0.0218819	0.000115263	IPR035992::IPR000772	Ricin B-like lectins::Ricin B, lectin domain	Cell surface and cell wall proteins	conserved lectin orthogroups	FB-init	YFB_cap	CC1G_08058
CopciAB_442230.T0	20.5549	53.1383	28.3031	27.4806	0.38682	1.02993	2.58518	0.970939	-1.37026656327707	0.0425476639088548	1.37026656327707	-0.042547663908855	0.00537165	0.846456	IPR012748::IPR036136::IPR045854::IPR036188::IPR036922::IPR007419::IPR006066::IPR041854::IPR023753::IPR017941::IPR005117::IPR006067	Rieske-like [2Fe-2S] domain, NirD-type::Nitrite/Sulfite reductase ferredoxin-like domain superfamily::Nitrite and sulphite reductase 4Fe-4S domain-like superfamily::FAD/NAD(P)-binding domain superfamily::Rieske [2Fe-2S] iron-sulphur domain superfamily::BFD-like [2Fe-2S]-binding domain::Nitrite/sulphite reductase iron-sulphur/sirohaem-binding site::BFD-like [2Fe-2S]-binding domain superfamily::FAD…	NA	NA	NA	All	CC1G_07228
CopciAB_421450.T0	4.19259	47.3941	4.45528	97.3776	0.0884622	0.0457526	11.3043	21.8567	-3.49879534738663	-4.450002563389	3.49879534738663	4.450002563389	0.0547502	0.00271966	IPR036908	RlpA-like domain superfamily	NA	NA	NA	NA	CC1G_05043
CopciAB_167773.T0	4.14806	3.58074	9.77457	4.38622	1.15844	2.22847	0.863233	0.448738	0.212177468528547	1.15605609816955	-0.212177468528547	-1.15605609816955	0.486894	0.0148202	IPR036908	RlpA-like domain superfamily	NA	NA	NA	NA	CC1G_11527
CopciAB_1002090.T0	2.77683	6.7929	1.34482	3.16089	0.408785	0.425457	2.44628	2.35041	-1.29058668714251	-1.23291512174683	1.29058668714251	1.23291512174683	0.0174851	0.0172	IPR009009::IPR036908	RlpA-like protein, double-psi beta-barrel domain::RlpA-like domain superfamily	NA	NA	NA	YFB_stipe;YFB_cap	-
CopciAB_361522.T0	89.5813	156.484	133.949	29.2272	0.572463	4.58303	1.74684	0.218196	-0.804745041306432	2.19630323647427	0.804745041306432	-2.19630323647427	0.556432	0.00300597	IPR014710::IPR006045::IPR011051::IPR017774	RmlC-like jelly roll fold::Cupin 1::RmlC-like cupin domain superfamily::Bicupin, oxalate decarboxylase/oxidase	basic metabolism and acetyl-CoA	NA	FB-init	YFB_stipe;YFB_cap	NA
CopciAB_448468.T0	17.1699	10.9542	28.7164	11.7665	1.56742	2.44051	0.637991	0.40975	0.64839269347709	1.28718332517848	-0.64839269347709	-1.28718332517848	0.0201285	9.78e-05	IPR023267::IPR029063::IPR018314::IPR001678::IPR023270	RNA (C5-cytosine) methyltransferase::S-adenosyl-L-methionine-dependent methyltransferase superfamily::Bacterial Fmu (Sun)/eukaryotic nucleolar NOL1/Nop2p, conserved site::SAM-dependent methyltransferase RsmB/NOP2-type::tRNA (C5-cytosine) methyltransferase, NCL1	NA	NA	NA	All	CC1G_10971
CopciAB_498671.T0	4.79309	6.18999	2.72123	6.00979	0.77433	0.4528	1.29144	2.20848	-0.368979980537074	-1.14305331052949	0.368979980537074	1.14305331052949	0.30315	0.0109368	IPR007855	RNA-dependent RNA polymerase, eukaryotic-type	Transcriptional regulators	RNA interference related genes	NA	All	CC1G_03668
CopciAB_464843.T0	20.1362	29.2639	15.3027	32.6377	0.688092	0.468865	1.45329	2.13281	-0.539326539165458	-1.09275626671542	0.539326539165458	1.09275626671542	0.117147	0.00300296	IPR007855	RNA-dependent RNA polymerase, eukaryotic-type	Transcriptional regulators	RNA interference related genes	NA	All	CC1G_13882
CopciAB_528682.T0	16.5178	16.1244	91.0014	9.14676	1.0244	9.94903	0.976186	0.100512	0.034772446931865	3.31455587560418	-0.034772446931865	-3.31455587560418	0.349828	0.00253223	IPR007568	RTA-like protein	NA	NA	FB-init	YFB_cap	CC1G_06698
CopciAB_375126.T0	23.3315	23.8589	113.046	22.1928	0.977897	5.09384	1.0226	0.196316	-0.0322449358858698	2.34875284626762	0.0322449358858699	-2.34875284626762	0.455211	0.00271966	IPR035959::IPR006175	RutC-like superfamily::YjgF/YER057c/UK114 family	NA	NA	NA	YFB_cap	CC1G_06058
CopciAB_387867.T0	20.1571	24.007	8.83678	37.0208	0.839633	0.238698	1.191	4.1894	-0.252169884097798	-2.0667428524269	0.252169884097798	2.0667428524269	0.48291	0.000636651	IPR035959::IPR006175::IPR006056	RutC-like superfamily::YjgF/YER057c/UK114 family::RidA family	Functionally poorly known genes	NA	NA	NA	CC1G_06603
CopciAB_433280.T0	17.3787	9.63548	29.2995	13.9458	1.80362	2.10096	0.554441	0.475974	0.850894153023289	1.07104544133851	-0.850894153023289	-1.0710454413385	0.0168948	0.00106	IPR006575::IPR016135::IPR017907::IPR013083::IPR047548::IPR044066::IPR031127::IPR002867::IPR001841	RWD domain::Ubiquitin-conjugating enzyme/RWD-like::Zinc finger, RING-type, conserved site::Zinc finger, RING/FYVE/PHD-type::E3 ubiquitin-protein ligase RNF14, Rcat domain::TRIAD supradomain::E3 ubiquitin ligase RBR family::IBR domain::Zinc finger, RING-type	NA	NA	NA	All	CC1G_13611
CopciAB_188589.T0	15.7331	54.1609	9.28593	17.35	0.290488	0.535212	3.44248	1.86842	-1.78344982170598	-0.901817786289311	1.78344982170598	0.901817786289311	0.00699125	0.0544247	IPR032095::IPR036291::IPR007886::IPR005097	Saccharopine dehydrogenase-like, C-terminal::NAD(P)-binding domain superfamily::Alanine dehydrogenase/pyridine nucleotide transhydrogenase, N-terminal::Saccharopine dehydrogenase, NADP binding domain	NA	NA	FB-init	YFB_cap	CC1G_15806
CopciAB_546319.T0	3.92374	4.45107	2.64172	9.05124	0.881527	0.291862	1.1344	3.42627	-0.181923234324449	-1.77664069409507	0.181923234324449	1.77664069409507	0.800316	0.00553446	IPR032095::IPR035246::IPR030374::IPR005097::IPR037163::IPR030373::IPR029063::IPR001045::IPR036291	Saccharopine dehydrogenase-like, C-terminal::Spermidine synthase, tetramerisation domain::Polyamine biosynthesis domain::Saccharopine dehydrogenase, NADP binding domain::Spermidine synthase, tetramerisation domain superfamily::Polyamine biosynthesis domain, conserved site::S-adenosyl-L-methionine-dependent methyltransferase superfamily::Spermidine/spermine synthases::NAD(P)-binding domain superfa…	NA	NA	NA	YFB_lamellae	CC1G_05582
CopciAB_374882.T0	5.54754	9.14494	8.68612	30.2919	0.606623	0.286747	1.64847	3.48739	-0.721127118019012	-1.80214976245808	0.721127118019012	1.80214976245808	0.0533258	5.48e-05	IPR029063	S-adenosyl-L-methionine-dependent methyltransferase superfamily	NA	NA	NA	All	CC1G_01598
CopciAB_372401.T0	14.8618	33.5806	5.43475	19.9745	0.442572	0.272085	2.25952	3.67533	-1.1760161773926	-1.87787198511008	1.1760161773926	1.87787198511008	0.0436622	0.00732608	IPR029063::IPR002495::IPR029044	S-adenosyl-L-methionine-dependent methyltransferase superfamily::Glycosyl transferase, family 8::Nucleotide-diphospho-sugar transferases	NA	NA	NA	All	CC1G_05454
CopciAB_470691.T0	6.74972	8.96451	5.61898	12.0704	0.752938	0.465518	1.32813	2.14815	-0.40939664450103	-1.10309194985461	0.40939664450103	1.10309194985461	0.321175	0.0093581	IPR029063::IPR019410	S-adenosyl-L-methionine-dependent methyltransferase superfamily::Lysine methyltransferase	NA	NA	NA	All	CC1G_06260
CopciAB_280709.T0	23.6403	37.0776	11.8396	30.704	0.637588	0.385605	1.56841	2.59333	-0.649302902883572	-1.37480408718311	0.649302902883572	1.37480408718311	0.257859	0.00954382	IPR029063::IPR041698	S-adenosyl-L-methionine-dependent methyltransferase superfamily::Methyltransferase domain 25	NA	NA	NA	YFB_lamellae	CC1G_06580
CopciAB_493372.T0	73.2713	16.3896	127.593	47.0737	4.4706	2.71048	0.223683	0.368938	2.16046927203078	1.43855057064591	-2.16046927203078	-1.43855057064591	0.00264692	0.00377252	IPR029063::IPR013216	S-adenosyl-L-methionine-dependent methyltransferase superfamily::Methyltransferase type 11	NA	NA	NA	All	CC1G_02957
CopciAB_423962.T0	9.29188	13.4099	8.23321	18.6304	0.692909	0.441924	1.44319	2.26283	-0.52926175009626	-1.1781291074682	0.52926175009626	1.1781291074682	0.234262	0.00901012	IPR029063::IPR026635	S-adenosyl-L-methionine-dependent methyltransferase superfamily::Protein-lysine N-methyltransferase Efm4/METTL10	NA	NA	NA	YFB_lamellae	CC1G_14390
CopciAB_464549.T0	76.8216	54.2998	140.588	52.8746	1.41477	2.65888	0.70683	0.376098	0.500564895003404	1.41082132820968	-0.500564895003403	-1.41082132820968	0.169269	0.00205979	IPR013246	SAGA complex, Sgf11 subunit	NA	NA	FB-init	All	CC1G_13625
CopciAB_478741.T0	80.6417	111.54	57.5945	129.187	0.722987	0.445824	1.38315	2.24304	-0.467958800643756	-1.16545288279179	0.467958800643756	1.16545288279179	0.0540635	0.000174133	IPR003033::IPR036527::IPR039543	SCP2 sterol-binding domain::SCP2 sterol-binding domain superfamily::Lipid-binding protein POX18/UbiT/NSL-TP1	Lipid metabolism	ergosterol and sphingolipid biosynthesis related genes	NA	All	CC1G_06287
CopciAB_466753.T0	26.3164	22.0703	43.6705	17.8643	1.19239	2.44456	0.838652	0.409071	0.253855144003733	1.28957689715415	-0.253855144003733	-1.28957689715415	0.302873	0.000540937	IPR043154::IPR027482::IPR036045::IPR001619::IPR043127	Sec1-like, domain 1::Sec1-like, domain 2::Sec1-like superfamily::Sec1-like protein::Sec1-like, domain 3a	NA	NA	NA	All	CC1G_15034
CopciAB_359653.T0	17.9473	18.8263	17.8765	37.3888	0.953308	0.478123	1.04898	2.09151	-0.0689860281870821	-1.06454584859859	0.0689860281870821	1.06454584859859	0.88138	0.0227934	IPR011893::IPR036249	Selenoprotein, Rdx-type::Thioredoxin-like superfamily	NA	NA	NA	NA	CC1G_00105
CopciAB_377874.T0	109.106	69.5327	150.713	69.3984	1.56913	2.17171	0.637297	0.460466	0.649962003705661	1.11883386943078	-0.649962003705661	-1.11883386943078	0.0269243	0.000531933	IPR022742::IPR029058	Serine aminopeptidase, S33::Alpha/Beta hydrolase fold	NA	NA	NA	All	CC1G_08483
CopciAB_463295.T0	16.337	30.4876	7.04763	19.2961	0.535857	0.365236	1.86617	2.73796	-0.90008020992825	-1.45310065525248	0.90008020992825	1.45310065525248	0.0588784	0.00467762	IPR046341::IPR001214	SET domain superfamily::SET domain	NA	NA	NA	All	CC1G_11464
CopciAB_2587.T0	17.4932	25.1244	14.7161	32.3787	0.696264	0.4545	1.43624	2.20022	-0.5222942441462	-1.13764719053844	0.5222942441462	1.13764719053844	0.140483	0.00338605	IPR036514::IPR001087	SGNH hydrolase superfamily::GDSL lipase/esterase	NA	NA	NA	All	CC1G_04214
CopciAB_449325.T0	15.953	7.80578	20.3669	11.1176	2.04374	1.83195	0.4893	0.545865	1.03120827111075	0.873383011811055	-1.03120827111075	-0.873383011811055	0.0133932	0.00772	IPR047150::IPR019734::IPR011990	SGT family::Tetratricopeptide repeat::Tetratricopeptide-like helical domain superfamily	NA	NA	FB-init	YFB_lamellae	CC1G_00560
CopciAB_322827.T0	9.86682	12.7463	4.06595	12.7229	0.774091	0.319576	1.29184	3.12914	-0.369424050398225	-1.64576735071858	0.369424050398225	1.64576735071858	0.541658	0.00762493	IPR001452::IPR036028	SH3 domain::SH3-like domain superfamily	NA	NA	NA	NA	-
CopciAB_433484.T0	9.2418	13.7871	3.14474	8.45852	0.67032	0.371784	1.49182	2.68974	-0.577077351089898	-1.42746529711513	0.577077351089898	1.42746529711513	0.0810444	0.00107167	IPR001452::IPR036028	SH3 domain::SH3-like domain superfamily	NA	NA	NA	NA	CC1G_02724
CopciAB_499927.T0	10.1901	6.91569	10.8659	5.64903	1.47347	1.9235	0.67867	0.519885	0.559217951046062	0.943734613424197	-0.559217951046062	-0.943734613424198	0.170531	0.0253485	IPR001452::IPR036028	SH3 domain::SH3-like domain superfamily	NA	NA	NA	YFB_lamellae;YFB_stipe	CC1G_10557
CopciAB_456932.T0	34.4355	32.7946	47.9618	21.0665	1.05004	2.27668	0.952347	0.439236	0.0704408671767087	1.18693211447871	-0.0704408671767086	-1.18693211447871	0.766161	0.00207606	IPR001452::IPR035522::IPR036028	SH3 domain::Sho1, SH3 domain::SH3-like domain superfamily	NA	NA	NA	YFB_cap	CC1G_05386
CopciAB_526654.T0	76.0121	59.6861	106.392	42.7242	1.27353	2.49021	0.785218	0.401573	0.348834154721942	1.3162672383487	-0.348834154721942	-1.3162672383487	0.245113	0.000795315	IPR002347::IPR036291	Short-chain dehydrogenase/reductase SDR::NAD(P)-binding domain superfamily	Functionally poorly known genes	NA	NA	YFB_cap	CC1G_05057
CopciAB_450786.T0	7.54535	9.0106	6.93527	20.3971	0.837385	0.340012	1.19419	2.94107	-0.256036454303319	-1.55634142627728	0.256036454303319	1.55634142627728	0.495094	0.00225654	IPR002347::IPR036291	Short-chain dehydrogenase/reductase SDR::NAD(P)-binding domain superfamily	NA	NA	NA	YFB_lamellae	NA
CopciAB_441645.T0	42.3063	69.3365	146.85	36.4326	0.610159	4.03073	1.63892	0.248094	-0.712742187132664	2.0110398419349	0.712742187132664	-2.0110398419349	0.959753	0.0210771	IPR002347::IPR036291	Short-chain dehydrogenase/reductase SDR::NAD(P)-binding domain superfamily	NA	NA	FB-init	YFB_cap	CC1G_07314
CopciAB_440177.T0	9.842	5.76458	10.8466	5.28447	1.70732	2.05254	0.585712	0.487201	0.771736168710999	1.03741034508984	-0.771736168710999	-1.03741034508984	0.012246	0.000628765	IPR002347::IPR036291	Short-chain dehydrogenase/reductase SDR::NAD(P)-binding domain superfamily	NA	NA	NA	YFB_lamellae	CC1G_05420
CopciAB_538120.T0	33.0168	43.4068	15.1894	39.372	0.760636	0.385792	1.31469	2.59207	-0.394721965681992	-1.37410638171735	0.394721965681992	1.37410638171735	0.480718	0.00813671	IPR020904::IPR002347::IPR036291	Short-chain dehydrogenase/reductase, conserved site::Short-chain dehydrogenase/reductase SDR::NAD(P)-binding domain superfamily	NA	NA	NA	All	CC1G_02941
CopciAB_377557.T0	36.519	61.1775	63.8091	143.678	0.596934	0.444112	1.67523	2.25168	-0.744356084603054	-1.17100484192911	0.744356084603054	1.17100484192911	0.0533258	0.00400173	IPR020904::IPR002347::IPR036291	Short-chain dehydrogenase/reductase, conserved site::Short-chain dehydrogenase/reductase SDR::NAD(P)-binding domain superfamily	NA	NA	NA	YFB_stipe;YFB_lamellae	CC1G_08592
CopciAB_445389.T0	3.72872	2.77499	6.86357	2.54375	1.34369	2.69821	0.744221	0.370616	0.42619651772835	1.43200139238787	-0.42619651772835	-1.43200139238787	0.336854	0.0107126	IPR020904::IPR002347::IPR036291	Short-chain dehydrogenase/reductase, conserved site::Short-chain dehydrogenase/reductase SDR::NAD(P)-binding domain superfamily	NA	NA	NA	YFB_lamellae	CC1G_05380
CopciAB_358738.T0	16.0566	41.2191	7.7598	12.1556	0.389544	0.638374	2.56711	1.56648	-1.36014235595208	-0.647526128565566	1.36014235595208	0.647526128565566	0.00638959	0.0426269	IPR001789::IPR003594::IPR036097::IPR003661::IPR004358::IPR036890::IPR003018::IPR029016::IPR005467::IPR011006	Signal transduction response regulator, receiver domain::Histidine kinase/HSP90-like ATPase::Signal transduction histidine kinase, dimerisation/phosphoacceptor domain superfamily::Signal transduction histidine kinase, dimerisation/phosphoacceptor domain::Signal transduction histidine kinase-related protein, C-terminal::Histidine kinase/HSP90-like ATPase superfamily::GAF domain::GAF-like domain su…	NA	NA	NA	All	CC1G_14422
CopciAB_361504.T0	10.949	5.81193	19.8853	6.75863	1.88389	2.9422	0.530817	0.339881	0.913712601299366	1.55689739585815	-0.913712601299366	-1.55689739585815	0.0329869	0.000339	IPR026591::IPR029035::IPR003000::IPR026590	Sirtuin, catalytic core small domain superfamily::DHS-like NAD/FAD-binding domain superfamily::Sirtuin family::Sirtuin family, catalytic core domain	NA	NA	FB-init	All	CC1G_06234
CopciAB_510090.T0	12.5718	8.57771	30.2777	11.688	1.46564	2.5905	0.682296	0.386026	0.551531387166408	1.37323112397242	-0.551531387166407	-1.37323112397242	0.155198	0.00123635	IPR011042::IPR000254::IPR011041::IPR035971	Six-bladed beta-propeller, TolB-like::Cellulose-binding domain, fungal::Soluble quinoprotein glucose/sorbosone dehydrogenase::Cellulose-binding domain superfamily	NA	NA	FB-init	All	CC1G_07510
CopciAB_67935.T0	47.0727	18.1893	53.5558	17.1842	2.58794	3.11658	0.386408	0.320865	1.37180466855532	1.6399624180047	-1.37180466855532	-1.6399624180047	0.00177354	0.000173	IPR011042::IPR005511::IPR013658	Six-bladed beta-propeller, TolB-like::Senescence marker protein-30 (SMP-30)::SMP-30/Gluconolactonase/LRE-like region	NA	NA	NA	All	CC1G_13657
CopciAB_354841.T0	6.15417	15.5167	2.4151	5.0867	0.396617	0.474787	2.52133	2.10621	-1.33418238686342	-1.07464830243555	1.33418238686342	1.07464830243555	0.0127828	0.0409	IPR012341::IPR007822	Six-hairpin glycosidase-like superfamily::Lanthionine synthetase C-like	NA	NA	NA	YFB_lamellae	CC1G_06509
CopciAB_403434.T0	4.09254	4.64031	0.808196	7.28745	0.881955	0.110903	1.13384	9.01693	-0.181222715806626	-3.17263572653037	0.181222715806626	3.17263572653037	0.70452	0.00369696	IPR011333	SKP1/BTB/POZ domain superfamily	NA	NA	NA	NA	CC1G_04676
CopciAB_490028.T0	23.3384	23.3363	12.0417	37.0073	1.00009	0.325387	0.999909	3.07327	0.000131153179061443	-1.61977281160139	-0.000131153179061606	1.61977281160139	0.925826	0.00762493	IPR011333	SKP1/BTB/POZ domain superfamily	NA	NA	NA	NA	CC1G_14063
CopciAB_546693.T0	22.2812	27.4695	8.47555	25.1038	0.811126	0.33762	1.23285	2.96191	-0.302002413725933	-1.56652771239617	0.302002413725933	1.56652771239617	0.523478	0.00700101	IPR011333	SKP1/BTB/POZ domain superfamily	NA	NA	NA	NA	CC1G_07456
CopciAB_437833.T0	9.33551	3.73644	16.4088	7.36557	2.4985	2.22778	0.40024	0.448878	1.32106313785597	1.15560465268237	-1.32106313785597	-1.15560465268237	0.0060802	0.00126438	IPR011333	SKP1/BTB/POZ domain superfamily	NA	NA	FB-init	All	CC1G_07901
CopciAB_445992.T0	11.4759	4.42118	22.7443	3.09599	2.59566	7.34636	0.385259	0.136122	1.37610095909436	2.87702960492298	-1.37610095909436	-2.87702960492298	0.0299531	0.000355948	IPR011333	SKP1/BTB/POZ domain superfamily	NA	NA	NA	YFB_cap	CC1G_12509
CopciAB_443505.T0	25.5016	32.8157	12.1063	23.8499	0.777117	0.507604	1.28681	1.97004	-0.363796697531905	-0.97822333280332	0.363796697531905	0.97822333280332	0.41134	0.0198835	IPR011333::IPR000210::IPR036890	SKP1/BTB/POZ domain superfamily::BTB/POZ domain::Histidine kinase/HSP90-like ATPase superfamily	NA	NA	NA	All	CC1G_02725
CopciAB_77289.T0	11.0583	8.75525	13.8531	6.81836	1.26305	2.03174	0.791735	0.49219	0.336910531844239	1.02271324158668	-0.336910531844239	-1.02271324158668	0.290657	0.00292662	IPR036739::IPR045349::IPR006667	SLC41A/MgtE divalent cation transporters, integral membrane domain superfamily::SLC41A divalent cation transporter::SLC41A/MgtE, integral membrane domain	NA	NA	NA	All	CC1G_06061
CopciAB_470781.T0	5.20764	3.41681	1.03116	3.70159	1.52413	0.278573	0.656114	3.58973	0.607981669942966	-1.84387398972938	-0.607981669942966	1.84387398972938	0.500995	0.0284245	IPR001806::IPR027417::IPR003578::IPR005225	Small GTPase::P-loop containing nucleoside triphosphate hydrolase::Small GTPase Rho::Small GTP-binding protein domain	NA	NA	NA	NA	CC1G_03163
CopciAB_446333.T0	17.4385	9.4624	15.5493	7.64839	1.84293	2.03301	0.542615	0.49188	0.881999882442992	1.02362049801717	-0.881999882442992	-1.02362049801717	0.00433927	0.000456215	IPR000330::IPR027417::IPR001202::IPR038718::IPR001650::IPR001510::IPR013083::IPR036957::IPR014905::IPR014001::IPR001841::IPR017907	SNF2, N-terminal::P-loop containing nucleoside triphosphate hydrolase::WW domain::SNF2-like, N-terminal domain superfamily::Helicase, C-terminal::Zinc finger, PARP-type::Zinc finger, RING/FYVE/PHD-type::Zinc finger, PARP-type superfamily::HIRAN domain::Helicase superfamily 1/2, ATP-binding domain::Zinc finger, RING-type::Zinc finger, RING-type, conserved site	Cell division, proliferation and growth	cell division-related genes	NA	All	CC1G_01912
CopciAB_443347.T0	21.563	13.4745	35.4621	17.1585	1.60028	2.06674	0.62489	0.483853	0.678326992178152	1.04735796148241	-0.678326992178152	-1.04735796148241	0.0217329	0.000459161	IPR006939	SNF5/SMARCB1/INI1	NA	NA	NA	All	CC1G_02995
CopciAB_385523.T0	3.88131	12.2166	1.08421	6.62413	0.317709	0.163675	3.14754	6.10965	-1.65422421029225	-2.61109039946435	1.65422421029225	2.61109039946435	0.0374616	0.0116826	IPR037401::IPR032710	SnoaL-like domain::NTF2-like domain superfamily	NA	NA	NA	NA	CC1G_05718
CopciAB_59430.T0	23.334	43.4715	9.14493	43.5575	0.536766	0.209951	1.86301	4.76302	-0.897635780773301	-2.25187752970025	0.897635780773301	2.25187752970025	0.155362	0.00178211	IPR038770::IPR006153	Sodium/solute symporter superfamily::Cation/H+ exchanger	NA	NA	NA	YFB_stipe	CC1G_05632
CopciAB_365195.T0	27.9839	43.712	14.4567	32.444	0.640189	0.44559	1.56204	2.24421	-0.643429438864161	-1.16621044634463	0.643429438864161	1.16621044634463	0.0266159	0.000274	IPR038770::IPR006153	Sodium/solute symporter superfamily::Cation/H+ exchanger	NA	NA	NA	All	CC1G_02465
CopciAB_472380.T0	6.03351	9.17253	5.76798	11.6306	0.65778	0.495933	1.52026	2.0164	-0.604322229355882	-1.01178236835021	0.604322229355882	1.01178236835021	0.147258	0.0109	IPR023393	START-like domain superfamily	NA	NA	NA	NA	CC1G_09701
CopciAB_465365.T0	51.2439	44.773	167.524	21.3382	1.14453	7.85088	0.873723	0.127374	0.194751730202787	2.97285435562925	-0.194751730202786	-2.97285435562924	0.323044	0.00293344	IPR004853	Sugar phosphate transporter domain	NA	NA	FB-init	YFB_cap	CC1G_10326
CopciAB_450674.T0	200.695	282.591	75.4208	168.752	0.710195	0.446932	1.40806	2.23748	-0.493713212734227	-1.16187244930533	0.493713212734227	1.16187244930533	0.151935	0.000973575	IPR004853	Sugar phosphate transporter domain	Transporters	transporter encoding genes	NA	YFB_cap;YFB_lamellae	CC1G_01863
CopciAB_501903.T0	226.335	347.694	39.7272	187.191	0.65096	0.212228	1.53619	4.71191	-0.619359065845976	-2.23631087362154	0.619359065845976	2.23631087362154	0.117147	5.93e-05	IPR005829::IPR003663::IPR020846::IPR005828::IPR036259	Sugar transporter, conserved site::Sugar/inositol transporter::Major facilitator superfamily domain::Major facilitator, sugar transporter-like::MFS transporter superfamily	NA	NA	NA	All	CC1G_07797
CopciAB_496145.T0	32.1682	58.0449	9.44158	36.021	0.554195	0.262113	1.80442	3.81515	-0.85153430842387	-1.93173900761426	0.85153430842387	1.93173900761426	0.168509	0.00322067	IPR003663::IPR005829::IPR036259::IPR020846::IPR005828	Sugar/inositol transporter::Sugar transporter, conserved site::MFS transporter superfamily::Major facilitator superfamily domain::Major facilitator, sugar transporter-like	Transporters	transporter encoding genes	NA	YFB_cap;YFB_stipe	CC1G_07644
CopciAB_356399.T0	56.4189	140.649	33.2541	85.4618	0.401133	0.389111	2.49294	2.56996	-1.31784566765345	-1.36174624179513	1.31784566765345	1.36174624179513	0.00129997	0.000134377	IPR005532::IPR016187::IPR042095::IPR034660::IPR024775::IPR029063::IPR019257	Sulfatase-modifying factor enzyme::C-type lectin fold::Sulfatase-modifying factor enzyme superfamily::DinB/YfiT-like putative metalloenzymes::DinB-like domain::S-adenosyl-L-methionine-dependent methyltransferase superfamily::Histidine-specific methyltransferase, SAM-dependent	stress response genes	NA	FB-init	YFB_lamellae;YFB_cap	CC1G_02949
CopciAB_376050.T0	28.0218	34.2446	23.3036	52.0378	0.818283	0.44782	1.22207	2.23304	-0.289328901379644	-1.1590080786483	0.289328901379645	1.1590080786483	0.537274	0.00414839	IPR003121::IPR015947::IPR041366::IPR036885::IPR039759::IPR001950::IPR036877::IPR039757	SWIB/MDM2 domain::PUA-like superfamily::Pre-PUA domain::SWIB/MDM2 domain superfamily::Eukaryotic translation initiation factor 2D, SUI1 domain::SUI1 domain::SUI1 domain superfamily::Eukaryotic translation initiation factor 2D	NA	NA	NA	All	CC1G_15293
CopciAB_365883.T0	3.26072	8.56043	1.42535	4.44146	0.380906	0.320919	2.62532	3.11605	-1.39249220166135	-1.6397197856809	1.39249220166135	1.6397197856809	0.00220399	0.000768286	IPR003819::IPR042098	TauD/TfdA-like domain::Taurine dioxygenase TauD-like superfamily	NA	NA	NA	All	CC1G_06264
CopciAB_452439.T0	19.7115	13.8728	29.2217	13.4087	1.42087	2.17931	0.703793	0.458862	0.50677699002099	1.12386812975004	-0.50677699002099	-1.12386812975004	0.0881958	0.000605476	IPR042098::IPR003819	Taurine dioxygenase TauD-like superfamily::TauD/TfdA-like domain	NA	NA	NA	All	CC1G_03296
CopciAB_491483.T0	7.30409	8.64563	2.50157	7.73783	0.844829	0.32329	1.18367	3.0932	-0.243268105659413	-1.62909787792522	0.243268105659413	1.62909787792522	0.567309	0.00484952	IPR008930::IPR026872::IPR001330::IPR045089	Terpenoid cyclases/protein prenyltransferase alpha-alpha toroid::Protein farnesyltransferase subunit beta::PFTB repeat::Prenyltransferase subunit beta	Signal transduction systems and communication	pheromone precursor genes	NA	YFB_lamellae	CC1G_05578
CopciAB_233439.T0	53.0339	72.4474	26.7313	55.3081	0.732033	0.483316	1.36606	2.06904	-0.45001857223155	-1.04896254731519	0.45001857223155	1.04896254731519	0.1684	0.00130635	IPR004648::IPR004813	Tetrapeptide transporter, OPT1/isp4::Oligopeptide transporter, OPT superfamily	Transporters	transporter encoding genes	NA	All	NA
CopciAB_26878.T0	27.5407	38.9303	14.4259	35.3286	0.707435	0.408335	1.41356	2.44897	-0.499331095202843	-1.2921736279786	0.499331095202843	1.2921736279786	0.085313	0.000313706	IPR018499	Tetraspanin/Peripherin	NA	NA	NA	All	NA
CopciAB_273049.T0	7.33668	14.6524	2.06035	5.94757	0.500715	0.346419	1.99715	2.88668	-0.997939680520526	-1.52941065013044	0.997939680520526	1.52941065013044	0.0201285	0.00185419	IPR011990::IPR024983	Tetratricopeptide-like helical domain superfamily::CHAT domain	NA	NA	NA	NA	CC1G_13570
CopciAB_370235.T0	4.63673	10.1166	1.91042	3.41985	0.458329	0.558628	2.18184	1.7901	-1.12554531308247	-0.840039306245855	1.12554531308247	0.840039306245855	0.0392106	0.092557	IPR011990::IPR024983	Tetratricopeptide-like helical domain superfamily::CHAT domain	NA	NA	NA	All	CC1G_03366
CopciAB_431646.T0	41.7712	107.47	75.7406	317.623	0.388677	0.238461	2.57283	4.19356	-1.3633551192813	-2.06817655370972	1.3633551192813	2.06817655370972	0.00876639	0.000326725	IPR002922::IPR036188::IPR027495	Thiazole biosynthetic enzyme Thi4 family::FAD/NAD(P)-binding domain superfamily::Thiamine thiazole synthase	Functionally poorly known genes	NA	NA	All	CC1G_04976
CopciAB_500758.T0	12.2468	7.12921	36.4583	16.9289	1.71783	2.15361	0.582129	0.464336	0.780589409480019	1.10675888544665	-0.780589409480019	-1.10675888544665	0.0939006	0.00346617	IPR006683::IPR029069::IPR039298	Thioesterase domain::HotDog domain superfamily::Acyl-coenzyme A thioesterase 13	Functionally poorly known genes	NA	FB-init	YFB_lamellae;YFB_stipe	CC1G_11858
CopciAB_449056.T0	198.433	104.753	156.174	64.4136	1.8943	2.42455	0.5279	0.412447	0.921662895050241	1.27771902777881	-0.921662895050241	-1.27771902777881	0.0693504	0.0240175	IPR013766::IPR037944::IPR036249::IPR013740	Thioredoxin domain::Peroxiredoxin-5-like::Thioredoxin-like superfamily::Redoxin	stress response genes	NA	NA	YFB_cap	CC1G_02672
CopciAB_39451.T0	52.7086	42.6107	80.2164	15.2672	1.23698	5.25418	0.808419	0.190325	0.306824904838559	2.39346593711055	-0.306824904838559	-2.39346593711055	0.319387	0.00919316	IPR036249	Thioredoxin-like superfamily	stress response genes	NA	NA	YFB_cap;YFB_lamellae	CC1G_03259
CopciAB_430141.T0	160.85	160.645	137.943	304.877	1.00127	0.452455	0.998728	2.21016	0.00183646924447011	-1.14415366018736	-0.00183646924447015	1.14415366018736	0.997029	0.0221475	IPR036249::IPR036433::IPR036282::IPR010987::IPR004046::IPR001662::IPR004045::IPR040079	Thioredoxin-like superfamily::Elongation factor EF1B gamma, C-terminal domain superfamily::Glutathione S-transferase, C-terminal domain superfamily::Glutathione S-transferase, C-terminal-like::Glutathione S-transferase, C-terminal::Elongation factor 1B gamma, C-terminal::Glutathione S-transferase, N-terminal::Glutathione transferase family	NA	NA	NA	All	CC1G_01604
CopciAB_484827.T0	8.62426	9.984	4.31465	14.4483	0.863808	0.298627	1.15767	3.34866	-0.211218183784228	-1.74358377285973	0.211218183784227	1.74358377285973	0.694681	0.00467762	IPR036249::IPR006993	Thioredoxin-like superfamily::SH3-binding, glutamic acid-rich protein	NA	NA	NA	YFB_lamellae	NA
CopciAB_501940.T0	263.177	337.237	174.272	557.198	0.780391	0.312764	1.28141	3.19729	-0.357731414392084	-1.67685167639116	0.357731414392084	1.67685167639116	0.300176	0.00139335	IPR036249::IPR013766::IPR017937::IPR005746	Thioredoxin-like superfamily::Thioredoxin domain::Thioredoxin, conserved site::Thioredoxin	NA	NA	NA	YFB_lamellae	CC1G_00689
CopciAB_413287.T0	17.6957	25.5244	49.9878	14.2915	0.693286	3.49774	1.44241	0.285899	-0.52847777122878	1.80642252369801	0.52847777122878	-1.80642252369801	0.963657	0.0118533	IPR008854::IPR044995::IPR029063	TPMT family::Thiocyanate methyltransferase/thiol methyltransferase::S-adenosyl-L-methionine-dependent methyltransferase superfamily	NA	NA	NA	YFB_cap;YFB_lamellae	CC1G_08334
CopciAB_443109.T0	7.71869	14.5469	2.86522	9.36392	0.530608	0.305985	1.88463	3.26813	-0.914281027111466	-1.70846721088541	0.914281027111466	1.70846721088541	0.0123583	0.000205998	IPR007219::IPR001138::IPR017896::IPR036864	Transcription factor domain, fungi::Zn(2)Cys(6) fungal-type DNA-binding domain::4Fe-4S ferredoxin-type, iron-sulphur binding domain::Zn(2)-C6 fungal-type DNA-binding domain superfamily	NA	NA	NA	All	CC1G_10146
CopciAB_362201.T0	61.8205	47.6477	85.6526	33.7262	1.29745	2.53964	0.770742	0.393756	0.375680756310982	1.3446251826863	-0.375680756310982	-1.3446251826863	0.257848	0.00196792	IPR007219::IPR001138::IPR036864	Transcription factor domain, fungi::Zn(2)Cys(6) fungal-type DNA-binding domain::Zn(2)-C6 fungal-type DNA-binding domain superfamily	NA	NA	FB-init	YFB_cap;YFB_stipe	CC1G_09022
CopciAB_503007.T0	7.02426	13.0514	2.75902	6.40967	0.538199	0.430447	1.85805	2.32317	-0.893788462914704	-1.21609404747545	0.893788462914704	1.21609404747545	0.00797136	0.00116371	IPR003163::IPR036887	Transcription regulator HTH, APSES-type DNA-binding domain::HTH APSES-type DNA-binding domain superfamily	NA	NA	NA	NA	CC1G_08099
CopciAB_437423.T0	15.1852	20.4634	8.53681	26.541	0.742064	0.321647	1.34759	3.109	-0.430384588535027	-1.63645170805655	0.430384588535027	1.63645170805655	0.36119	0.00159992	IPR047122::IPR036291::IPR013154::IPR020843::IPR013149::IPR011032	Trans-enoyl reductase-like::NAD(P)-binding domain superfamily::Alcohol dehydrogenase-like, N-terminal::Polyketide synthase, enoylreductase domain::Alcohol dehydrogenase-like, C-terminal::GroES-like superfamily	NA	NA	NA	All	CC1G_05872
CopciAB_83560.T0	44.2845	100.653	49.54	80.2843	0.439974	0.617057	2.27286	1.6206	-1.18451021797235	-0.696525367875987	1.18451021797235	0.696525367875987	0.0108975	0.048512	IPR009014::IPR033248::IPR005475::IPR029061	Transketolase C-terminal/Pyruvate-ferredoxin oxidoreductase domain II::Transketolase, C-terminal domain::Transketolase-like, pyrimidine-binding domain::Thiamin diphosphate-binding fold	NA	NA	NA	All	CC1G_01195
CopciAB_541099.T0	38.2919	73.089	21.3367	46.1419	0.523908	0.462415	1.90873	2.16256	-0.932615885171163	-1.11274059900622	0.932615885171163	1.11274059900622	0.0168418	0.0013723	IPR005475::IPR011603::IPR029061::IPR042179::IPR031717::IPR001017	Transketolase-like, pyrimidine-binding domain::2-oxoglutarate dehydrogenase E1 component::Thiamin diphosphate-binding fold::Multifunctional 2-oxoglutarate metabolism enzyme, C-terminal domain superfamily::Multifunctional 2-oxoglutarate metabolism enzyme, C-terminal::Dehydrogenase, E1 component	NA	NA	NA	YFB_cap;YFB_lamellae	CC1G_03565
CopciAB_53030.T0	18.3431	25.9199	41.8111	18.4017	0.707683	2.27213	1.41306	0.440116	-0.498825544645095	1.18404332137192	0.498825544645095	-1.18404332137192	0.28142	0.004735	IPR008551	Transport and Golgi organisation protein 2	NA	NA	NA	YFB_cap	CC1G_08003
CopciAB_375159.T0	19.8707	23.8869	51.2678	23.846	0.831867	2.14995	1.20212	0.465126	-0.265575385285853	1.10430530549039	0.265575385285853	-1.10430530549039	0.214331	0.000175748	IPR029962	Trichome birefringence-like family	NA	NA	NA	YFB_cap	CC1G_06059
CopciAB_458798.T0	8.37827	4.97214	45.8525	3.51905	1.68504	13.0298	0.593457	0.0767473	0.75278546303465	3.70374093868391	-0.75278546303465	-3.70374093868391	0.0798935	0.000295098	IPR029962	Trichome birefringence-like family	NA	NA	FB-init	YFB_cap	CC1G_14902
CopciAB_173684.T0	117.926	161.241	95.6738	234.048	0.731364	0.408778	1.36731	2.44632	-0.451338787630932	-1.2906105843208	0.451338787630932	1.2906105843208	0.36411	0.0154893	IPR022896::IPR013785::IPR000652::IPR020861::IPR035990	Triosephosphate isomerase, bacterial/eukaryotic::Aldolase-type TIM barrel::Triosephosphate isomerase::Triosephosphate isomerase, active site::Triosephosphate isomerase superfamily	basic metabolism and acetyl-CoA	NA	NA	YFB_lamellae	NA
CopciAB_421964.T0	3.25798	3.89831	2.62446	5.14114	0.835741	0.510483	1.19654	1.95893	-0.258872111859709	-0.970065121046088	0.258872111859709	0.970065121046088	0.642992	0.0353779	IPR028883::IPR016192::IPR002125::IPR016193	tRNA-specific adenosine deaminase::APOBEC/CMP deaminase, zinc-binding::Cytidine and deoxycytidylate deaminase domain::Cytidine deaminase-like	NA	NA	NA	All	CC1G_14566
CopciAB_385907.T0	47.7001	96.5066	120.66	59.8192	0.494268	2.01708	2.02319	0.495767	-1.01663469306157	1.01226585388296	1.01663469306157	-1.01226585388296	0.0436622	0.0151484	IPR004307::IPR038330	TspO/MBR-related protein::TspO/MBR-related superfamily	NA	NA	NA	YFB_lamellae;YFB_cap	CC1G_00366
CopciAB_527180.T0	191.809	214.446	375.785	170.707	0.894442	2.20135	1.11802	0.454267	-0.160940731883416	1.13838885149231	0.160940731883416	-1.13838885149231	0.699911	0.00291633	IPR002227::IPR008922	Tyrosinase copper-binding domain::Di-copper centre-containing domain superfamily	NA	NA	FB-init	YFB_cap;YFB_stipe	CC1G_10470
CopciAB_1001374.T0	141.752	40.3454	425.676	70.8628	3.51347	6.00705	0.284619	0.166471	1.81289510451073	2.58665694742375	-1.81289510451073	-2.58665694742375	0.000162949	8.92e-06	IPR002227::IPR008922	Tyrosinase copper-binding domain::Di-copper centre-containing domain superfamily	NA	NA	FB-init	YFB_cap;YFB_stipe	-
CopciAB_366414.T0	67.5387	33.8809	117.29	73.9395	1.99341	1.5863	0.501653	0.630399	0.995239200577868	0.665663572200619	-0.995239200577868	-0.665663572200619	0.0350903	0.0860164	IPR004033::IPR029063	UbiE/COQ5 methyltransferase::S-adenosyl-L-methionine-dependent methyltransferase superfamily	NA	NA	NA	All	CC1G_03472
CopciAB_373178.T0	21.7552	21.2255	14.1058	31.7375	1.02496	0.444453	0.975652	2.24996	0.0355607656091875	-1.16989711639574	-0.0355607656091873	1.16989711639574	0.84311	0.0118728	IPR018620	Ubiquitin 3 binding protein But2, C-terminal	NA	NA	NA	All	CC1G_13787
CopciAB_466057.T0	248.97	418.542	257.209	641.48	0.594851	0.400963	1.68109	2.494	-0.749400556918135	-1.31846022297359	0.749400556918135	1.31846022297359	0.0189173	0.000255562	IPR023313::IPR000608::IPR016135	Ubiquitin-conjugating enzyme, active site::Ubiquitin-conjugating enzyme E2::Ubiquitin-conjugating enzyme/RWD-like	NA	NA	NA	All	CC1G_11202
CopciAB_382928.T0	5.61767	5.11813	1.47509	4.48984	1.0976	0.328539	0.911076	3.04378	0.134356356001335	-1.60586183755577	-0.134356356001335	1.60586183755577	0.882273	0.0302365	IPR029071::IPR000626::IPR036028	Ubiquitin-like domain superfamily::Ubiquitin-like domain::SH3-like domain superfamily	NA	NA	NA	NA	-
CopciAB_62205.T0	105.554	60.456	190.674	72.5046	1.74596	2.62983	0.572751	0.380253	0.804020451295555	1.39496744297245	-0.804020451295555	-1.39496744297245	0.0223201	0.000350338	IPR001732::IPR014027::IPR017476::IPR036291::IPR036220::IPR008927::IPR028356::IPR014026	UDP-glucose/GDP-mannose dehydrogenase, N-terminal::UDP-glucose/GDP-mannose dehydrogenase, C-terminal::UDP-glucose/GDP-mannose dehydrogenase::NAD(P)-binding domain superfamily::UDP-glucose/GDP-mannose dehydrogenase, C-terminal domain superfamily::6-phosphogluconate dehydrogenase-like, C-terminal domain superfamily::UDP-glucose 6-dehydrogenase, eukaryotic type::UDP-glucose/GDP-mannose dehydrogenase…	Functionally poorly known genes	NA	FB-init	All	CC1G_06970
CopciAB_430938.T0	2.84234	4.6096	2.5792	6.65211	0.616612	0.387726	1.62177	2.57914	-0.697565626951218	-1.36688998681632	0.697565626951218	1.36688998681632	0.159297	0.00440677	IPR016624	Uncharacterised conserved protein UCP014753	NA	NA	NA	All	CC1G_11372
CopciAB_391671.T0	57.2741	15.4851	98.5798	31.4763	3.69866	3.13188	0.270368	0.319297	1.88700454309492	1.64702847382732	-1.88700454309492	-1.64702847382732	0.00150756	0.000802505	IPR038921	Uncharacterized protein YOR389W-like	NA	NA	FB-init	All	CC1G_06208
CopciAB_376123.T0	61.7837	86.9241	30.8401	65.5502	0.710778	0.470481	1.40691	2.12549	-0.492529013439815	-1.0877925809863	0.492529013439815	1.0877925809863	0.122129	0.000973575	IPR005226	UPF0014 family	NA	NA	NA	YFB_lamellae;YFB_cap	CC1G_07822
CopciAB_360249.T0	5.02603	1.75414	5.91523	4.01534	2.86524	1.47316	0.349011	0.678813	1.51865700857571	0.558913455696996	-1.51865700857571	-0.558913455696996	0.00794357	0.0947554	IPR002043::IPR018085::IPR005122::IPR036895	Uracil-DNA glycosylase family 1::Uracil-DNA glycosylase, active site::Uracil-DNA glycosylase-like::Uracil-DNA glycosylase-like domain superfamily	Cell division, proliferation and growth	cell division-related genes	NA	YFB_lamellae;YFB_cap	CC1G_10296
CopciAB_355179.T0	38.1679	48.1418	28.6754	83.7884	0.792822	0.342236	1.26132	2.92196	-0.334930441520723	-1.54693701114419	0.334930441520723	1.5469370111442	0.524176	0.00918888	IPR038071::IPR013215::IPR006276::IPR002629	UROD/MetE-like superfamily::Cobalamin-independent methionine synthase MetE, N-terminal::Cobalamin-independent methionine synthase::Cobalamin-independent methionine synthase MetE, C-terminal/archaeal	NA	NA	NA	All	CC1G_00401
CopciAB_371235.T0	26.6813	15.549	72.7416	24.6349	1.71595	2.95279	0.582767	0.338663	0.779007988256876	1.56207979314973	-0.779007988256876	-1.56207979314973	0.0699105	0.00182971	IPR000257::IPR038071::IPR006361	Uroporphyrinogen decarboxylase (URO-D)::UROD/MetE-like superfamily::Uroporphyrinogen decarboxylase HemE	NA	NA	NA	All	CC1G_01304
CopciAB_1001167.T0	67.0943	58.4825	144.096	71.8355	1.14725	2.00591	0.871646	0.498527	0.198185063725279	1.00425774340686	-0.198185063725279	-1.00425774340686	0.487437	0.000963649	IPR019013	Vacuolar ATPase assembly integral membrane protein Vma21	NA	NA	NA	All	-
CopciAB_494731.T0	25.7375	55.2681	12.0542	19.5271	0.465685	0.617305	2.14737	1.61995	-1.10257389130805	-0.695944971880708	1.10257389130805	0.695944971880708	0.013163	0.0251224	IPR031646::IPR015412::IPR026854::IPR026847::IPR009543::IPR031645::IPR031642	Vacuolar protein sorting-associated protein 13, extended chorein::Atg2/VPS13, C-terminal::Vacuolar protein sorting-associated protein 13-like, N-terminal domain::Vacuolar protein sorting-associated protein 13::Vacuolar protein sorting-associated protein 13, VPS13 adaptor binding domain::Vacuolar protein sorting-associated protein 13, DH-like domain::VPS13, middle RBG modules	NA	NA	NA	All	CC1G_11305
CopciAB_465095.T0	9.18521	4.09676	9.26085	7.49264	2.24207	1.23599	0.446017	0.809065	1.1648294357963	0.305671670510071	-1.1648294357963	-0.305671670510071	0.0312078	0.398126	IPR009008::IPR023585::IPR014729::IPR013155::IPR002301::IPR002300::IPR001412::IPR009080::IPR033708	Valyl/Leucyl/Isoleucyl-tRNA synthetase, editing domain::Isoleucine-tRNA ligase, type 1::Rossmann-like alpha/beta/alpha sandwich fold::Methionyl/Valyl/Leucyl/Isoleucyl-tRNA synthetase, anticodon-binding::Isoleucine-tRNA ligase::Aminoacyl-tRNA synthetase, class Ia::Aminoacyl-tRNA synthetase, class I, conserved site::Aminoacyl-tRNA synthetase, class Ia, anticodon-binding::Isoleucyl tRNA synthetase t…	NA	NA	NA	All	CC1G_05258
CopciAB_355684.T0	29.7933	65.6669	9.02879	33.6583	0.453704	0.268249	2.20408	3.72788	-1.14017613525215	-1.89835672565706	1.14017613525215	1.89835672565706	0.204846	0.0173953	IPR038491::IPR021740::IPR037525	Velvet domain superfamily::Velvet factor::Velvet domain	Signal transduction systems and communication	velvet protein encoding genes	NA	YFB_stipe;YFB_cap	CC1G_01903
CopciAB_374867.T0	56.4877	128.532	18.6053	60.7759	0.439485	0.30613	2.27539	3.26658	-1.18611535310224	-1.70778283641117	1.18611535310224	1.70778283641117	0.0118685	0.000187278	IPR037525::IPR021740::IPR038491	Velvet domain::Velvet factor::Velvet domain superfamily	Signal transduction systems and communication	velvet protein encoding genes	NA	All	CC1G_01596
CopciAB_496341.T0	4.76646	5.94308	3.91769	8.18112	0.802018	0.478869	1.24685	2.08825	-0.318293458870207	-1.06229582862126	0.318293458870207	1.06229582862126	0.322281	0.00230715	IPR037525::IPR021740::IPR038491	Velvet domain::Velvet factor::Velvet domain superfamily	Signal transduction systems and communication	velvet protein encoding genes	NA	YFB_cap;YFB_stipe	CC1G_06962
CopciAB_493868.T0	25.1693	55.7032	31.6777	68.8062	0.451847	0.460391	2.21314	2.17207	-1.14609367396317	-1.11906849826468	1.14609367396317	1.11906849826468	0.0163807	0.0112	IPR006855::IPR036393	Vertebrate-like NAGS Gcn5-related N-acetyltransferase (GNAT) domain::Acetylglutamate kinase-like superfamily	NA	NA	NA	YFB_stipe	CC1G_01743
CopciAB_438459.T0	24.1854	19.7476	35.5689	12.0484	1.22473	2.95217	0.816509	0.338734	0.292459598644478	1.56177540704971	-0.292459598644478	-1.56177540704971	0.324181	0.0013356	IPR002035::IPR036465	von Willebrand factor, type A::von Willebrand factor A-like domain superfamily	NA	NA	NA	YFB_cap;YFB_stipe	CC1G_09814
CopciAB_499591.T0	16.9864	11.9529	31.1291	14.9237	1.42111	2.08588	0.703673	0.479414	0.507022139424725	1.06065560330978	-0.507022139424725	-1.06065560330978	0.254959	0.0123509	IPR032805	Wax synthase domain	NA	NA	NA	All	CC1G_02304
CopciAB_478454.T0	305.005	203.165	1141.92	176.015	1.50126	6.48763	0.666106	0.154139	0.586177154453837	2.69769214285871	-0.586177154453837	-2.69769214285871	0.204547	0.00155876	IPR032805::IPR044851	Wax synthase domain::Wax synthase	NA	NA	FB-init	YFB_cap;YFB_stipe	CC1G_02368
CopciAB_244583.T0	18.696	13.7622	37.6985	11.1354	1.3585	3.38547	0.736104	0.29538	0.44201793662482	1.75935536012027	-0.44201793662482	-1.75935536012027	0.141354	0.000200224	IPR044851::IPR032805	Wax synthase::Wax synthase domain	NA	NA	FB-init	YFB_cap;YFB_stipe	CC1G_02367
CopciAB_484772.T0	7.87151	3.83375	6.21507	5.56288	2.05321	1.11724	0.487041	0.895064	1.03788461103804	0.159937230267327	-1.03788461103804	-0.159937230267327	0.0130439	0.644192	IPR019775::IPR001680::IPR015943::IPR011047::IPR007148	WD40 repeat, conserved site::WD40 repeat::WD40/YVTN repeat-like-containing domain superfamily::Quinoprotein alcohol dehydrogenase-like superfamily::Small-subunit processome, Utp12	NA	NA	NA	All	CC1G_03766
CopciAB_393199.T0	9.50389	4.26894	10.0209	6.15325	2.22629	1.62855	0.449178	0.614044	1.15464200134509	0.703585379677978	-1.15464200134509	-0.703585379677978	0.03825	0.0961357	IPR001680::IPR033010::IPR015943::IPR036322	WD40 repeat::The WD repeat Cdc20/Fizzy family::WD40/YVTN repeat-like-containing domain superfamily::WD40-repeat-containing domain superfamily	NA	NA	FB-init	YFB_stipe;YFB_lamellae	CC1G_09412
CopciAB_492571.T0	10.5883	5.22999	9.83709	5.23558	2.02453	1.87889	0.493942	0.532229	1.0175852576857	0.909881439423724	-1.0175852576857	-0.909881439423724	0.0216254	0.0134456	IPR001680::IPR019775::IPR015943::IPR036322	WD40 repeat::WD40 repeat, conserved site::WD40/YVTN repeat-like-containing domain superfamily::WD40-repeat-containing domain superfamily	NA	NA	NA	YFB_lamellae;YFB_stipe	CC1G_04195
CopciAB_442128.T0	10.8749	5.48487	21.4378	8.03971	1.98271	2.66649	0.50436	0.375024	0.987474081278099	1.41494416169637	-0.987474081278099	-1.41494416169637	0.00638959	0.000122525	IPR036390::IPR039781::IPR006910::IPR023093::IPR006909	Winged helix DNA-binding domain superfamily::Rad21/Rec8-like protein::Rad21/Rec8-like protein, N-terminal::ScpA-like, C-terminal::Rad21/Rec8-like protein, C-terminal, eukaryotic	Cell division, proliferation and growth	cell division-related genes	NA	YFB_lamellae	CC1G_05127
CopciAB_545797.T0	61.8552	6.22362	64.8887	4.86486	9.93879	13.3382	0.100616	0.0749724	3.31307066630019	3.737496837245	-3.31307066630019	-3.737496837245	2.09e-06	2.76e-07	IPR036390::IPR029063::IPR016461::IPR036388::IPR001077	Winged helix DNA-binding domain superfamily::S-adenosyl-L-methionine-dependent methyltransferase superfamily::O-methyltransferase COMT-type::Winged helix-like DNA-binding domain superfamily::O-methyltransferase domain	Transcriptional regulators	chromatin-related genes	FB-init	All	CC1G_08484
CopciAB_361317.T0	25.5797	44.9258	9.72031	29.1694	0.569377	0.333236	1.75631	3.00087	-0.812545036798169	-1.58538239395633	0.812545036798169	1.58538239395633	0.0286129	0.000434212	IPR036388::IPR001766::IPR036390	Winged helix-like DNA-binding domain superfamily::Fork head domain::Winged helix DNA-binding domain superfamily	NA	NA	NA	YFB_stipe;YFB_cap	NA
CopciAB_472053.T0	13.8827	22.0289	13.3929	28.8058	0.630204	0.464937	1.58679	2.15083	-0.666109401854594	-1.10489392247947	0.666109401854594	1.10489392247947	0.159106	0.010811	IPR013536::IPR001876::IPR036443	WLM domain::Zinc finger, RanBP2-type::Zinc finger, RanBP2-type superfamily	NA	NA	NA	YFB_lamellae	CC1G_13736
CopciAB_499312.T0	18.0426	45.9503	33.3384	65.4878	0.392655	0.509078	2.54676	1.96434	-1.34866454672841	-0.974042713540287	1.34866454672841	0.974042713540287	0.0307312	0.0335229	IPR036020::IPR001202	WW domain superfamily::WW domain	NA	NA	NA	YFB_stipe;YFB_cap	CC1G_12429
CopciAB_1000148.T0	2.84077	2.65102	7.93266	3.49596	1.07157	2.26909	0.933207	0.440705	0.0997317364970592	1.1821143907503	-0.0997317364970592	-1.1821143907503	0.675485	0.00770085	IPR001202::IPR036020	WW domain::WW domain superfamily	NA	NA	NA	All	-
CopciAB_498725.T0	6.45756	11.2782	4.35554	11.5698	0.572571	0.376458	1.74651	2.65634	-0.804472653477707	-1.40944028210976	0.804472653477707	1.40944028210976	0.263786	0.0189885	IPR017144::IPR017439::IPR002933::IPR036264::IPR011650	Xaa-Arg dipeptidase::Amidohydrolase::Peptidase M20::Bacterial exopeptidase dimerisation domain::Peptidase M20, dimerisation domain	NA	NA	NA	YFB_lamellae	CC1G_09842
CopciAB_448616.T0	8.43136	11.3117	7.38887	15.0099	0.745364	0.492265	1.34163	2.03143	-0.423982219196119	-1.02249331391064	0.423982219196119	1.02249331391064	0.213583	0.00300597	IPR005545::IPR011008	YCII-related::Dimeric alpha-beta barrel	NA	NA	NA	YFB_cap	CC1G_02053
CopciAB_380844.T0	17.5428	33.1288	12.9524	25.7604	0.529533	0.502805	1.88846	1.98884	-0.917207582487938	-0.991928959331511	0.917207582487938	0.991928959331511	0.0456583	0.0160527	IPR036652::IPR032976::IPR004443	YjeF N-terminal domain superfamily::YjeF N-terminal domain-containing protein NAXE-like::YjeF N-terminal domain	NA	NA	NA	YFB_lamellae;YFB_cap	CC1G_01373
CopciAB_494902.T0	10.807	14.3138	8.57258	18.225	0.755002	0.470373	1.3245	2.12597	-0.405447223800335	-1.08812144459225	0.405447223800335	1.08812144459225	0.318153	0.00740748	IPR006175::IPR035959::IPR006056	YjgF/YER057c/UK114 family::RutC-like superfamily::RidA family	NA	NA	NA	All	CC1G_13623
CopciAB_291372.T0	5.02981	12.2069	1.5456	3.73445	0.412046	0.413876	2.42691	2.41618	-1.27912132896285	-1.27273026637938	1.27912132896285	1.27273026637938	0.00983012	0.010811	IPR036236::IPR013087	Zinc finger C2H2 superfamily::Zinc finger C2H2-type	NA	NA	NA	All	CC1G_10933
CopciAB_374546.T0	22.7647	19.2368	29.595	10.3744	1.18339	2.85269	0.845028	0.350546	0.242929626015639	1.51232227417628	-0.242929626015639	-1.51232227417628	0.528897	0.0028578	IPR013087::IPR039327	Zinc finger C2H2-type::C2H2 finger domain transcription factor CON7-like	Transcriptional regulators	Transcription factors	FB-init	YFB_cap	CC1G_00897
CopciAB_494418.T0	107.575	84.0142	199.877	98.15	1.28044	2.03645	0.780983	0.491052	0.356636465027561	1.02605308230517	-0.35663646502756	-1.02605308230517	0.228426	0.00146456	IPR013087::IPR036236	Zinc finger C2H2-type::Zinc finger C2H2 superfamily	Transcriptional regulators	Transcription factors	FB-init	YFB_stipe;YFB_cap	CC1G_03235
CopciAB_449111.T0	4.8543	3.13305	5.83526	2.2462	1.54938	2.59784	0.645417	0.384935	0.63169558272521	1.37731229550928	-0.63169558272521	-1.37731229550928	0.0880226	0.00233846	IPR013087::IPR036236	Zinc finger C2H2-type::Zinc finger C2H2 superfamily	Transcriptional regulators	Transcription factors	NA	YFB_cap	NA
CopciAB_542856.T0	19.3961	32.1359	9.72253	20.5605	0.603567	0.472874	1.65682	2.11473	-0.728414229771551	-1.08047088333129	0.728414229771551	1.08047088333129	0.0434691	0.00202446	IPR000571::IPR045072::IPR036855	Zinc finger, CCCH-type::MKRN-like::Zinc finger, CCCH-type superfamily	NA	NA	NA	All	CC1G_08614
CopciAB_94143.T0	20.3732	33.2493	7.2494	19.1741	0.612741	0.378083	1.63201	2.64492	-0.706650618724024	-1.40322461321911	0.706650618724024	1.40322461321911	0.0130439	8.69e-05	IPR000571::IPR036855	Zinc finger, CCCH-type::Zinc finger, CCCH-type superfamily	Functionally poorly known genes	NA	NA	All	CC1G_11684
CopciAB_538904.T0	63.2931	108.842	25.516	54.2742	0.581511	0.47013	1.71966	2.12707	-0.782120861096635	-1.08886704661806	0.782120861096635	1.08886704661806	0.050997	0.00232608	IPR000679::IPR013088	Zinc finger, GATA-type::Zinc finger, NHR/GATA-type	Transcriptional regulators	Transcription factors	NA	All	CC1G_01461
CopciAB_455660.T0	7.14911	17.7963	4.68177	20.0971	0.40172	0.232957	2.4893	4.29264	-1.31573911916412	-2.10186429026227	1.31573911916412	2.10186429026227	0.011339	0.000272699	IPR010666	Zinc finger, GRF-type	NA	NA	NA	YFB_lamellae	CC1G_03196
CopciAB_545905.T0	1.66293	3.65166	1.42005	5.66799	0.455391	0.250539	2.19592	3.9914	-1.13482257116728	-1.99689492301871	1.13482257116728	1.99689492301871	0.0265656	0.000426252	IPR002893	Zinc finger, MYND-type	NA	NA	NA	NA	CC1G_09087
CopciAB_369080.T0	4.95377	8.03819	2.21154	4.73953	0.616279	0.466615	1.62264	2.14309	-0.69834500268153	-1.09969454633612	0.698345002681531	1.09969454633612	0.140472	0.0458292	IPR002893	Zinc finger, MYND-type	NA	NA	NA	NA	CC1G_13564
CopciAB_559330.T0	12.2728	8.42439	22.0676	8.40015	1.45682	2.62705	0.686427	0.380655	0.542822260990463	1.39344331400766	-0.542822260990463	-1.39344331400766	0.130182	0.000464033	IPR002893	Zinc finger, MYND-type	NA	NA	NA	NA	NA
CopciAB_463557.T0	27.2074	17.899	52.8393	24.1909	1.52005	2.18427	0.657873	0.457819	0.604117921317646	1.12715067761128	-0.604117921317645	-1.12715067761128	0.046838	0.000369878	IPR002893	Zinc finger, MYND-type	NA	NA	NA	YFB_lamellae;YFB_stipe	CC1G_04490
CopciAB_445202.T0	16.7097	8.36881	22.1776	8.01261	1.99666	2.76784	0.500837	0.361293	0.997588342180909	1.46875976259287	-0.997588342180909	-1.46875976259287	0.0271242	0.000984767	IPR002893	Zinc finger, MYND-type	NA	NA	NA	YFB_lamellae;YFB_stipe	NA
CopciAB_406636.T0	7.26103	2.60686	10.3695	5.02872	2.78536	2.06206	0.359021	0.484953	1.47786150051927	1.04408436191676	-1.47786150051927	-1.04408436191676	0.0348089	0.02873	IPR002893	Zinc finger, MYND-type	NA	NA	NA	YFB_lamellae	CC1G_08894
CopciAB_413307.T0	17.8133	12.5641	15.8335	3.24379	1.4178	4.88117	0.705319	0.204869	0.503651171066051	2.28722797132888	-0.503651171066051	-2.28722797132888	0.144176	0.0196381	IPR002893	Zinc finger, MYND-type	Transcriptional regulators	Transcription factors	FB-init	NA	NA
CopciAB_428241.T0	61.1377	39.9151	161.163	75.2058	1.53169	2.14296	0.652873	0.466643	0.615125740069354	1.09960817555011	-0.615125740069354	-1.09960817555011	0.155526	0.015695	IPR002893::IPR046824	Zinc finger, MYND-type::Mitochondrial splicing suppressor 51-like, C-terminal domain	NA	NA	FB-init	YFB_lamellae;YFB_stipe	CC1G_11212
CopciAB_426118.T0	115.867	69.9888	208.301	100.476	1.6555	2.07313	0.604045	0.482363	0.727271007443199	1.05180890724411	-0.727271007443199	-1.05180890724411	0.0311939	0.0022835	IPR002893::IPR011990	Zinc finger, MYND-type::Tetratricopeptide-like helical domain superfamily	NA	NA	NA	All	CC1G_05981
CopciAB_14244.T0	5.66377	3.5868	8.04726	3.59926	1.57906	2.23581	0.633288	0.447265	0.659065799630815	1.16079665835281	-0.659065799630815	-1.16079665835281	0.112558	0.00530506	IPR017907::IPR036736::IPR011004::IPR013083::IPR000873::IPR001841::IPR009081::IPR020806::IPR045851::IPR042099	Zinc finger, RING-type, conserved site::ACP-like superfamily::Trimeric LpxA-like superfamily::Zinc finger, RING/FYVE/PHD-type::AMP-dependent synthetase/ligase domain::Zinc finger, RING-type::Phosphopantetheine binding ACP domain::Polyketide synthase, phosphopantetheine-binding domain::AMP-binding enzyme, C-terminal domain superfamily::ANL, N-terminal domain	NA	NA	NA	All	CC1G_09875
CopciAB_495538.T0	15.0068	7.79166	18.253	14.4112	1.926	1.26658	0.51921	0.789525	0.945609825607219	0.340942715226589	-0.945609825607219	-0.340942715226589	0.0245985	0.289966	IPR001841::IPR017907::IPR013083	Zinc finger, RING-type::Zinc finger, RING-type, conserved site::Zinc finger, RING/FYVE/PHD-type	NA	NA	NA	YFB_lamellae;YFB_stipe	CC1G_00759
CopciAB_455616.T0	22.5351	6.78311	24.8377	8.69171	3.32224	2.85764	0.301002	0.34994	1.73215485777053	1.51482212104162	-1.73215485777053	-1.51482212104162	0.0231214	0.0106544	IPR004698::IPR003689	Zinc/iron permease, fungal/plant::Zinc/iron permease	Transporters	transporter encoding genes	NA	All	CC1G_08989
CopciAB_440676.T0	5.36456	9.15511	3.47159	11.8242	0.585964	0.293599	1.70659	3.40601	-0.771116601379422	-1.76808082219108	0.771116601379422	1.76808082219108	0.215569	0.00516595	IPR036864::IPR001138	Zn(2)-C6 fungal-type DNA-binding domain superfamily::Zn(2)Cys(6) fungal-type DNA-binding domain	NA	NA	NA	YFB_stipe;YFB_cap	CC1G_09462
CopciAB_442154.T0	42.1391	29.1839	38.0104	14.4206	1.44391	2.63583	0.692562	0.379387	0.52998519340306	1.39825945604982	-0.52998519340306	-1.39825945604982	0.0740156	0.000217749	IPR036864::IPR001138	Zn(2)-C6 fungal-type DNA-binding domain superfamily::Zn(2)Cys(6) fungal-type DNA-binding domain	Transcriptional regulators	Transcription factors	FB-init	YFB_stipe;YFB_cap	CC1G_05112
CopciAB_228143.T0	8.57561	10.4108	2.70601	6.78911	0.823723	0.398581	1.214	2.5089	-0.279768324505005	-1.32705536373451	0.279768324505005	1.32705536373451	0.30765	0.000554372	IPR036864::IPR001138::IPR007219	Zn(2)-C6 fungal-type DNA-binding domain superfamily::Zn(2)Cys(6) fungal-type DNA-binding domain::Transcription factor domain, fungi	NA	NA	NA	NA	CC1G_06686
CopciAB_365306.T0	33.8886	45.0441	13.911	31.7154	0.752343	0.438619	1.32918	2.27988	-0.410537761147426	-1.18895971413606	0.410537761147426	1.18895971413606	0.139829	0.000447307	IPR001138::IPR007219::IPR036864::IPR017896	Zn(2)Cys(6) fungal-type DNA-binding domain::Transcription factor domain, fungi::Zn(2)-C6 fungal-type DNA-binding domain superfamily::4Fe-4S ferredoxin-type, iron-sulphur binding domain	NA	NA	NA	All	CC1G_15053
CopciAB_446261.T0	3.33353	27.7026	5.06956	31.0468	0.120333	0.163288	8.3103	6.12416	-3.05490045602365	-2.61451126540717	3.05490045602365	2.61451126540717	0.00280272	0.000829152	IPR001138::IPR036236::IPR013087::IPR036864::IPR007219	Zn(2)Cys(6) fungal-type DNA-binding domain::Zinc finger C2H2 superfamily::Zinc finger C2H2-type::Zn(2)-C6 fungal-type DNA-binding domain superfamily::Transcription factor domain, fungi	NA	NA	NA	YFB_stipe	CC1G_14936
CopciAB_437393.T0	9.88407	3.06877	20.0408	2.72727	3.22086	7.34831	0.310476	0.136086	1.68744749674177	2.87741173235254	-1.68744749674177	-2.87741173235254	0.0187417	0.00133382	IPR001138::IPR036864	Zn(2)Cys(6) fungal-type DNA-binding domain::Zn(2)-C6 fungal-type DNA-binding domain superfamily	Transcriptional regulators	Transcription factors	FB-init	YFB_cap	NA
CopciAB_513938.T0	25.667	37.9304	15.7305	34.0787	0.676688	0.461595	1.47779	2.1664	-0.563438025073437	-1.115301139242	0.563438025073437	1.115301139242	0.148993	0.00274581	IPR001138::IPR036864::IPR007219	Zn(2)Cys(6) fungal-type DNA-binding domain::Zn(2)-C6 fungal-type DNA-binding domain superfamily::Transcription factor domain, fungi	NA	NA	NA	All	NA
CopciAB_447627.T0	36.5976	56.3336	20.8921	42.6678	0.649659	0.489647	1.53927	2.04229	-0.622244418107344	-1.03018704846292	0.622244418107344	1.03018704846292	0.0549964	0.00110231	IPR001138::IPR036864::IPR007219	Zn(2)Cys(6) fungal-type DNA-binding domain::Zn(2)-C6 fungal-type DNA-binding domain superfamily::Transcription factor domain, fungi	NA	NA	NA	All	NA
