# Supplementary material for: Snowball: a novel gene family required for developmental patterning of fruiting bodies of mushroom-forming fungi (Agaricomycetes)
Source: mSystems. 2024 Feb 9;9(3):e01208-23. doi: 10.1128/msystems.01208-23 (PMC10949477; doi:10.1128/msystems.01208-23)
Supplement: Table S3 — GO enrichment analysis. [file msystems.01208-23-s0004.xlsx]

## Sheet: Guide
Supplementary Table 3. GO enrichment analysis
sheet name:
GO Summary	KS: Kolmogorov–Smirnov p-values, cat: category, GOID: gene ontology ID, backgr: number of all gene in the genome within this GO category, GOI: gene of interest
24h_pLI_downregulated	downregulated (24h pLI) DEGs chategorizable into a GO term
24h_pLI_upregulated	upregulated (24h pLI) DEGs chategorizable into a GO term
48h_pLI_downregulated	downregulated (48h pLI) DEGs chategorizable into a GO term
48h_pLI_upregulated	upregulated (48h pLI) DEGs chategorizable into a GO term
GO Summary
GO.ID	Gene ontology category ID
Term	Gene Ontology description
KS	Kolmogorov-Sirmov P-value
cat	Type of gene ontology. MF: molecular function, CC: cellular component, BP: biological process
backgr	number of GO in total
GOI	number of GO among DEGs
logFC	log transformed fold changes
adj.P.Val	P-values of T-test obtained from the comparison of DEGs' RPKM (corrigated by Benjamin-Hochberg method)
snb1 24h pLI	Expression level (RPKM) of the given gene in wt strain at 24 hours post light-induction
snb1 48h pLI	Expression level (RPKM) of the given gene in Δsnb1 strain at 24 hours post light-induction
wt 24h pLI	Expression level (RPKM) of the given gene in wt strain at 48 hours post light-induction
wt 48h pLI	Expression level (RPKM) of the given gene in Δsnb1 strain at 48 hours post light-induction
InterPro ID	InterPro domain ID
InterPro description	InterPro domain description

## Sheet: GO Summary
24h pLI downregulated								24h pLI upregulated								48h pLI downregulated								48h pLI upregulated
	Term	KS	cat	GOID	backgr	GOI			Term	KS	cat	GOID	backgr	GOI			Term	KS	cat	GOID	backgr	GOI			Term	KS	cat	GOID	backgr	GOI
	structural constituent of cell wall	5.9e-10	MF	GO:0005199	25	9			carbohydrate metabolic process	0.0058	BP	GO:0005975	78	4			transmembrane transporter activity	4.5e-05	MF	GO:0022857	144	19			carbohydrate metabolic process	1e-06	BP	GO:0005975	70	12
	monooxygenase activity	0.0019	MF	GO:0004497	142	8			oxidoreductase activity; acting on the aldehyde or oxo group of donors; NAD or NADP as acceptor	0.027	MF	GO:0016620	15	3			monooxygenase activity	1.8e-05	MF	GO:0004497	132	18			structural constituent of cell wall	1.8e-05	MF	GO:0005199	25	9
	iron ion binding	0.02398	MF	GO:0005506	109	5			phospholipid metabolic process	0.0309	BP	GO:0006644	5	2			oxidoreductase activity	0.00424	MF	GO:0016491	221	18			carbohydrate binding	0.0127	MF	GO:0030246	17	6
	protein C-terminal S-isoprenylcysteine carboxyl O-methyltransferase activity	0.00015	MF	GO:0004671	5	3			peptide modification	0.0095	BP	GO:0031179	0	1			catalytic activity	0.03548	MF	GO:0003824	185	16			phosphatidylserine decarboxylase activity	0.0005	MF	GO:0004609	5	4
	metalloendopeptidase activity	0.00398	MF	GO:0004222	20	3			cyanate metabolic process	0.0095	BP	GO:0009439	0	1			carbohydrate metabolic process	0.0052	BP	GO:0005975	75	7			RNA-directed 5'-3' RNA polymerase activity	0.0048	MF	GO:0003968	5	3
	O-methyltransferase activity	0.00109	MF	GO:0008171	2	2			thiamine biosynthetic process	0.0095	BP	GO:0009228	0	1			structural constituent of cell wall	0.00164	MF	GO:0005199	28	6			transporter activity	0.0297	MF	GO:0005215	15	3
	multicellular organism development	0.0043	BP	GO:0007275	0	1			cellular aldehyde metabolic process	0.0283	BP	GO:0006081	2	1			FAD binding	0.00699	MF	GO:0071949	39	6			cellular aldehyde metabolic process	0.0023	BP	GO:0006081	1	2
	microtubule cytoskeleton organization	0.0086	BP	GO:0000226	0	1			1-pyrroline-5-carboxylate dehydrogenase activity	0.014	MF	GO:0003842	0	1			carbohydrate binding	0.00075	MF	GO:0030246	18	5			channel activity	0.0022	MF	GO:0015267	0	2
	isoprenoid biosynthetic process	0.0257	BP	GO:0008299	4	1			N-acylsphingosine amidohydrolase activity	0.014	MF	GO:0017040	0	1			lipid metabolic process	0.0055	BP	GO:0006629	23	4			starch binding	0.0064	MF	GO:2001070	1	2
	homocitrate synthase activity	0.01419	MF	GO:0004410	0	1			fructose 1;6-bisphosphate 1-phosphatase activity	0.014	MF	GO:0042132	0	1			protein C-terminal S-isoprenylcysteine carboxyl O-methyltransferase activity	0.00013	MF	GO:0004671	4	4			glucan 1;4-alpha-glucosidase activity	0.0064	MF	GO:0004339	1	2
	uracil DNA N-glycosylase activity	0.01419	MF	GO:0004844	0	1			cyanate hydratase activity	0.014	MF	GO:0008824	0	1			chromatin remodeling	0.0033	BP	GO:0006338	6	3			translation elongation factor activity	0.0292	MF	GO:0003746	4	2
	UDP-glucuronate decarboxylase activity	0.01419	MF	GO:0048040	0	1			acetate CoA-transferase activity	0.014	MF	GO:0008775	0	1			acyl-CoA hydrolase activity	0.00396	MF	GO:0047617	6	3			RNA adenylyltransferase activity	0.0292	MF	GO:1990817	4	2
	UDP-glucose 4-epimerase activity	0.01419	MF	GO:0003978	0	1			aldehyde dehydrogenase (NAD+) activity	0.014	MF	GO:0004029	0	1			chitin binding	0.0055	MF	GO:0008061	7	3			thiamine biosynthetic process	0.0285	BP	GO:0009228	0	1
	adenine phosphoribosyltransferase activity	0.01419	MF	GO:0003999	0	1			D-arabinono-1;4-lactone oxidase activity	0.014	MF	GO:0003885	0	1			O-acetyltransferase activity	0.0043	MF	GO:0016413	1	2			cyanate metabolic process	0.0285	BP	GO:0009439	0	1
	isoleucine-tRNA ligase activity	0.02819	MF	GO:0004822	1	1			glutamate dehydrogenase (NAD+) activity	0.014	MF	GO:0004352	0	1			O-methyltransferase activity	0.00811	MF	GO:0008171	2	2			protein farnesylation	0.0285	BP	GO:0018343	0	1
	zinc ion transmembrane transporter activity	0.02819	MF	GO:0005385	1	1			glutaminase activity	0.014	MF	GO:0004359	0	1			phosphopantetheine binding	0.00838	MF	GO:0031177	2	2			molybdopterin cofactor biosynthetic process	0.0285	BP	GO:0032324	0	1
	aconitate hydratase activity	0.02819	MF	GO:0003994	1	1			nitrite reductase [NAD(P)H] activity	0.014	MF	GO:0008942	0	1			glutamate-ammonia ligase activity	0.00838	MF	GO:0004356	2	2			peptide modification	0.0285	BP	GO:0031179	0	1
	Golgi transport complex	0.0045	CC	GO:0017119	0	1			acetoacetate-CoA ligase activity	0.028	MF	GO:0030729	1	1			serine-type endopeptidase inhibitor activity	0.00838	MF	GO:0004867	2	2			orotate phosphoribosyltransferase activity	0.0471	MF	GO:0004588	0	1
									glutamate decarboxylase activity	0.028	MF	GO:0004351	1	1			proteasome regulatory particle assembly	0.0268	BP	GO:0070682	0	1			fructose 1;6-bisphosphate 1-phosphatase activity	0.0471	MF	GO:0042132	0	1
									3-oxoacyl-[acyl-carrier-protein] synthase activity	0.041	MF	GO:0004315	2	1			multicellular organism development	0.0268	BP	GO:0007275	0	1			protein-L-isoaspartate (D-aspartate) O-methyltransferase activity	0.0471	MF	GO:0004719	0	1
									alpha-amylase activity	0.041	MF	GO:0004556	2	1			UDP-glucose 4-epimerase activity	0.03843	MF	GO:0003978	0	1			lactoylglutathione lyase activity	0.0471	MF	GO:0004462	0	1
																	UDP-glucose 6-dehydrogenase activity	0.03843	MF	GO:0003979	0	1			ribokinase activity	0.0471	MF	GO:0004747	0	1
																	3;4-dihydroxy-2-butanone-4-phosphate synthase activity	0.03843	MF	GO:0008686	0	1			glutamate dehydrogenase (NAD+) activity	0.0471	MF	GO:0004352	0	1
																	UDP-glucuronate decarboxylase activity	0.03843	MF	GO:0048040	0	1			glutaminase activity	0.0471	MF	GO:0004359	0	1
																	glutamate-cysteine ligase activity	0.03843	MF	GO:0004357	0	1			N-acylsphingosine amidohydrolase activity	0.0471	MF	GO:0017040	0	1
																	thymidylate kinase activity	0.03843	MF	GO:0004798	0	1			eukaryotic translation initiation factor 2alpha kinase activity	0.0471	MF	GO:0004694	0	1
																	isopentenyl-diphosphate delta-isomerase activity	0.03843	MF	GO:0004452	0	1			methylated-DNA-[protein]-cysteine S-methyltransferase activity	0.0471	MF	GO:0003908	0	1
																	L-aminoadipate-semialdehyde dehydrogenase activity	0.03843	MF	GO:0004043	0	1			4-alpha-glucanotransferase activity	0.0471	MF	GO:0004134	0	1
																	anthranilate phosphoribosyltransferase activity	0.03843	MF	GO:0004048	0	1			cyanate hydratase activity	0.0471	MF	GO:0008824	0	1
																	xenobiotic transmembrane transporter activity	0.03843	MF	GO:0042910	0	1			D-arabinono-1;4-lactone oxidase activity	0.0471	MF	GO:0003885	0	1
																	adenine phosphoribosyltransferase activity	0.03843	MF	GO:0003999	0	1			tRNA-specific adenosine deaminase activity	0.0471	MF	GO:0008251	0	1
																	5'-deoxynucleotidase activity	0.03843	MF	GO:0002953	0	1			acetate CoA-transferase activity	0.0471	MF	GO:0008775	0	1
																	uroporphyrinogen decarboxylase activity	0.03843	MF	GO:0004853	0	1			AMP deaminase activity	0.0471	MF	GO:0003876	0	1
																	nicotinamide-nucleotide adenylyltransferase activity	0.03843	MF	GO:0000309	0	1			arylformamidase activity	0.0471	MF	GO:0004061	0	1
																	tRNA (cytosine-5-)-methyltransferase activity	0.03843	MF	GO:0016428	0	1			glucosamine-6-phosphate deaminase activity	0.0471	MF	GO:0004342	0	1
																	3'(2');5'-bisphosphate nucleotidase activity	0.03843	MF	GO:0008441	0	1			alpha;alpha-trehalose-phosphate synthase (UDP-forming) activity	0.0471	MF	GO:0003825	0	1
																	GDP-mannose 4;6-dehydratase activity	0.03843	MF	GO:0008446	0	1			glucose-6-phosphate isomerase activity	0.0471	MF	GO:0004347	0	1
																	MIS12/MIND type complex	0.036	CC	GO:0000444	0	1			argininosuccinate synthase activity	0.0471	MF	GO:0004055	0	1
																	Golgi transport complex	0.036	CC	GO:0017119	0	1			nucleoside diphosphate kinase activity	0.0471	MF	GO:0004550	0	1

## Sheet: 24h_pLI_downregulated
ProteinID	GO	logFC	adj.P.Val	snb1 24h pLI	snb1 48h pLI	wt 24h pLI	wt 48h pLI	Term	InterPro ID	InterPro description
545797	GO:0008171	-3.31833	2.09e-06	6.22362	4.86486	61.8552	64.8887	O-methyltransferase activity	IPR036390::IPR029063::IPR016461::IPR036388::IPR001077	Winged helix DNA-binding domain superfamily::S-adenosyl-L-methionine-dependent methyltransferase superfamily::O-methyltransferase COMT-type::Winged helix-like DNA-binding domain superfamily::O-methyltransferase domain
456826	GO:0004497	-2.518	4.15e-05	6.55663	4.62508	36.6277	43.8008	monooxygenase activity	IPR036396::IPR001128::IPR002401::IPR017972	Cytochrome P450 superfamily::Cytochrome P450::Cytochrome P450, E-class, group I::Cytochrome P450, conserved site
456826	GO:0005506	-2.518	4.15e-05	6.55663	4.62508	36.6277	43.8008	iron ion binding	IPR036396::IPR001128::IPR002401::IPR017972	Cytochrome P450 superfamily::Cytochrome P450::Cytochrome P450, E-class, group I::Cytochrome P450, conserved site
407897	GO:0005199	-2.47679	0.00184302	4.72723	4.02905	25.881	11.5264	structural constituent of cell wall	IPR001338	Hydrophobin
445156	GO:0005199	-2.44704	3.14e-05	32.5962	60.333	178.81	248.594	structural constituent of cell wall	IPR001338	Hydrophobin
380326	GO:0005199	-2.43815	0.00129997	9.58322	25.1117	52.8788	40.0287	structural constituent of cell wall	IPR001338	Hydrophobin
24490	GO:0004497	-2.28886	0.00410434	16.0777	14.4153	65.7143	65.4596	monooxygenase activity	IPR001128::IPR036396::IPR002401	Cytochrome P450::Cytochrome P450 superfamily::Cytochrome P450, E-class, group I
354499	GO:0004671	-2.17686	0.000529241	18.0662	29.7655	79.8077	186.521	protein C-terminal S-isoprenylcysteine carboxyl O-methyltransferase activity	IPR007269	Isoprenylcysteine carboxyl methyltransferase
462186	GO:0004497	-1.89789	0.0234804	10.6968	6.1196	27.0133	46.4036	monooxygenase activity	IPR001128::IPR036396::IPR002401::IPR017972	Cytochrome P450::Cytochrome P450 superfamily::Cytochrome P450, E-class, group I::Cytochrome P450, conserved site
462186	GO:0005506	-1.89789	0.0234804	10.6968	6.1196	27.0133	46.4036	iron ion binding	IPR001128::IPR036396::IPR002401::IPR017972	Cytochrome P450::Cytochrome P450 superfamily::Cytochrome P450, E-class, group I::Cytochrome P450, conserved site
355044	GO:0003999	-1.85193	0.00805966	16.8417	19.0094	50.5125	82.1384	adenine phosphoribosyltransferase activity	IPR005764::IPR029057::IPR000836	Adenine phosphoribosyl transferase::Phosphoribosyltransferase-like::Phosphoribosyltransferase domain
442548	GO:0005199	-1.83148	0.0136715	3.97462	5.0134	15.0081	10.075	structural constituent of cell wall	IPR001338	Hydrophobin
437809	GO:0005199	-1.82799	0.0199094	21.7508	24.7513	77.6956	15.8995	structural constituent of cell wall	IPR001338	Hydrophobin
351135	GO:0007275	-1.82653	0.0015031	31.8825	47.5755	112.371	167.154	multicellular organism development	IPR036910::IPR006780	High mobility group box domain superfamily::YABBY protein
380065	GO:0004497	-1.79183	0.0401636	50.6634	23.4659	124.556	228.793	monooxygenase activity	IPR036396::IPR001128::IPR002403	Cytochrome P450 superfamily::Cytochrome P450::Cytochrome P450, E-class, group IV
438533	GO:0005199	-1.78118	0.00216133	675.694	676.144	2256.16	3286.05	structural constituent of cell wall	IPR001338::IPR019778	Hydrophobin::Hydrophobin, conserved site
442540	GO:0005199	-1.75368	0.0306941	6.31117	3.72864	21.1114	2.3043	structural constituent of cell wall	IPR001338	Hydrophobin
413238	GO:0005199	-1.67267	0.032915	3.10539	10.6277	10.6601	1.99635	structural constituent of cell wall	IPR001338	Hydrophobin
455616	GO:0005385	-1.66161	0.0231214	6.78311	8.69171	22.5351	24.8377	zinc ion transmembrane transporter activity	IPR004698::IPR003689	Zinc/iron permease, fungal/plant::Zinc/iron permease
1000116	GO:0003978	-1.57925	0.0155222	9.244	17.8412	25.5711	40.3416	UDP-glucose 4-epimerase activity	IPR036291::IPR005886::IPR016040	NAD(P)-binding domain superfamily::UDP-glucose 4-epimerase::NAD(P)-binding domain
360249	GO:0004844	-1.52046	0.00794357	1.75414	4.01534	5.02603	5.91523	uracil DNA N-glycosylase activity	IPR002043::IPR018085::IPR005122::IPR036895	Uracil-DNA glycosylase family 1::Uracil-DNA glycosylase, active site::Uracil-DNA glycosylase-like::Uracil-DNA glycosylase-like domain superfamily
559307	GO:0004497	-1.49076	0.00321099	162.117	107.427	455.37	187.636	monooxygenase activity	IPR036396::IPR017972::IPR001128::IPR002401	Cytochrome P450 superfamily::Cytochrome P450, conserved site::Cytochrome P450::Cytochrome P450, E-class, group I
559307	GO:0005506	-1.49076	0.00321099	162.117	107.427	455.37	187.636	iron ion binding	IPR036396::IPR017972::IPR001128::IPR002401	Cytochrome P450 superfamily::Cytochrome P450, conserved site::Cytochrome P450::Cytochrome P450, E-class, group I
559338	GO:0004497	-1.46672	0.0150344	3.83552	2.52593	9.89515	1.17901	monooxygenase activity	IPR002401::IPR036396::IPR001128::IPR017972	Cytochrome P450, E-class, group I::Cytochrome P450 superfamily::Cytochrome P450::Cytochrome P450, conserved site
559338	GO:0005506	-1.46672	0.0150344	3.83552	2.52593	9.89515	1.17901	iron ion binding	IPR002401::IPR036396::IPR001128::IPR017972	Cytochrome P450, E-class, group I::Cytochrome P450 superfamily::Cytochrome P450::Cytochrome P450, conserved site
39881	GO:0004671	-1.4507	0.0489289	3.86234	17.3589	9.67077	24.3917	protein C-terminal S-isoprenylcysteine carboxyl O-methyltransferase activity	IPR007269	Isoprenylcysteine carboxyl methyltransferase
501208	GO:0003994	-1.39067	0.00384558	10.6292	19.6261	26.9722	24.8599	aconitate hydratase activity	IPR001030::IPR015931::IPR015932::IPR018136::IPR036008::IPR015928::IPR006248::IPR000573	Aconitase/3-isopropylmalate dehydratase large subunit, alpha/beta/alpha domain::Aconitase/3-isopropylmalate dehydratase large subunit, alpha/beta/alpha, subdomain 1/3::Aconitase, domain 2::Aconitase family, 4Fe-4S cluster binding site::Aconitase, iron-sulfur domain::Aconitase/3-isopropylmalate dehydratase, swivel::Aconitase, mitochondrial-like::Aconitase A/isopropylmalate dehydratase small subuni…
382440	GO:0004497	-1.37156	0.0341322	2.07616	2.40487	4.90464	10.1697	monooxygenase activity	IPR001128::IPR036396::IPR002401	Cytochrome P450::Cytochrome P450 superfamily::Cytochrome P450, E-class, group I
441422	GO:0004671	-1.24246	0.00735215	18.5085	18.2001	43.2838	39.689	protein C-terminal S-isoprenylcysteine carboxyl O-methyltransferase activity	IPR007269	Isoprenylcysteine carboxyl methyltransferase
501966	GO:0008171	-1.21102	0.00160141	6.00506	7.6093	13.9291	36.8025	O-methyltransferase activity	IPR016461::IPR029063::IPR036388::IPR001077::IPR036390	O-methyltransferase COMT-type::S-adenosyl-L-methionine-dependent methyltransferase superfamily::Winged helix-like DNA-binding domain superfamily::O-methyltransferase domain::Winged helix DNA-binding domain superfamily
368468	GO:0004222	-1.19767	0.00600872	24.8713	38.814	57.5586	129.903	metalloendopeptidase activity	IPR029463::IPR024079	Lysine-specific metallo-endopeptidase::Metallopeptidase, catalytic domain superfamily
465095	GO:0004822	-1.19321	0.0312078	4.09676	7.49264	9.18521	9.26085	isoleucine-tRNA ligase activity	IPR009008::IPR023585::IPR014729::IPR013155::IPR002301::IPR002300::IPR001412::IPR009080::IPR033708	Valyl/Leucyl/Isoleucyl-tRNA synthetase, editing domain::Isoleucine-tRNA ligase, type 1::Rossmann-like alpha/beta/alpha sandwich fold::Methionyl/Valyl/Leucyl/Isoleucyl-tRNA synthetase, anticodon-binding::Isoleucine-tRNA ligase::Aminoacyl-tRNA synthetase, class Ia::Aminoacyl-tRNA synthetase, class I, conserved site::Aminoacyl-tRNA synthetase, class Ia, anticodon-binding::Isoleucyl tRNA synthetase t…
500297	GO:0000226	-1.1311	0.0346878	27.5629	24.4826	60.9092	60.5511	microtubule cytoskeleton organization	IPR026756	Nucleolar and spindle-associated protein 1
437827	GO:0005199	-1.11098	0.00767069	967.705	883.669	2055.2	3101.63	structural constituent of cell wall	IPR001338	Hydrophobin
371291	GO:0048040	-1.08284	0.015561	24.8874	28.4832	50.4715	128.281	UDP-glucuronate decarboxylase activity	IPR036291::IPR016040::IPR044516	NAD(P)-binding domain superfamily::NAD(P)-binding domain::UDP-glucuronic acid decarboxylase
439908	GO:0005506	-1.06999	0.0346878	19.8543	28.9617	40.8079	41.5465	iron ion binding	IPR007828	Inositol oxygenase
393477	GO:0004497	-1.06992	0.0226146	30.4099	20.6691	59.0949	93.1188	monooxygenase activity	IPR006905::IPR036188	Flavin-dependent halogenase::FAD/NAD(P)-binding domain superfamily
359012	GO:0004222	-1.05913	0.0311745	107.983	98.3019	216.484	241.424	metalloendopeptidase activity	IPR001842::IPR011096::IPR027268	Peptidase M36, fungalysin::FTP domain::Peptidase M4/M1, CTD superfamily
459666	GO:0008299	-1.04096	0.00384558	120.868	105.645	247.417	182.859	isoprenoid biosynthetic process	IPR008949::IPR000092::IPR033749::IPR039702	Isoprenoid synthase domain superfamily::Polyprenyl synthetase::Polyprenyl synthetase, conserved site::Farnesyl pyrophosphate synthase-like
485202	GO:0004410	-1.03225	0.00638959	28.1692	44.4694	57.6196	54.0844	homocitrate synthase activity	IPR011872::IPR002034::IPR000891::IPR013785	Homocitrate synthase, fungi/archaea::Alpha-isopropylmalate/homocitrate synthase, conserved site::Pyruvate carboxyltransferase::Aldolase-type TIM barrel
360998	GO:0004222	-1.01861	0.0218819	32.2367	77.7651	66.1889	152.43	metalloendopeptidase activity	IPR019165	Peptidase M76, ATP23
252337	GO:0017119	-1.00674	0.000761687	15.9669	16.6486	32.043	40.6066	Golgi transport complex	IPR007255::IPR016159	Conserved oligomeric Golgi complex subunit 8::Cullin repeat-like-containing domain superfamily

## Sheet: 24h_pLI_upregulated
ProteinID	GO	logFC	adj.P.Val	snb1 24h pLI	snb1 48h pLI	wt 24h pLI	wt 48h pLI	Term	InterPro ID	InterPro description
187384	GO:0004029	1.01076	0.0108975	163.838	115.136	80.2404	57.5608	aldehyde dehydrogenase (NAD+) activity	IPR015590::IPR016163::IPR029510::IPR044638::IPR016161::IPR016162	Aldehyde dehydrogenase domain::Aldehyde dehydrogenase, C-terminal::Aldehyde dehydrogenase, glutamic acid active site::Aldehyde dehydrogenase family 7 member A1-like::Aldehyde/histidinol dehydrogenase::Aldehyde dehydrogenase, N-terminal
187384	GO:0004029	1.01076	0.0108975	163.838	115.136	80.2404	57.5608	aldehyde dehydrogenase (NAD+) activity	IPR015590::IPR016163::IPR029510::IPR044638::IPR016161::IPR016162	Aldehyde dehydrogenase domain::Aldehyde dehydrogenase, C-terminal::Aldehyde dehydrogenase, glutamic acid active site::Aldehyde dehydrogenase family 7 member A1-like::Aldehyde/histidinol dehydrogenase::Aldehyde dehydrogenase, N-terminal
187384	GO:0004029	1.01076	0.0108975	163.838	115.136	80.2404	57.5608	aldehyde dehydrogenase (NAD+) activity	IPR015590::IPR016163::IPR029510::IPR044638::IPR016161::IPR016162	Aldehyde dehydrogenase domain::Aldehyde dehydrogenase, C-terminal::Aldehyde dehydrogenase, glutamic acid active site::Aldehyde dehydrogenase family 7 member A1-like::Aldehyde/histidinol dehydrogenase::Aldehyde dehydrogenase, N-terminal
187384	GO:0016620	1.01076	0.0108975	163.838	115.136	80.2404	57.5608	oxidoreductase activity; acting on the aldehyde or oxo group of donors; NAD or NADP as acceptor	IPR015590::IPR016163::IPR029510::IPR044638::IPR016161::IPR016162	Aldehyde dehydrogenase domain::Aldehyde dehydrogenase, C-terminal::Aldehyde dehydrogenase, glutamic acid active site::Aldehyde dehydrogenase family 7 member A1-like::Aldehyde/histidinol dehydrogenase::Aldehyde dehydrogenase, N-terminal
187384	GO:0016620	1.01076	0.0108975	163.838	115.136	80.2404	57.5608	oxidoreductase activity; acting on the aldehyde or oxo group of donors; NAD or NADP as acceptor	IPR015590::IPR016163::IPR029510::IPR044638::IPR016161::IPR016162	Aldehyde dehydrogenase domain::Aldehyde dehydrogenase, C-terminal::Aldehyde dehydrogenase, glutamic acid active site::Aldehyde dehydrogenase family 7 member A1-like::Aldehyde/histidinol dehydrogenase::Aldehyde dehydrogenase, N-terminal
373233	GO:0006644	1.10073	0.027599	14.3742	8.12894	6.43208	4.09015	phospholipid metabolic process	IPR043216::IPR000326::IPR036938	Phosphatidate (PA) phosphatase-related::Phosphatidic acid phosphatase type 2/haloperoxidase::Phosphatidic acid phosphatase type 2/haloperoxidase superfamily
502673	GO:0006081	1.16397	0.00501553	172.655	118.247	74.282	49.1205	cellular aldehyde metabolic process	IPR016161::IPR029510::IPR016162::IPR015590::IPR012394::IPR016163	Aldehyde/histidinol dehydrogenase::Aldehyde dehydrogenase, glutamic acid active site::Aldehyde dehydrogenase, N-terminal::Aldehyde dehydrogenase domain::Aldehyde dehydrogenase NAD(P)-dependent::Aldehyde dehydrogenase, C-terminal
502673	GO:0006081	1.16397	0.00501553	172.655	118.247	74.282	49.1205	cellular aldehyde metabolic process	IPR016161::IPR029510::IPR016162::IPR015590::IPR012394::IPR016163	Aldehyde/histidinol dehydrogenase::Aldehyde dehydrogenase, glutamic acid active site::Aldehyde dehydrogenase, N-terminal::Aldehyde dehydrogenase domain::Aldehyde dehydrogenase NAD(P)-dependent::Aldehyde dehydrogenase, C-terminal
502673	GO:0016620	1.16397	0.00501553	172.655	118.247	74.282	49.1205	oxidoreductase activity; acting on the aldehyde or oxo group of donors; NAD or NADP as acceptor	IPR016161::IPR029510::IPR016162::IPR015590::IPR012394::IPR016163	Aldehyde/histidinol dehydrogenase::Aldehyde dehydrogenase, glutamic acid active site::Aldehyde dehydrogenase, N-terminal::Aldehyde dehydrogenase domain::Aldehyde dehydrogenase NAD(P)-dependent::Aldehyde dehydrogenase, C-terminal
502673	GO:0016620	1.16397	0.00501553	172.655	118.247	74.282	49.1205	oxidoreductase activity; acting on the aldehyde or oxo group of donors; NAD or NADP as acceptor	IPR016161::IPR029510::IPR016162::IPR015590::IPR012394::IPR016163	Aldehyde/histidinol dehydrogenase::Aldehyde dehydrogenase, glutamic acid active site::Aldehyde dehydrogenase, N-terminal::Aldehyde dehydrogenase domain::Aldehyde dehydrogenase NAD(P)-dependent::Aldehyde dehydrogenase, C-terminal
252133	GO:0005975	1.1819	0.0238752	289.579	192.916	122.496	48.3446	carbohydrate metabolic process	IPR001382::IPR036026::IPR012341	Glycoside hydrolase family 47::Seven-hairpin glycosidases::Six-hairpin glycosidase-like superfamily
140785	GO:0008824	1.19534	0.0331461	31.2364	19.2117	12.9421	7.07996	cyanate hydratase activity	IPR036581::IPR010982::IPR008076::IPR003712	Cyanate lyase, C-terminal domain superfamily::Lambda repressor-like, DNA-binding domain superfamily::Cyanate hydratase::Cyanate lyase, C-terminal
140785	GO:0008824	1.19534	0.0331461	31.2364	19.2117	12.9421	7.07996	cyanate hydratase activity	IPR036581::IPR010982::IPR008076::IPR003712	Cyanate lyase, C-terminal domain superfamily::Lambda repressor-like, DNA-binding domain superfamily::Cyanate hydratase::Cyanate lyase, C-terminal
140785	GO:0009439	1.19534	0.0331461	31.2364	19.2117	12.9421	7.07996	cyanate metabolic process	IPR036581::IPR010982::IPR008076::IPR003712	Cyanate lyase, C-terminal domain superfamily::Lambda repressor-like, DNA-binding domain superfamily::Cyanate hydratase::Cyanate lyase, C-terminal
277380	GO:0004556	1.20816	0.0103019	46.0014	21.7441	19.939	8.00134	alpha-amylase activity	IPR005036::IPR006046::IPR038175::IPR006047::IPR017853	CBM21 (carbohydrate binding type-21) domain::Alpha amylase::CBM21 domain superfamily::Glycosyl hydrolase, family 13, catalytic domain::Glycoside hydrolase superfamily
277380	GO:0004556	1.20816	0.0103019	46.0014	21.7441	19.939	8.00134	alpha-amylase activity	IPR005036::IPR006046::IPR038175::IPR006047::IPR017853	CBM21 (carbohydrate binding type-21) domain::Alpha amylase::CBM21 domain superfamily::Glycosyl hydrolase, family 13, catalytic domain::Glycoside hydrolase superfamily
277380	GO:0005975	1.20816	0.0103019	46.0014	21.7441	19.939	8.00134	carbohydrate metabolic process	IPR005036::IPR006046::IPR038175::IPR006047::IPR017853	CBM21 (carbohydrate binding type-21) domain::Alpha amylase::CBM21 domain superfamily::Glycosyl hydrolase, family 13, catalytic domain::Glycoside hydrolase superfamily
277380	GO:0005975	1.20816	0.0103019	46.0014	21.7441	19.939	8.00134	carbohydrate metabolic process	IPR005036::IPR006046::IPR038175::IPR006047::IPR017853	CBM21 (carbohydrate binding type-21) domain::Alpha amylase::CBM21 domain superfamily::Glycosyl hydrolase, family 13, catalytic domain::Glycoside hydrolase superfamily
277380	GO:0005975	1.20816	0.0103019	46.0014	21.7441	19.939	8.00134	carbohydrate metabolic process	IPR005036::IPR006046::IPR038175::IPR006047::IPR017853	CBM21 (carbohydrate binding type-21) domain::Alpha amylase::CBM21 domain superfamily::Glycosyl hydrolase, family 13, catalytic domain::Glycoside hydrolase superfamily
49320	GO:0030729	1.20888	0.00383801	86.7986	93.7954	36.9904	26.6868	acetoacetate-CoA ligase activity	IPR042099::IPR020845::IPR000873::IPR045851::IPR005914	ANL, N-terminal domain::AMP-binding, conserved site::AMP-dependent synthetase/ligase domain::AMP-binding enzyme, C-terminal domain superfamily::Acetoacetyl-CoA synthase
49320	GO:0030729	1.20888	0.00383801	86.7986	93.7954	36.9904	26.6868	acetoacetate-CoA ligase activity	IPR042099::IPR020845::IPR000873::IPR045851::IPR005914	ANL, N-terminal domain::AMP-binding, conserved site::AMP-dependent synthetase/ligase domain::AMP-binding enzyme, C-terminal domain superfamily::Acetoacetyl-CoA synthase
243330	GO:0004359	1.2298	0.00321099	29.2934	22.0367	12.5489	8.2827	glutaminase activity	IPR029062::IPR002161::IPR021196	Class I glutamine amidotransferase-like::Pyridoxal 5'-phosphate synthase subunit PdxT/SNO::PdxT/SNO family, conserved site
243330	GO:0004359	1.2298	0.00321099	29.2934	22.0367	12.5489	8.2827	glutaminase activity	IPR029062::IPR002161::IPR021196	Class I glutamine amidotransferase-like::Pyridoxal 5'-phosphate synthase subunit PdxT/SNO::PdxT/SNO family, conserved site
354841	GO:0005975	1.26113	0.0127828	15.5167	5.0867	6.15417	2.4151	carbohydrate metabolic process	IPR012341::IPR007822	Six-hairpin glycosidase-like superfamily::Lanthionine synthetase C-like
354841	GO:0031179	1.26113	0.0127828	15.5167	5.0867	6.15417	2.4151	peptide modification	IPR012341::IPR007822	Six-hairpin glycosidase-like superfamily::Lanthionine synthetase C-like
436876	GO:0042132	1.27207	0.0142704	130.32	124.521	52.2099	42.0137	fructose 1;6-bisphosphate 1-phosphatase activity	IPR000146::IPR044015::IPR028343::IPR033391::IPR020548	Fructose-1,6-bisphosphatase class 1::Fructose-1-6-bisphosphatase class 1, C-terminal::Fructose-1,6-bisphosphatase::Fructose-1-6-bisphosphatase class I, N-terminal::Fructose-1,6-bisphosphatase, active site
442230	GO:0008942	1.33731	0.00537165	53.1383	27.4806	20.5549	28.3031	nitrite reductase [NAD(P)H] activity	IPR012748::IPR036136::IPR045854::IPR036188::IPR036922::IPR007419::IPR006066::IPR041854::IPR023753::IPR017941::IPR005117::IPR006067	Rieske-like [2Fe-2S] domain, NirD-type::Nitrite/Sulfite reductase ferredoxin-like domain superfamily::Nitrite and sulphite reductase 4Fe-4S domain-like superfamily::FAD/NAD(P)-binding domain superfamily::Rieske [2Fe-2S] iron-sulphur domain superfamily::BFD-like [2Fe-2S]-binding domain::Nitrite/sulphite reductase iron-sulphur/sirohaem-binding site::BFD-like [2Fe-2S]-binding domain superfamily::FAD…
365378	GO:0004352	1.34817	0.00501553	152.887	78.7063	59.5183	27.3437	glutamate dehydrogenase (NAD+) activity	IPR006096::IPR028971::IPR036291::IPR046346::IPR016210	Glutamate/phenylalanine/leucine/valine/L-tryptophan dehydrogenase, C-terminal::NAD-glutamate dehydrogenase::NAD(P)-binding domain superfamily::Aminoacid dehydrogenase-like, N-terminal domain superfamily::NAD-dependent glutamate dehydrogenase, eukaryotes
365378	GO:0004352	1.34817	0.00501553	152.887	78.7063	59.5183	27.3437	glutamate dehydrogenase (NAD+) activity	IPR006096::IPR028971::IPR036291::IPR046346::IPR016210	Glutamate/phenylalanine/leucine/valine/L-tryptophan dehydrogenase, C-terminal::NAD-glutamate dehydrogenase::NAD(P)-binding domain superfamily::Aminoacid dehydrogenase-like, N-terminal domain superfamily::NAD-dependent glutamate dehydrogenase, eukaryotes
431646	GO:0009228	1.37392	0.00876639	107.47	317.623	41.7712	75.7406	thiamine biosynthetic process	IPR002922::IPR036188::IPR027495	Thiazole biosynthetic enzyme Thi4 family::FAD/NAD(P)-binding domain superfamily::Thiamine thiazole synthase
380219	GO:0006644	1.37879	0.0445424	18.5371	66.9213	6.71343	12.4467	phospholipid metabolic process	IPR043216::IPR036938::IPR000326	Phosphatidate (PA) phosphatase-related::Phosphatidic acid phosphatase type 2/haloperoxidase superfamily::Phosphatidic acid phosphatase type 2/haloperoxidase
501856	GO:0005975	1.39409	0.0229524	8.40555	7.53076	3.18521	1.8381	carbohydrate metabolic process	IPR012939::IPR008928::IPR014718::IPR041371	Glycosyl hydrolase family 92::Six-hairpin glycosidase superfamily::Glycoside hydrolase-type carbohydrate-binding::Glycosyl hydrolase family 92 N-terminal domain
442787	GO:0008775	1.4051	0.00129997	37.0185	37.8298	14.0496	9.60443	acetate CoA-transferase activity	IPR026888::IPR003702::IPR037171::IPR046433::IPR038460	Acetyl-CoA hydrolase/transferase C-terminal domain::Acetyl-CoA hydrolase/transferase, N-terminal::NagB/RpiA transferase-like::Acetyl-CoA hydrolase/transferase::Acetyl-CoA hydrolase/transferase, C-terminal domain superfamily
496509	GO:0003842	1.48704	0.00465678	615.237	435.191	216.601	223.032	1-pyrroline-5-carboxylate dehydrogenase activity	IPR005931::IPR029510::IPR016162::IPR016161::IPR016163::IPR015590::IPR016160	Delta-1-pyrroline-5-carboxylate dehydrogenase::Aldehyde dehydrogenase, glutamic acid active site::Aldehyde dehydrogenase, N-terminal::Aldehyde/histidinol dehydrogenase::Aldehyde dehydrogenase, C-terminal::Aldehyde dehydrogenase domain::Aldehyde dehydrogenase, cysteine active site
496509	GO:0016620	1.48704	0.00465678	615.237	435.191	216.601	223.032	oxidoreductase activity; acting on the aldehyde or oxo group of donors; NAD or NADP as acceptor	IPR005931::IPR029510::IPR016162::IPR016161::IPR016163::IPR015590::IPR016160	Delta-1-pyrroline-5-carboxylate dehydrogenase::Aldehyde dehydrogenase, glutamic acid active site::Aldehyde dehydrogenase, N-terminal::Aldehyde/histidinol dehydrogenase::Aldehyde dehydrogenase, C-terminal::Aldehyde dehydrogenase domain::Aldehyde dehydrogenase, cysteine active site
432313	GO:0003885	1.63699	0.0252547	38.9955	58.5172	11.8041	12.6969	D-arabinono-1;4-lactone oxidase activity	IPR010031::IPR036318::IPR030654::IPR016167::IPR007173::IPR006094::IPR016169::IPR016166::IPR016171	L-gulonolactone/D-arabinono-1,4-lactone oxidase-like::FAD-binding, type PCMH-like superfamily::Sugar 1,4-lactone oxidase::FAD-binding, type PCMH, subdomain 1::D-arabinono-1,4-lactone oxidase, C-terminal domain::FAD linked oxidase, N-terminal::FAD-binding, type PCMH, subdomain 2::FAD-binding domain, PCMH-type::Vanillyl-alcohol oxidase, C-terminal subdomain 2
511910	GO:0017040	1.69626	0.00125098	208.283	122.163	62.86	51.6105	N-acylsphingosine amidohydrolase activity	IPR038445::IPR031331::IPR006823::IPR031329	Neutral ceramidase, C-terminal domain superfamily::Neutral/alkaline non-lysosomal ceramidase, C-terminal::Neutral/alkaline nonlysosomal ceramidase::Neutral/alkaline non-lysosomal ceramidase, N-terminal
465073	GO:0004351	2.21528	0.00809495	87.1408	40.7288	17.2292	13.4371	glutamate decarboxylase activity	IPR010107::IPR015424::IPR002129::IPR015421	Glutamate decarboxylase::Pyridoxal phosphate-dependent transferase::Pyridoxal phosphate-dependent decarboxylase::Pyridoxal phosphate-dependent transferase, major domain
446258	GO:0004315	2.47355	0.0105553	23.1617	49.0266	3.5066	9.21299	3-oxoacyl-[acyl-carrier-protein] synthase activity	IPR018201::IPR014043::IPR042104::IPR020841::IPR029058::IPR009081::IPR016039::IPR016036::IPR014030::IPR014031::IPR036736::IPR016035::IPR001227::IPR020806::IPR030918::IPR020807	Beta-ketoacyl synthase, active site::Acyl transferase::Polyketide synthase, dehydratase domain superfamily::Polyketide synthase, beta-ketoacyl synthase domain::Alpha/Beta hydrolase fold::Phosphopantetheine binding ACP domain::Thiolase-like::Malonyl-CoA ACP transacylase, ACP-binding::Beta-ketoacyl synthase, N-terminal::Beta-ketoacyl synthase, C-terminal::ACP-like superfamily::Acyl transferase/acyl…

## Sheet: 48h_pLI_downregulated
ProteinID	GO	logFC	adj.P.Val	snb1 24h pLI	snb1 48h pLI	wt 24h pLI	wt 48h pLI	Term	InterPro ID	InterPro description
470115	GO:0003824	-3.86148	0.000973575	8.65256	17.1895	7.26191	250.316	catalytic activity	IPR004839::IPR015424::IPR015421	Aminotransferase, class I/classII::Pyridoxal phosphate-dependent transferase::Pyridoxal phosphate-dependent transferase, major domain
447960	GO:0006629	-3.77101	8.69e-05	2.24079	2.39224	4.13605	33.1056	lipid metabolic process	IPR029058::IPR002921	Alpha/Beta hydrolase fold::Fungal lipase-like domain
545797	GO:0008171	-3.72756	2.76e-07	6.22362	4.86486	61.8552	64.8887	O-methyltransferase activity	IPR036390::IPR029063::IPR016461::IPR036388::IPR001077	Winged helix DNA-binding domain superfamily::S-adenosyl-L-methionine-dependent methyltransferase superfamily::O-methyltransferase COMT-type::Winged helix-like DNA-binding domain superfamily::O-methyltransferase domain
458798	GO:0016413	-3.70693	0.000295098	4.97214	3.51905	8.37827	45.8525	O-acetyltransferase activity	IPR029962	Trichome birefringence-like family
221112	GO:0016491	-3.36703	0.000391196	17.8289	12.4325	25.8567	126.813	oxidoreductase activity	IPR029479::IPR000415	Nitroreductase::Nitroreductase-like
371400	GO:0022857	-3.34523	5.65e-05	8.27354	7.59087	19.5704	77.1054	transmembrane transporter activity	IPR011701::IPR020846::IPR036259	Major facilitator superfamily::Major facilitator superfamily domain::MFS transporter superfamily
380065	GO:0004497	-3.28708	0.000809449	50.6634	23.4659	124.556	228.793	monooxygenase activity	IPR036396::IPR001128::IPR002403	Cytochrome P450 superfamily::Cytochrome P450::Cytochrome P450, E-class, group IV
445523	GO:0004671	-3.26777	0.00904813	75.6097	53.4095	102.591	518.801	protein C-terminal S-isoprenylcysteine carboxyl O-methyltransferase activity	IPR007269	Isoprenylcysteine carboxyl methyltransferase
456826	GO:0004497	-3.25344	4.76e-06	6.55663	4.62508	36.6277	43.8008	monooxygenase activity	IPR036396::IPR001128::IPR002401::IPR017972	Cytochrome P450 superfamily::Cytochrome P450::Cytochrome P450, E-class, group I::Cytochrome P450, conserved site
496521	GO:0016491	-3.05458	0.000885478	29.5862	21.8309	74.4637	178.743	oxidoreductase activity	IPR006094::IPR036318::IPR012951::IPR016166::IPR016169::IPR016167	FAD linked oxidase, N-terminal::FAD-binding, type PCMH-like superfamily::Berberine/berberine-like::FAD-binding domain, PCMH-type::FAD-binding, type PCMH, subdomain 2::FAD-binding, type PCMH, subdomain 1
496521	GO:0071949	-3.05458	0.000885478	29.5862	21.8309	74.4637	178.743	FAD binding	IPR006094::IPR036318::IPR012951::IPR016166::IPR016169::IPR016167	FAD linked oxidase, N-terminal::FAD-binding, type PCMH-like superfamily::Berberine/berberine-like::FAD-binding domain, PCMH-type::FAD-binding, type PCMH, subdomain 2::FAD-binding, type PCMH, subdomain 1
475231	GO:0016491	-2.97859	0.00376675	6.1085	3.34118	3.49477	28.8682	oxidoreductase activity	IPR016169::IPR006094::IPR016166::IPR016167::IPR012951::IPR036318	FAD-binding, type PCMH, subdomain 2::FAD linked oxidase, N-terminal::FAD-binding domain, PCMH-type::FAD-binding, type PCMH, subdomain 1::Berberine/berberine-like::FAD-binding, type PCMH-like superfamily
475231	GO:0071949	-2.97859	0.00376675	6.1085	3.34118	3.49477	28.8682	FAD binding	IPR016169::IPR006094::IPR016166::IPR016167::IPR012951::IPR036318	FAD-binding, type PCMH, subdomain 2::FAD linked oxidase, N-terminal::FAD-binding domain, PCMH-type::FAD-binding, type PCMH, subdomain 1::Berberine/berberine-like::FAD-binding, type PCMH-like superfamily
375789	GO:0003824	-2.96706	9.68e-06	37.7039	31.7849	97.4249	250.246	catalytic activity	IPR047215::IPR011013::IPR008183::IPR014718	Galactose mutarotase-like::Galactose mutarotase-like domain superfamily::Aldose 1-/Glucose-6-phosphate 1-epimerase::Glycoside hydrolase-type carbohydrate-binding
375789	GO:0030246	-2.96706	9.68e-06	37.7039	31.7849	97.4249	250.246	carbohydrate binding	IPR047215::IPR011013::IPR008183::IPR014718	Galactose mutarotase-like::Galactose mutarotase-like domain superfamily::Aldose 1-/Glucose-6-phosphate 1-epimerase::Glycoside hydrolase-type carbohydrate-binding
462186	GO:0004497	-2.92747	0.000778533	10.6968	6.1196	27.0133	46.4036	monooxygenase activity	IPR001128::IPR036396::IPR002401::IPR017972	Cytochrome P450::Cytochrome P450 superfamily::Cytochrome P450, E-class, group I::Cytochrome P450, conserved site
497809	GO:0004867	-2.77516	0.00114681	27.6765	25.986	22.7868	174.87	serine-type endopeptidase inhibitor activity	IPR031755	Peptidase inhibitor I66
422976	GO:0006629	-2.76552	0.00324137	11.3764	7.41276	18.5915	50.3001	lipid metabolic process	IPR012171::IPR005804	Fatty acid desaturase::Fatty acid desaturase domain
422976	GO:0016491	-2.76552	0.00324137	11.3764	7.41276	18.5915	50.3001	oxidoreductase activity	IPR012171::IPR005804	Fatty acid desaturase::Fatty acid desaturase domain
500655	GO:0071949	-2.75235	9.46e-06	6.6471	5.36012	8.17372	36.0937	FAD binding	IPR002938::IPR036188	FAD-binding domain::FAD/NAD(P)-binding domain superfamily
354499	GO:0004671	-2.68117	3.26e-05	18.0662	29.7655	79.8077	186.521	protein C-terminal S-isoprenylcysteine carboxyl O-methyltransferase activity	IPR007269	Isoprenylcysteine carboxyl methyltransferase
1001374	GO:0016491	-2.59173	8.92e-06	40.3454	70.8628	141.752	425.676	oxidoreductase activity	IPR002227::IPR008922	Tyrosinase copper-binding domain::Di-copper centre-containing domain superfamily
374192	GO:0004497	-2.5787	0.000134377	14.7686	13.2322	16.6468	79.3967	monooxygenase activity	IPR001128::IPR002403::IPR036396	Cytochrome P450::Cytochrome P450, E-class, group IV::Cytochrome P450 superfamily
426597	GO:0004497	-2.50472	0.000531933	467.246	297.615	846.755	1690.71	monooxygenase activity	IPR001128::IPR002403::IPR036396	Cytochrome P450::Cytochrome P450, E-class, group IV::Cytochrome P450 superfamily
412914	GO:0000309	-2.49313	0.000673052	62.111	42.4758	92.1877	238.452	nicotinamide-nucleotide adenylyltransferase activity	IPR005248::IPR045094::IPR014729::IPR004821	Nicotinate/nicotinamide nucleotide adenylyltransferase::Nicotinamide/nicotinate mononucleotide adenylyltransferase, eukaryotic::Rossmann-like alpha/beta/alpha sandwich fold::Cytidyltransferase-like domain
412914	GO:0003824	-2.49313	0.000673052	62.111	42.4758	92.1877	238.452	catalytic activity	IPR005248::IPR045094::IPR014729::IPR004821	Nicotinate/nicotinamide nucleotide adenylyltransferase::Nicotinamide/nicotinate mononucleotide adenylyltransferase, eukaryotic::Rossmann-like alpha/beta/alpha sandwich fold::Cytidyltransferase-like domain
363062	GO:0016491	-2.36753	1.66e-05	17.5878	22.724	23.8786	118.598	oxidoreductase activity	IPR036188::IPR002937	FAD/NAD(P)-binding domain superfamily::Amine oxidase
243699	GO:0022857	-2.32653	0.000134377	11.6966	13.4907	31.8712	66.0784	transmembrane transporter activity	IPR036259::IPR011701::IPR020846	MFS transporter superfamily::Major facilitator superfamily::Major facilitator superfamily domain
438533	GO:0005199	-2.28173	0.000134377	675.694	676.144	2256.16	3286.05	structural constituent of cell wall	IPR001338::IPR019778	Hydrophobin::Hydrophobin, conserved site
501966	GO:0008171	-2.27953	4.76e-06	6.00506	7.6093	13.9291	36.8025	O-methyltransferase activity	IPR016461::IPR029063::IPR036388::IPR001077::IPR036390	O-methyltransferase COMT-type::S-adenosyl-L-methionine-dependent methyltransferase superfamily::Winged helix-like DNA-binding domain superfamily::O-methyltransferase domain::Winged helix DNA-binding domain superfamily
379071	GO:0003824	-2.26131	7.03e-05	7.25804	7.92168	13.6138	38.2523	catalytic activity	IPR035994::IPR000845	Nucleoside phosphorylase superfamily::Nucleoside phosphorylase domain
473274	GO:0030246	-2.25324	0.00137344	1474.14	1025.29	3253.07	4805.8	carbohydrate binding	IPR001079::IPR013320	Galectin, carbohydrate recognition domain::Concanavalin A-like lectin/glucanase domain superfamily
393477	GO:0004497	-2.18467	0.000149596	30.4099	20.6691	59.0949	93.1188	monooxygenase activity	IPR006905::IPR036188	Flavin-dependent halogenase::FAD/NAD(P)-binding domain superfamily
355044	GO:0003999	-2.17633	0.000604739	16.8417	19.0094	50.5125	82.1384	adenine phosphoribosyltransferase activity	IPR005764::IPR029057::IPR000836	Adenine phosphoribosyl transferase::Phosphoribosyltransferase-like::Phosphoribosyltransferase domain
355044	GO:0003999	-2.17633	0.000604739	16.8417	19.0094	50.5125	82.1384	adenine phosphoribosyltransferase activity	IPR005764::IPR029057::IPR000836	Adenine phosphoribosyl transferase::Phosphoribosyltransferase-like::Phosphoribosyltransferase domain
371291	GO:0048040	-2.16794	0.000110622	24.8874	28.4832	50.4715	128.281	UDP-glucuronate decarboxylase activity	IPR036291::IPR016040::IPR044516	NAD(P)-binding domain superfamily::NAD(P)-binding domain::UDP-glucuronic acid decarboxylase
24490	GO:0004497	-2.16626	0.00130536	16.0777	14.4153	65.7143	65.4596	monooxygenase activity	IPR001128::IPR036396::IPR002401	Cytochrome P450::Cytochrome P450 superfamily::Cytochrome P450, E-class, group I
462732	GO:0004497	-2.15671	0.000447949	48.2426	33.3082	63.5538	149.626	monooxygenase activity	IPR036396::IPR001128::IPR002401	Cytochrome P450 superfamily::Cytochrome P450::Cytochrome P450, E-class, group I
471478	GO:0006629	-2.08438	0.00489259	10.0106	8.29126	9.66697	35.8745	lipid metabolic process	IPR012171::IPR005804	Fatty acid desaturase::Fatty acid desaturase domain
471478	GO:0016491	-2.08438	0.00489259	10.0106	8.29126	9.66697	35.8745	oxidoreductase activity	IPR012171::IPR005804	Fatty acid desaturase::Fatty acid desaturase domain
499061	GO:0022857	-2.08411	9.78e-05	1.32575	2.31353	2.79668	9.762	transmembrane transporter activity	IPR011701::IPR036259::IPR020846	Major facilitator superfamily::MFS transporter superfamily::Major facilitator superfamily domain
382440	GO:0004497	-2.07047	0.000643103	2.07616	2.40487	4.90464	10.1697	monooxygenase activity	IPR001128::IPR036396::IPR002401	Cytochrome P450::Cytochrome P450 superfamily::Cytochrome P450, E-class, group I
382440	GO:0004497	-2.07047	0.000643103	2.07616	2.40487	4.90464	10.1697	monooxygenase activity	IPR001128::IPR036396::IPR002401	Cytochrome P450::Cytochrome P450 superfamily::Cytochrome P450, E-class, group I
444852	GO:0004497	-2.06612	0.00155876	74.1763	46.5112	98.9231	194.344	monooxygenase activity	IPR001128::IPR036396::IPR002403	Cytochrome P450::Cytochrome P450 superfamily::Cytochrome P450, E-class, group IV
445156	GO:0005199	-2.03063	2.21e-05	32.5962	60.333	178.81	248.594	structural constituent of cell wall	IPR001338	Hydrophobin
478878	GO:0047617	-1.99627	0.000272699	9.21083	9.84071	17.0768	38.1739	acyl-CoA hydrolase activity	IPR039298::IPR029069::IPR003736::IPR006683	Acyl-coenzyme A thioesterase 13::HotDog domain superfamily::Phenylacetic acid degradation-related domain::Thioesterase domain
478878	GO:0047617	-1.99627	0.000272699	9.21083	9.84071	17.0768	38.1739	acyl-CoA hydrolase activity	IPR039298::IPR029069::IPR003736::IPR006683	Acyl-coenzyme A thioesterase 13::HotDog domain superfamily::Phenylacetic acid degradation-related domain::Thioesterase domain
362782	GO:0022857	-1.96825	0.000173394	14.2059	9.07106	26.8065	35.2004	transmembrane transporter activity	IPR036259::IPR011701::IPR020846	MFS transporter superfamily::Major facilitator superfamily::Major facilitator superfamily domain
367957	GO:0004867	-1.89372	0.0019879	2868.02	1863.04	4081.71	6879.21	serine-type endopeptidase inhibitor activity	IPR031755	Peptidase inhibitor I66
351135	GO:0007275	-1.86149	0.000229447	31.8825	47.5755	112.371	167.154	multicellular organism development	IPR036910::IPR006780	High mobility group box domain superfamily::YABBY protein
378102	GO:0005199	-1.84911	0.00328789	8717.37	5780.69	13506.3	21154.4	structural constituent of cell wall	IPR001338	Hydrophobin
184206	GO:0003824	-1.83939	0.010811	48.9148	61.7766	61.0691	222.521	catalytic activity	IPR015421::IPR005814::IPR015422::IPR015424	Pyridoxal phosphate-dependent transferase, major domain::Aminotransferase class-III::Pyridoxal phosphate-dependent transferase, small domain::Pyridoxal phosphate-dependent transferase
364886	GO:0022857	-1.83925	0.00218155	63.0533	23.1777	124.595	82.3271	transmembrane transporter activity	IPR020846::IPR036259::IPR011701	Major facilitator superfamily domain::MFS transporter superfamily::Major facilitator superfamily
223186	GO:0022857	-1.83883	0.00228921	94.3882	96.9342	168.027	346.432	transmembrane transporter activity	IPR036259::IPR020846::IPR005828	MFS transporter superfamily::Major facilitator superfamily domain::Major facilitator, sugar transporter-like
379100	GO:0022857	-1.83256	0.000213951	9.41587	7.50911	8.74245	27.3364	transmembrane transporter activity	IPR036259::IPR011701::IPR020846	MFS transporter superfamily::Major facilitator superfamily::Major facilitator superfamily domain
502991	GO:0022857	-1.82823	0.000134377	14.9281	18.7127	33.0127	66.8008	transmembrane transporter activity	IPR036259::IPR020846::IPR011701	MFS transporter superfamily::Major facilitator superfamily domain::Major facilitator superfamily
476105	GO:0042910	-1.81909	0.0100635	86.4046	39.3849	112.765	138.95	xenobiotic transmembrane transporter activity	IPR002528::IPR045069	Multi antimicrobial extrusion protein::Multidrug and toxic compound extrusion family, eukaryotic
437827	GO:0005199	-1.81071	0.000134377	967.705	883.669	2055.2	3101.63	structural constituent of cell wall	IPR001338	Hydrophobin
462868	GO:0004497	-1.80434	0.0013356	11.7162	7.95791	18.3609	27.7365	monooxygenase activity	IPR017972::IPR036396::IPR002401::IPR001128	Cytochrome P450, conserved site::Cytochrome P450 superfamily::Cytochrome P450, E-class, group I::Cytochrome P450
499734	GO:0003824	-1.78515	0.0353363	12.7216	31.4048	31.0918	100.566	catalytic activity	IPR040442::IPR018523::IPR015813::IPR039556	Pyruvate kinase-like domain superfamily::Isocitrate lyase/phosphorylmutase, conserved site::Pyruvate/Phosphoenolpyruvate kinase-like domain superfamily::ICL/PEPM domain
6427	GO:0003824	-1.78115	0.00233846	21.1149	20.3217	17.4734	71.5308	catalytic activity	IPR000192::IPR010111::IPR015422::IPR015424::IPR015421	Aminotransferase class V domain::Kynureninase::Pyridoxal phosphate-dependent transferase, small domain::Pyridoxal phosphate-dependent transferase::Pyridoxal phosphate-dependent transferase, major domain
472017	GO:0008441	-1.69446	0.00279195	44.317	35.097	54.5703	111.617	3'(2');5'-bisphosphate nucleotidase activity	IPR000760::IPR006239::IPR020583	Inositol monophosphatase-like::3(2),5 -bisphosphate nucleotidase HAL2::Inositol monophosphatase, metal-binding site
440615	GO:0022857	-1.64644	0.00169475	6.98096	10.7354	13.018	32.5766	transmembrane transporter activity	IPR036259::IPR011701	MFS transporter superfamily::Major facilitator superfamily
420930	GO:0022857	-1.63703	0.0173953	7.49738	10.269	15.1946	29.403	transmembrane transporter activity	IPR011701::IPR020846::IPR036259	Major facilitator superfamily::Major facilitator superfamily domain::MFS transporter superfamily
370979	GO:0004497	-1.62868	0.00264055	110.61	105.733	116.786	322.035	monooxygenase activity	IPR036396::IPR001128::IPR002403	Cytochrome P450 superfamily::Cytochrome P450::Cytochrome P450, E-class, group IV
460395	GO:0004452	-1.60664	0.00217403	159.424	167.656	270.777	506.519	isopentenyl-diphosphate delta-isomerase activity	IPR011876::IPR000086::IPR015797	Isopentenyl-diphosphate delta-isomerase, type 1::NUDIX hydrolase domain::NUDIX hydrolase-like domain superfamily
371235	GO:0004853	-1.5999	0.00182971	15.549	24.6349	26.6813	72.7416	uroporphyrinogen decarboxylase activity	IPR000257::IPR038071::IPR006361	Uroporphyrinogen decarboxylase (URO-D)::UROD/MetE-like superfamily::Uroporphyrinogen decarboxylase HemE
360410	GO:0022857	-1.59505	0.000947748	427.942	292.457	769.301	874.195	transmembrane transporter activity	IPR036259::IPR011701::IPR020846	MFS transporter superfamily::Major facilitator superfamily::Major facilitator superfamily domain
448345	GO:0003824	-1.58043	1.56e-05	9.34185	10.1167	13.8563	30.3108	catalytic activity	IPR004839::IPR015424::IPR015421	Aminotransferase, class I/classII::Pyridoxal phosphate-dependent transferase::Pyridoxal phosphate-dependent transferase, major domain
466228	GO:0022857	-1.57953	0.00118555	96.5196	35.4539	104.639	106.466	transmembrane transporter activity	IPR036259::IPR011701::IPR020846	MFS transporter superfamily::Major facilitator superfamily::Major facilitator superfamily domain
488611	GO:0030246	-1.55362	0.00593519	5311.12	3891.77	8782.65	11431.3	carbohydrate binding	IPR001079::IPR013320	Galectin, carbohydrate recognition domain::Concanavalin A-like lectin/glucanase domain superfamily
221105	GO:0016491	-1.5428	0.000973575	42.9213	39.4437	51.0072	116.982	oxidoreductase activity	IPR000415::IPR029479	Nitroreductase-like::Nitroreductase
407897	GO:0005199	-1.5243	0.0116826	4.72723	4.02905	25.881	11.5264	structural constituent of cell wall	IPR001338	Hydrophobin
404532	GO:0022857	-1.51772	0.0177394	10.0963	8.10262	10.8552	22.3835	transmembrane transporter activity	IPR036259::IPR011701	MFS transporter superfamily::Major facilitator superfamily
417352	GO:0003824	-1.49766	0.000305327	11.2164	15.4316	17.1541	44.4562	catalytic activity	IPR020806::IPR006162::IPR000873::IPR009081::IPR020845::IPR001242::IPR036736::IPR036291::IPR010080::IPR014397::IPR013120::IPR042099::IPR045851::IPR010071	Polyketide synthase, phosphopantetheine-binding domain::Phosphopantetheine attachment site::AMP-dependent synthetase/ligase domain::Phosphopantetheine binding ACP domain::AMP-binding, conserved site::Condensation domain::ACP-like superfamily::NAD(P)-binding domain superfamily::Thioester reductase-like domain::L-2-aminoadipate reductase::Fatty acyl-coenzyme A reductase, NAD-binding domain::ANL, N-…
417352	GO:0003824	-1.49766	0.000305327	11.2164	15.4316	17.1541	44.4562	catalytic activity	IPR020806::IPR006162::IPR000873::IPR009081::IPR020845::IPR001242::IPR036736::IPR036291::IPR010080::IPR014397::IPR013120::IPR042099::IPR045851::IPR010071	Polyketide synthase, phosphopantetheine-binding domain::Phosphopantetheine attachment site::AMP-dependent synthetase/ligase domain::Phosphopantetheine binding ACP domain::AMP-binding, conserved site::Condensation domain::ACP-like superfamily::NAD(P)-binding domain superfamily::Thioester reductase-like domain::L-2-aminoadipate reductase::Fatty acyl-coenzyme A reductase, NAD-binding domain::ANL, N-…
417352	GO:0004043	-1.49766	0.000305327	11.2164	15.4316	17.1541	44.4562	L-aminoadipate-semialdehyde dehydrogenase activity	IPR020806::IPR006162::IPR000873::IPR009081::IPR020845::IPR001242::IPR036736::IPR036291::IPR010080::IPR014397::IPR013120::IPR042099::IPR045851::IPR010071	Polyketide synthase, phosphopantetheine-binding domain::Phosphopantetheine attachment site::AMP-dependent synthetase/ligase domain::Phosphopantetheine binding ACP domain::AMP-binding, conserved site::Condensation domain::ACP-like superfamily::NAD(P)-binding domain superfamily::Thioester reductase-like domain::L-2-aminoadipate reductase::Fatty acyl-coenzyme A reductase, NAD-binding domain::ANL, N-…
417352	GO:0031177	-1.49766	0.000305327	11.2164	15.4316	17.1541	44.4562	phosphopantetheine binding	IPR020806::IPR006162::IPR000873::IPR009081::IPR020845::IPR001242::IPR036736::IPR036291::IPR010080::IPR014397::IPR013120::IPR042099::IPR045851::IPR010071	Polyketide synthase, phosphopantetheine-binding domain::Phosphopantetheine attachment site::AMP-dependent synthetase/ligase domain::Phosphopantetheine binding ACP domain::AMP-binding, conserved site::Condensation domain::ACP-like superfamily::NAD(P)-binding domain superfamily::Thioester reductase-like domain::L-2-aminoadipate reductase::Fatty acyl-coenzyme A reductase, NAD-binding domain::ANL, N-…
417352	GO:0031177	-1.49766	0.000305327	11.2164	15.4316	17.1541	44.4562	phosphopantetheine binding	IPR020806::IPR006162::IPR000873::IPR009081::IPR020845::IPR001242::IPR036736::IPR036291::IPR010080::IPR014397::IPR013120::IPR042099::IPR045851::IPR010071	Polyketide synthase, phosphopantetheine-binding domain::Phosphopantetheine attachment site::AMP-dependent synthetase/ligase domain::Phosphopantetheine binding ACP domain::AMP-binding, conserved site::Condensation domain::ACP-like superfamily::NAD(P)-binding domain superfamily::Thioester reductase-like domain::L-2-aminoadipate reductase::Fatty acyl-coenzyme A reductase, NAD-binding domain::ANL, N-…
488885	GO:0005975	-1.48711	0.00292135	54.7664	65.8616	63.9522	182.799	carbohydrate metabolic process	IPR001579::IPR001683::IPR029070::IPR036871::IPR011583::IPR001223::IPR017853	Glycosyl hydrolases family 18 (GH18) active site::Phox homology::Chitinase insertion domain superfamily::PX domain superfamily::Chitinase II::Glycoside hydrolase family 18, catalytic domain::Glycoside hydrolase superfamily
488885	GO:0008061	-1.48711	0.00292135	54.7664	65.8616	63.9522	182.799	chitin binding	IPR001579::IPR001683::IPR029070::IPR036871::IPR011583::IPR001223::IPR017853	Glycosyl hydrolases family 18 (GH18) active site::Phox homology::Chitinase insertion domain superfamily::PX domain superfamily::Chitinase II::Glycoside hydrolase family 18, catalytic domain::Glycoside hydrolase superfamily
488885	GO:0008061	-1.48711	0.00292135	54.7664	65.8616	63.9522	182.799	chitin binding	IPR001579::IPR001683::IPR029070::IPR036871::IPR011583::IPR001223::IPR017853	Glycosyl hydrolases family 18 (GH18) active site::Phox homology::Chitinase insertion domain superfamily::PX domain superfamily::Chitinase II::Glycoside hydrolase family 18, catalytic domain::Glycoside hydrolase superfamily
448846	GO:0022857	-1.47499	6.6e-05	33.289	30.5444	60.9526	86.1284	transmembrane transporter activity	IPR036259::IPR011701	MFS transporter superfamily::Major facilitator superfamily
1000856	GO:0016491	-1.46406	0.000334815	11.5485	18.0017	29.7796	49.8323	oxidoreductase activity	IPR008922::IPR002227	Di-copper centre-containing domain superfamily::Tyrosinase copper-binding domain
62205	GO:0003979	-1.42144	0.000350338	60.456	72.5046	105.554	190.674	UDP-glucose 6-dehydrogenase activity	IPR001732::IPR014027::IPR017476::IPR036291::IPR036220::IPR008927::IPR028356::IPR014026	UDP-glucose/GDP-mannose dehydrogenase, N-terminal::UDP-glucose/GDP-mannose dehydrogenase, C-terminal::UDP-glucose/GDP-mannose dehydrogenase::NAD(P)-binding domain superfamily::UDP-glucose/GDP-mannose dehydrogenase, C-terminal domain superfamily::6-phosphogluconate dehydrogenase-like, C-terminal domain superfamily::UDP-glucose 6-dehydrogenase, eukaryotic type::UDP-glucose/GDP-mannose dehydrogenase…
445389	GO:0016491	-1.41097	0.0107126	2.77499	2.54375	3.72872	6.86357	oxidoreductase activity	IPR020904::IPR002347::IPR036291	Short-chain dehydrogenase/reductase, conserved site::Short-chain dehydrogenase/reductase SDR::NAD(P)-binding domain superfamily
470416	GO:0005975	-1.39717	0.000877199	7.62356	8.41098	12.1711	21.8434	carbohydrate metabolic process	IPR011583::IPR029070::IPR001223::IPR001579::IPR017853	Chitinase II::Chitinase insertion domain superfamily::Glycoside hydrolase family 18, catalytic domain::Glycosyl hydrolases family 18 (GH18) active site::Glycoside hydrolase superfamily
470416	GO:0008061	-1.39717	0.000877199	7.62356	8.41098	12.1711	21.8434	chitin binding	IPR011583::IPR029070::IPR001223::IPR001579::IPR017853	Chitinase II::Chitinase insertion domain superfamily::Glycoside hydrolase family 18, catalytic domain::Glycosyl hydrolases family 18 (GH18) active site::Glycoside hydrolase superfamily
379989	GO:0022857	-1.39281	0.0121748	122.965	91.5522	120.647	242.33	transmembrane transporter activity	IPR020846::IPR036259::IPR011701	Major facilitator superfamily domain::MFS transporter superfamily::Major facilitator superfamily
385497	GO:0071949	-1.3726	0.000684638	5.06915	5.65293	4.8226	14.6546	FAD binding	IPR002938::IPR036188	FAD-binding domain::FAD/NAD(P)-binding domain superfamily
369807	GO:0022857	-1.3704	0.000934588	12.179	9.26765	23.621	24.1479	transmembrane transporter activity	IPR011701::IPR020846::IPR036259	Major facilitator superfamily::Major facilitator superfamily domain::MFS transporter superfamily
413228	GO:0002953	-1.36576	0.000175748	11.0325	9.85006	16.1994	25.3044	5'-deoxynucleotidase activity	IPR006674::IPR039356::IPR003607	HD domain::5'-deoxynucleotidase YfbR/HDDC2::HD/PDEase domain
545850	GO:0003824	-1.3651	0.00115942	79.2228	112.041	99.4732	289.703	catalytic activity	IPR008146::IPR014746	Glutamine synthetase, catalytic domain::Glutamine synthetase/guanido kinase, catalytic domain
545850	GO:0004356	-1.3651	0.00115942	79.2228	112.041	99.4732	289.703	glutamate-ammonia ligase activity	IPR008146::IPR014746	Glutamine synthetase, catalytic domain::Glutamine synthetase/guanido kinase, catalytic domain
520359	GO:0005975	-1.35538	0.00285281	2.62628	2.38478	6.78752	5.83164	carbohydrate metabolic process	IPR001223::IPR017853::IPR001579::IPR011583::IPR029070	Glycoside hydrolase family 18, catalytic domain::Glycoside hydrolase superfamily::Glycosyl hydrolases family 18 (GH18) active site::Chitinase II::Chitinase insertion domain superfamily
520359	GO:0005975	-1.35538	0.00285281	2.62628	2.38478	6.78752	5.83164	carbohydrate metabolic process	IPR001223::IPR017853::IPR001579::IPR011583::IPR029070	Glycoside hydrolase family 18, catalytic domain::Glycoside hydrolase superfamily::Glycosyl hydrolases family 18 (GH18) active site::Chitinase II::Chitinase insertion domain superfamily
520359	GO:0008061	-1.35538	0.00285281	2.62628	2.38478	6.78752	5.83164	chitin binding	IPR001223::IPR017853::IPR001579::IPR011583::IPR029070	Glycoside hydrolase family 18, catalytic domain::Glycoside hydrolase superfamily::Glycosyl hydrolases family 18 (GH18) active site::Chitinase II::Chitinase insertion domain superfamily
493933	GO:0006629	-1.35203	0.000229447	19.6019	15.21	38.339	38.9785	lipid metabolic process	IPR005804::IPR015876::IPR001199::IPR036400::IPR009160::IPR018506	Fatty acid desaturase domain::Acyl-CoA desaturase::Cytochrome b5-like heme/steroid binding domain::Cytochrome b5-like heme/steroid binding domain superfamily::Acyl-CoA desaturase, haem/steroid binding domain-containing::Cytochrome b5, heme-binding site
402760	GO:0022857	-1.33659	0.00373544	15.9341	16.7502	12.4218	43.8597	transmembrane transporter activity	IPR036259::IPR020846::IPR011701	MFS transporter superfamily::Major facilitator superfamily domain::Major facilitator superfamily
476986	GO:0004497	-1.30459	0.000213951	8.61845	7.34643	13.9747	18.2374	monooxygenase activity	IPR006905::IPR036188	Flavin-dependent halogenase::FAD/NAD(P)-binding domain superfamily
448468	GO:0016428	-1.28844	9.78e-05	10.9542	11.7665	17.1699	28.7164	tRNA (cytosine-5-)-methyltransferase activity	IPR023267::IPR029063::IPR018314::IPR001678::IPR023270	RNA (C5-cytosine) methyltransferase::S-adenosyl-L-methionine-dependent methyltransferase superfamily::Bacterial Fmu (Sun)/eukaryotic nucleolar NOL1/Nop2p, conserved site::SAM-dependent methyltransferase RsmB/NOP2-type::tRNA (C5-cytosine) methyltransferase, NCL1
252337	GO:0017119	-1.28511	3.91e-05	15.9669	16.6486	32.043	40.6066	Golgi transport complex	IPR007255::IPR016159	Conserved oligomeric Golgi complex subunit 8::Cullin repeat-like-containing domain superfamily
386671	GO:0003824	-1.28473	0.000833745	25.0206	16.9918	33.4971	41.7466	catalytic activity	IPR024083::IPR023144::IPR008948::IPR001106::IPR005922::IPR022313	Fumarase/histidase, N-terminal::Phenylalanine ammonia-lyase, shielding domain superfamily::L-Aspartase-like::Aromatic amino acid lyase::Phenylalanine ammonia-lyase::Phenylalanine/histidine ammonia-lyases, active site
410069	GO:0004671	-1.28445	0.0146678	13.9719	7.85909	22.021	18.824	protein C-terminal S-isoprenylcysteine carboxyl O-methyltransferase activity	IPR007269	Isoprenylcysteine carboxyl methyltransferase
449056	GO:0016491	-1.27896	0.0240175	104.753	64.4136	198.433	156.174	oxidoreductase activity	IPR013766::IPR037944::IPR036249::IPR013740	Thioredoxin domain::Peroxiredoxin-5-like::Thioredoxin-like superfamily::Redoxin
490004	GO:0003824	-1.27468	0.01921	10.6166	6.91388	11.8178	16.3299	catalytic activity	IPR029058::IPR000639::IPR000073	Alpha/Beta hydrolase fold::Epoxide hydrolase-like::Alpha/beta hydrolase fold-1
193231	GO:0016491	-1.26939	0.000554372	65.845	70.8162	94.4523	170.762	oxidoreductase activity	IPR036291::IPR013149::IPR002364::IPR011032::IPR013154::IPR020843	NAD(P)-binding domain superfamily::Alcohol dehydrogenase-like, C-terminal::Quinone oxidoreductase/zeta-crystallin, conserved site::GroES-like superfamily::Alcohol dehydrogenase-like, N-terminal::Polyketide synthase, enoylreductase domain
375882	GO:0022857	-1.25593	0.000683383	180.247	95.5857	255.983	223.753	transmembrane transporter activity	IPR020846::IPR036259::IPR011701	Major facilitator superfamily domain::MFS transporter superfamily::Major facilitator superfamily
422492	GO:0005975	-1.25251	0.000134377	15.5318	14.3335	24.0669	34.0707	carbohydrate metabolic process	IPR014718::IPR012939::IPR041371::IPR008928::IPR005887	Glycoside hydrolase-type carbohydrate-binding::Glycosyl hydrolase family 92::Glycosyl hydrolase family 92 N-terminal domain::Six-hairpin glycosidase superfamily::Alpha-1,2-mannosidase, putative
422492	GO:0030246	-1.25251	0.000134377	15.5318	14.3335	24.0669	34.0707	carbohydrate binding	IPR014718::IPR012939::IPR041371::IPR008928::IPR005887	Glycoside hydrolase-type carbohydrate-binding::Glycosyl hydrolase family 92::Glycosyl hydrolase family 92 N-terminal domain::Six-hairpin glycosidase superfamily::Alpha-1,2-mannosidase, putative
498704	GO:0016491	-1.24515	0.000511013	7.10002	6.62562	7.84055	15.424	oxidoreductase activity	IPR023210::IPR020471::IPR036812::IPR044494::IPR018170	NADP-dependent oxidoreductase domain::Aldo-keto reductase::NADP-dependent oxidoreductase domain superfamily::Aldo-keto reductase family 3C2/3::Aldo/keto reductase, conserved site
529884	GO:0022857	-1.22774	0.0320899	29.0628	14.1755	41.0997	29.9166	transmembrane transporter activity	IPR011701::IPR036259::IPR020846	Major facilitator superfamily::MFS transporter superfamily::Major facilitator superfamily domain
357054	GO:0071949	-1.22347	0.00182495	270.519	230.721	216.824	538.227	FAD binding	IPR036188::IPR002938	FAD/NAD(P)-binding domain superfamily::FAD-binding domain
473191	GO:0004497	-1.19283	0.00640461	110.478	121.996	133.761	273.488	monooxygenase activity	IPR036396::IPR001128::IPR002401	Cytochrome P450 superfamily::Cytochrome P450::Cytochrome P450, E-class, group I
412620	GO:0003824	-1.19098	0.00211767	65.8279	76.9496	74.7256	176.887	catalytic activity	IPR004308::IPR014746	Glutamate-cysteine ligase catalytic subunit::Glutamine synthetase/guanido kinase, catalytic domain
412620	GO:0004357	-1.19098	0.00211767	65.8279	76.9496	74.7256	176.887	glutamate-cysteine ligase activity	IPR004308::IPR014746	Glutamate-cysteine ligase catalytic subunit::Glutamine synthetase/guanido kinase, catalytic domain
444366	GO:0004497	-1.18894	0.000555248	28.421	27.3937	46.0592	62.2331	monooxygenase activity	IPR001128::IPR002401::IPR036396::IPR017972	Cytochrome P450::Cytochrome P450, E-class, group I::Cytochrome P450 superfamily::Cytochrome P450, conserved site
494762	GO:0003824	-1.18856	0.003107	18.5299	20.8188	23.1189	47.2476	catalytic activity	IPR003159::IPR008929::IPR012970::IPR004103::IPR014718::IPR011071::IPR011013::IPR038970	Polysaccharide lyase family 8, central domain::Chondroitin AC/alginate lyase::Polysaccharide lyase 8, N-terminal alpha-helical::Polysaccharide lyase family 8, C-terminal::Glycoside hydrolase-type carbohydrate-binding::Polysaccharide lyase family 8-like, C-terminal::Galactose mutarotase-like domain superfamily::Polysaccharide lyase 8
494762	GO:0005975	-1.18856	0.003107	18.5299	20.8188	23.1189	47.2476	carbohydrate metabolic process	IPR003159::IPR008929::IPR012970::IPR004103::IPR014718::IPR011071::IPR011013::IPR038970	Polysaccharide lyase family 8, central domain::Chondroitin AC/alginate lyase::Polysaccharide lyase 8, N-terminal alpha-helical::Polysaccharide lyase family 8, C-terminal::Glycoside hydrolase-type carbohydrate-binding::Polysaccharide lyase family 8-like, C-terminal::Galactose mutarotase-like domain superfamily::Polysaccharide lyase 8
494762	GO:0030246	-1.18856	0.003107	18.5299	20.8188	23.1189	47.2476	carbohydrate binding	IPR003159::IPR008929::IPR012970::IPR004103::IPR014718::IPR011071::IPR011013::IPR038970	Polysaccharide lyase family 8, central domain::Chondroitin AC/alginate lyase::Polysaccharide lyase 8, N-terminal alpha-helical::Polysaccharide lyase family 8, C-terminal::Glycoside hydrolase-type carbohydrate-binding::Polysaccharide lyase family 8-like, C-terminal::Galactose mutarotase-like domain superfamily::Polysaccharide lyase 8
362182	GO:0008686	-1.18591	0.00394585	85.7533	58.9827	67.3704	134.777	3;4-dihydroxy-2-butanone-4-phosphate synthase activity	IPR017945::IPR000422	DHBP synthase RibB-like alpha/beta domain superfamily::3,4-dihydroxy-2-butanone 4-phosphate synthase, RibB
513409	GO:0016491	-1.17779	0.00918888	10.205	9.88334	15.081	22.4551	oxidoreductase activity	IPR016166::IPR016169::IPR006094::IPR012951::IPR036318	FAD-binding domain, PCMH-type::FAD-binding, type PCMH, subdomain 2::FAD linked oxidase, N-terminal::Berberine/berberine-like::FAD-binding, type PCMH-like superfamily
513409	GO:0071949	-1.17779	0.00918888	10.205	9.88334	15.081	22.4551	FAD binding	IPR016166::IPR016169::IPR006094::IPR012951::IPR036318	FAD-binding domain, PCMH-type::FAD-binding, type PCMH, subdomain 2::FAD linked oxidase, N-terminal::Berberine/berberine-like::FAD-binding, type PCMH-like superfamily
376567	GO:0070682	-1.17726	0.00968161	25.3225	36.6554	31.1866	81.0412	proteasome regulatory particle assembly	IPR008915::IPR036034::IPR035269::IPR040815::IPR024958	Peptidase M50::PDZ superfamily::26S Proteasome non-ATPase regulatory subunit 9::Nas2, N-terminal::GRASP-type PDZ domain
1000116	GO:0003978	-1.17638	0.0151314	9.244	17.8412	25.5711	40.3416	UDP-glucose 4-epimerase activity	IPR036291::IPR005886::IPR016040	NAD(P)-binding domain superfamily::UDP-glucose 4-epimerase::NAD(P)-binding domain
273601	GO:0016491	-1.17149	0.000984767	19.9698	13.8507	19.3164	31.0882	oxidoreductase activity	IPR011032::IPR013154::IPR036291::IPR000595::IPR020843::IPR013149	GroES-like superfamily::Alcohol dehydrogenase-like, N-terminal::NAD(P)-binding domain superfamily::Cyclic nucleotide-binding domain::Polyketide synthase, enoylreductase domain::Alcohol dehydrogenase-like, C-terminal
482370	GO:0005199	-1.15743	0.00532846	10496.8	8301.74	9131.64	18605.3	structural constituent of cell wall	IPR001338	Hydrophobin
527180	GO:0016491	-1.14891	0.00291633	214.446	170.707	191.809	375.785	oxidoreductase activity	IPR002227::IPR008922	Tyrosinase copper-binding domain::Di-copper centre-containing domain superfamily
14244	GO:0031177	-1.13326	0.00530506	3.5868	3.59926	5.66377	8.04726	phosphopantetheine binding	IPR017907::IPR036736::IPR011004::IPR013083::IPR000873::IPR001841::IPR009081::IPR020806::IPR045851::IPR042099	Zinc finger, RING-type, conserved site::ACP-like superfamily::Trimeric LpxA-like superfamily::Zinc finger, RING/FYVE/PHD-type::AMP-dependent synthetase/ligase domain::Zinc finger, RING-type::Phosphopantetheine binding ACP domain::Polyketide synthase, phosphopantetheine-binding domain::AMP-binding enzyme, C-terminal domain superfamily::ANL, N-terminal domain
362155	GO:0000444	-1.13115	0.00300296	54.6244	116.447	83.6564	259.99	MIS12/MIND type complex	IPR007128	Nuclear MIS12/MIND complex subunit PMF1/Nnf1
452439	GO:0016491	-1.13103	0.000605476	13.8728	13.4087	19.7115	29.2217	oxidoreductase activity	IPR042098::IPR003819	Taurine dioxygenase TauD-like superfamily::TauD/TfdA-like domain
535269	GO:0004497	-1.13026	0.00164757	18.198	30.1373	29.7001	65.88	monooxygenase activity	IPR001128::IPR036396::IPR017972::IPR002401	Cytochrome P450::Cytochrome P450 superfamily::Cytochrome P450, conserved site::Cytochrome P450, E-class, group I
441422	GO:0004671	-1.1299	0.00369106	18.5085	18.2001	43.2838	39.689	protein C-terminal S-isoprenylcysteine carboxyl O-methyltransferase activity	IPR007269	Isoprenylcysteine carboxyl methyltransferase
253399	GO:0016491	-1.12226	0.000450472	10.6506	10.9551	9.45463	23.6096	oxidoreductase activity	IPR011032::IPR013149::IPR036291::IPR020843	GroES-like superfamily::Alcohol dehydrogenase-like, C-terminal::NAD(P)-binding domain superfamily::Polyketide synthase, enoylreductase domain
464952	GO:0005975	-1.12034	0.0100375	203.433	132.347	375.628	285.92	carbohydrate metabolic process	IPR002509::IPR011330	NodB homology domain::Glycoside hydrolase/deacetylase, beta/alpha-barrel
500758	GO:0047617	-1.11142	0.00346617	7.12921	16.9289	12.2468	36.4583	acyl-CoA hydrolase activity	IPR006683::IPR029069::IPR039298	Thioesterase domain::HotDog domain superfamily::Acyl-coenzyme A thioesterase 13
375159	GO:0016413	-1.0976	0.000175748	23.8869	23.846	19.8707	51.2678	O-acetyltransferase activity	IPR029962	Trichome birefringence-like family
442010	GO:0004497	-1.08795	0.00417774	5.59333	4.11798	7.26938	8.67762	monooxygenase activity	IPR001128::IPR036396::IPR002401::IPR017972	Cytochrome P450::Cytochrome P450 superfamily::Cytochrome P450, E-class, group I::Cytochrome P450, conserved site
198594	GO:0047617	-1.074	0.00271966	106.875	138.032	110.337	291.109	acyl-CoA hydrolase activity	IPR039298::IPR006683::IPR003736::IPR029069	Acyl-coenzyme A thioesterase 13::Thioesterase domain::Phenylacetic acid degradation-related domain::HotDog domain superfamily
440521	GO:0005975	-1.07363	0.0276992	45.8819	13.7096	77.2207	28.9721	carbohydrate metabolic process	IPR002509::IPR011330	NodB homology domain::Glycoside hydrolase/deacetylase, beta/alpha-barrel
379984	GO:0004798	-1.06886	0.00949329	24.9514	51.2135	19.8749	107.772	thymidylate kinase activity	IPR027417::IPR018094::IPR039430::IPR018095	P-loop containing nucleoside triphosphate hydrolase::Thymidylate kinase::Thymidylate kinase-like domain::Thymidylate kinase, conserved site
433753	GO:0006338	-1.06882	0.00536108	102.696	199.945	155.59	423.733	chromatin remodeling	IPR029525::IPR013272	INO80 complex, subunit Ies6::Vps72/YL1, C-terminal
443347	GO:0006338	-1.0515	0.000459161	13.4745	17.1585	21.563	35.4621	chromatin remodeling	IPR006939	SNF5/SMARCB1/INI1
445117	GO:0004497	-1.03797	0.000437702	18.0015	11.2404	29.2501	22.9374	monooxygenase activity	IPR002401::IPR036396::IPR001128	Cytochrome P450, E-class, group I::Cytochrome P450 superfamily::Cytochrome P450
503392	GO:0008446	-1.02727	0.00198642	28.4696	34.9262	42.8997	71.248	GDP-mannose 4;6-dehydratase activity	IPR006368::IPR036291::IPR016040	GDP-mannose 4,6-dehydratase::NAD(P)-binding domain superfamily::NAD(P)-binding domain
430626	GO:0006338	-1.02714	0.000305327	17.7134	20.1006	26.9675	41.0322	chromatin remodeling	IPR001487::IPR036427::IPR001025::IPR037382::IPR043151	Bromodomain::Bromodomain-like superfamily::Bromo adjacent homology (BAH) domain::Remodelling complex subunit Rsc/polybromo::Bromo adjacent homology (BAH) domain superfamily
445494	GO:0003824	-1.02379	0.0117265	31.2178	63.9177	75.8526	128.597	catalytic activity	IPR008146::IPR014746	Glutamine synthetase, catalytic domain::Glutamine synthetase/guanido kinase, catalytic domain
445494	GO:0004356	-1.02379	0.0117265	31.2178	63.9177	75.8526	128.597	glutamate-ammonia ligase activity	IPR008146::IPR014746	Glutamine synthetase, catalytic domain::Glutamine synthetase/guanido kinase, catalytic domain
367165	GO:0003824	-1.00381	0.000296593	14.6624	8.93025	23.4862	17.8256	catalytic activity	IPR000300::IPR015943::IPR036691::IPR036322::IPR005135::IPR046985	Inositol polyphosphate-related phosphatase::WD40/YVTN repeat-like-containing domain superfamily::Endonuclease/exonuclease/phosphatase superfamily::WD40-repeat-containing domain superfamily::Endonuclease/exonuclease/phosphatase::Inositol 5-phosphatase
378378	GO:0004048	-1.00125	0.00167231	17.9146	18.312	35.18	36.77	anthranilate phosphoribosyltransferase activity	IPR005940::IPR035902::IPR000312::IPR017459	Anthranilate phosphoribosyl transferase::Nucleoside phosphorylase/phosphoribosyltransferase catalytic domain superfamily::Glycosyl transferase, family 3::Glycosyl transferase family 3, N-terminal domain

## Sheet: 48h_pLI_upregulated
ProteinID	GO	logFC	adj.P.Val	snb1 24h pLI	snb1 48h pLI	wt 24h pLI	wt 48h pLI	Term	InterPro ID	InterPro description
421964	GO:0008251	1.01267	0.0353779	3.89831	5.14114	3.25798	2.62446	tRNA-specific adenosine deaminase activity	IPR028883::IPR016192::IPR002125::IPR016193	tRNA-specific adenosine deaminase::APOBEC/CMP deaminase, zinc-binding::Cytidine and deoxycytidylate deaminase domain::Cytidine deaminase-like
496192	GO:0003968	1.01492	0.000810939	86.9972	61.7858	47.9352	30.4651	RNA-directed 5'-3' RNA polymerase activity	IPR045055::IPR027417::IPR047187::IPR041679::IPR041677::IPR007855	DNA2/NAM7-like helicase::P-loop containing nucleoside triphosphate hydrolase::Upf1-like, C-terminal helicase domain::DNA2/NAM7 helicase-like, C-terminal::DNA2/NAM7 helicase, helicase domain::RNA-dependent RNA polymerase, eukaryotic-type
480871	GO:0005975	1.03139	0.00553446	14.6803	26.8263	13.4175	13.2391	carbohydrate metabolic process	IPR013785::IPR001585	Aldolase-type TIM barrel::Transaldolase/Fructose-6-phosphate aldolase
354841	GO:0005975	1.0365	0.040862	15.5167	5.0867	6.15417	2.4151	carbohydrate metabolic process	IPR012341::IPR007822	Six-hairpin glycosidase-like superfamily::Lanthionine synthetase C-like
354841	GO:0031179	1.0365	0.040862	15.5167	5.0867	6.15417	2.4151	peptide modification	IPR012341::IPR007822	Six-hairpin glycosidase-like superfamily::Lanthionine synthetase C-like
369049	GO:0004694	1.04875	0.00136898	38.7089	26.7661	27.5843	13.2823	eukaryotic translation initiation factor 2alpha kinase activity	IPR000719::IPR045864::IPR024435::IPR017441::IPR008271::IPR041715::IPR011009::IPR036621::IPR016255	Protein kinase domain::Class II Aminoacyl-tRNA synthetase/Biotinyl protein ligase (BPL) and lipoyl protein ligase (LPL)::Histidyl tRNA synthetase-related domain::Protein kinase, ATP binding site::Serine/threonine-protein kinase, active site::Class II Histidinyl-tRNA synthetase (HisRS)-like catalytic core domain::Protein kinase-like domain superfamily::Anticodon-binding domain superfamily::eIF-2-a…
464843	GO:0003968	1.06952	0.00300296	29.2639	32.6377	20.1362	15.3027	RNA-directed 5'-3' RNA polymerase activity	IPR007855	RNA-dependent RNA polymerase, eukaryotic-type
478544	GO:0003825	1.07715	0.00233846	110.47	94.7365	59.2304	45.385	alpha;alpha-trehalose-phosphate synthase (UDP-forming) activity	IPR001830::IPR012766	Glycosyl transferase, family 20::Alpha,alpha-trehalose-phosphate synthase
471578	GO:0003908	1.07718	0.00126438	26.5021	25.269	15.6941	12.1149	methylated-DNA-[protein]-cysteine S-methyltransferase activity	IPR001497::IPR036217::IPR014048::IPR036388	Methylated-DNA-[protein]-cysteine S-methyltransferase, active site::Methylated DNA-protein cysteine methyltransferase, DNA binding domain::Methylated-DNA-[protein]-cysteine S-methyltransferase, DNA binding::Winged helix-like DNA-binding domain superfamily
430141	GO:0003746	1.08023	0.0221475	160.645	304.877	160.85	137.943	translation elongation factor activity	IPR036249::IPR036433::IPR036282::IPR010987::IPR004046::IPR001662::IPR004045::IPR040079	Thioredoxin-like superfamily::Elongation factor EF1B gamma, C-terminal domain superfamily::Glutathione S-transferase, C-terminal domain superfamily::Glutathione S-transferase, C-terminal-like::Glutathione S-transferase, C-terminal::Elongation factor 1B gamma, C-terminal::Glutathione S-transferase, N-terminal::Glutathione transferase family
498671	GO:0003968	1.0889	0.0109368	6.18999	6.00979	4.79309	2.72123	RNA-directed 5'-3' RNA polymerase activity	IPR007855	RNA-dependent RNA polymerase, eukaryotic-type
374644	GO:0003876	1.09019	0.000156042	21.0637	23.41	14.133	10.9437	AMP deaminase activity	IPR006329::IPR006650::IPR032466	AMP deaminase::Adenosine/AMP deaminase active site::Metal-dependent hydrolase
90984	GO:0005975	1.09862	0.00277952	9.6476	26.9405	12.9784	12.8113	carbohydrate metabolic process	IPR017853::IPR001223::IPR011583::IPR001579	Glycoside hydrolase superfamily::Glycoside hydrolase family 18, catalytic domain::Chitinase II::Glycosyl hydrolases family 18 (GH18) active site
450400	GO:0004588	1.09886	0.00769208	17.6791	46.7922	14.3382	20.876	orotate phosphoribosyltransferase activity	IPR004467::IPR000836::IPR029057::IPR023031	Orotate phosphoribosyl transferase domain::Phosphoribosyltransferase domain::Phosphoribosyltransferase-like::Orotate phosphoribosyltransferase
532280	GO:0005975	1.11893	0.00325845	78.3553	60.9445	39.2182	27.758	carbohydrate metabolic process	IPR005887::IPR008928::IPR012939::IPR041371::IPR014718	Alpha-1,2-mannosidase, putative::Six-hairpin glycosidase superfamily::Glycosyl hydrolase family 92::Glycosyl hydrolase family 92 N-terminal domain::Glycoside hydrolase-type carbohydrate-binding
532280	GO:0030246	1.11893	0.00325845	78.3553	60.9445	39.2182	27.758	carbohydrate binding	IPR005887::IPR008928::IPR012939::IPR041371::IPR014718	Alpha-1,2-mannosidase, putative::Six-hairpin glycosidase superfamily::Glycosyl hydrolase family 92::Glycosyl hydrolase family 92 N-terminal domain::Glycoside hydrolase-type carbohydrate-binding
373406	GO:0005215	1.12388	0.0197807	36.8226	19.4735	19.6583	8.54564	transporter activity	IPR004014::IPR008250::IPR036412::IPR023214::IPR023298::IPR001757::IPR023299::IPR018303::IPR006068::IPR044492	Cation-transporting P-type ATPase, N-terminal::P-type ATPase, A domain superfamily::HAD-like superfamily::HAD superfamily::P-type ATPase, transmembrane domain superfamily::P-type ATPase::P-type ATPase, cytoplasmic domain N::P-type ATPase, phosphorylation site::Cation-transporting P-type ATPase, C-terminal::P-type ATPase, haloacid dehalogenase domain
161813	GO:0003746	1.1566	0.0155219	472.532	947.066	458.024	406.774	translation elongation factor activity	IPR018940::IPR001326::IPR036219::IPR014038::IPR014717::IPR036282	Elongation factor 1 beta central acidic region, eukaryote::Translation elongation factor EF1B, beta/delta chains, conserved site::Translation elongation factor eEF-1beta-like superfamily::Translation elongation factor EF1B, beta/delta subunit, guanine nucleotide exchange domain::Translation elongation factor EF1B/ribosomal protein S6::Glutathione S-transferase, C-terminal domain superfamily
437562	GO:0004061	1.16363	0.0151159	5.04471	10.9766	4.32075	4.81221	arylformamidase activity	IPR037175::IPR007325	Kynurenine formamidase superfamily::Kynurenine formamidase/cyclase-like
491802	GO:0005215	1.21219	0.00834597	145.207	210.585	78.8389	90.8876	transporter activity	IPR001757::IPR018303::IPR004014::IPR008250::IPR023299::IPR044492::IPR023298::IPR036412::IPR006068	P-type ATPase::P-type ATPase, phosphorylation site::Cation-transporting P-type ATPase, N-terminal::P-type ATPase, A domain superfamily::P-type ATPase, cytoplasmic domain N::P-type ATPase, haloacid dehalogenase domain::P-type ATPase, transmembrane domain superfamily::HAD-like superfamily::Cation-transporting P-type ATPase, C-terminal
511910	GO:0017040	1.25836	0.00119214	208.283	122.163	62.86	51.6105	N-acylsphingosine amidohydrolase activity	IPR038445::IPR031331::IPR006823::IPR031329	Neutral ceramidase, C-terminal domain superfamily::Neutral/alkaline non-lysosomal ceramidase, C-terminal::Neutral/alkaline nonlysosomal ceramidase::Neutral/alkaline non-lysosomal ceramidase, N-terminal
419467	GO:0005199	1.25858	0.0317191	439.017	585.624	502.797	247.797	structural constituent of cell wall	IPR001338::IPR019778	Hydrophobin::Hydrophobin, conserved site
502673	GO:0006081	1.26811	0.000588226	172.655	118.247	74.282	49.1205	cellular aldehyde metabolic process	IPR016161::IPR029510::IPR016162::IPR015590::IPR012394::IPR016163	Aldehyde/histidinol dehydrogenase::Aldehyde dehydrogenase, glutamic acid active site::Aldehyde dehydrogenase, N-terminal::Aldehyde dehydrogenase domain::Aldehyde dehydrogenase NAD(P)-dependent::Aldehyde dehydrogenase, C-terminal
438569	GO:0004550	1.27638	0.0316128	509.842	1278.36	492.291	489.614	nucleoside diphosphate kinase activity	IPR036850::IPR034907::IPR001564::IPR023005	Nucleoside diphosphate kinase-like domain superfamily::Nucleoside diphosphate kinase-like domain::Nucleoside diphosphate kinase::Nucleoside diphosphate kinase, active site
364394	GO:0032324	1.301	0.00237572	44.1488	53.6166	25.5309	21.2044	molybdopterin cofactor biosynthetic process	IPR036425::IPR001453::IPR038987::IPR005110::IPR008284::IPR036688::IPR005111::IPR036135	MoaB/Mog-like domain superfamily::MoaB/Mog domain::Molybdopterin biosynthesis protein MoeA-like::MoeA, N-terminal and linker domain::Molybdenum cofactor biosynthesis, conserved site::MoeA, C-terminal, domain IV superfamily::MoeA, C-terminal, domain IV::MoeA, N-terminal and linker domain superfamily
405214	GO:0004134	1.36995	0.00168754	52.8516	30.3812	30.8373	12.0958	4-alpha-glucanotransferase activity	IPR032788::IPR010401::IPR032790::IPR012341::IPR017853::IPR032792::IPR008928::IPR029436	Glycogen debranching enzyme, central domain::Glycogen debranching enzyme::Glycogen debranching enzyme, C-terminal::Six-hairpin glycosidase-like superfamily::Glycoside hydrolase superfamily::Glycogen debranching enzyme, glucanotransferase domain::Six-hairpin glycosidase superfamily::Eukaryotic glycogen debranching enzyme, N-terminal domain
405214	GO:0005975	1.36995	0.00168754	52.8516	30.3812	30.8373	12.0958	carbohydrate metabolic process	IPR032788::IPR010401::IPR032790::IPR012341::IPR017853::IPR032792::IPR008928::IPR029436	Glycogen debranching enzyme, central domain::Glycogen debranching enzyme::Glycogen debranching enzyme, C-terminal::Six-hairpin glycosidase-like superfamily::Glycoside hydrolase superfamily::Glycogen debranching enzyme, glucanotransferase domain::Six-hairpin glycosidase superfamily::Eukaryotic glycogen debranching enzyme, N-terminal domain
369629	GO:0004747	1.39084	0.000926068	61.224	111.978	40.686	42.866	ribokinase activity	IPR011877::IPR029056::IPR011611::IPR002139	Ribokinase::Ribokinase-like::Carbohydrate kinase PfkB::Ribokinase/fructokinase
243330	GO:0004359	1.3931	0.000605476	29.2934	22.0367	12.5489	8.2827	glutaminase activity	IPR029062::IPR002161::IPR021196	Class I glutamine amidotransferase-like::Pyridoxal 5'-phosphate synthase subunit PdxT/SNO::PdxT/SNO family, conserved site
277380	GO:0005975	1.41833	0.00134636	46.0014	21.7441	19.939	8.00134	carbohydrate metabolic process	IPR005036::IPR006046::IPR038175::IPR006047::IPR017853	CBM21 (carbohydrate binding type-21) domain::Alpha amylase::CBM21 domain superfamily::Glycosyl hydrolase, family 13, catalytic domain::Glycoside hydrolase superfamily
140785	GO:0008824	1.42938	0.0122551	31.2364	19.2117	12.9421	7.07996	cyanate hydratase activity	IPR036581::IPR010982::IPR008076::IPR003712	Cyanate lyase, C-terminal domain superfamily::Lambda repressor-like, DNA-binding domain superfamily::Cyanate hydratase::Cyanate lyase, C-terminal
140785	GO:0009439	1.42938	0.0122551	31.2364	19.2117	12.9421	7.07996	cyanate metabolic process	IPR036581::IPR010982::IPR008076::IPR003712	Cyanate lyase, C-terminal domain superfamily::Lambda repressor-like, DNA-binding domain superfamily::Cyanate hydratase::Cyanate lyase, C-terminal
94288	GO:0004339	1.43543	0.00654939	10.6646	11.5772	7.63296	4.11944	glucan 1;4-alpha-glucosidase activity	IPR013784::IPR013783::IPR008928::IPR011613::IPR008291::IPR002044::IPR000165::IPR012341	Carbohydrate-binding-like fold::Immunoglobulin-like fold::Six-hairpin glycosidase superfamily::GH15-like domain::Glucoamylase, starch-binding::Carbohydrate binding module family 20::Glucoamylase::Six-hairpin glycosidase-like superfamily
94288	GO:0005975	1.43543	0.00654939	10.6646	11.5772	7.63296	4.11944	carbohydrate metabolic process	IPR013784::IPR013783::IPR008928::IPR011613::IPR008291::IPR002044::IPR000165::IPR012341	Carbohydrate-binding-like fold::Immunoglobulin-like fold::Six-hairpin glycosidase superfamily::GH15-like domain::Glucoamylase, starch-binding::Carbohydrate binding module family 20::Glucoamylase::Six-hairpin glycosidase-like superfamily
94288	GO:0030246	1.43543	0.00654939	10.6646	11.5772	7.63296	4.11944	carbohydrate binding	IPR013784::IPR013783::IPR008928::IPR011613::IPR008291::IPR002044::IPR000165::IPR012341	Carbohydrate-binding-like fold::Immunoglobulin-like fold::Six-hairpin glycosidase superfamily::GH15-like domain::Glucoamylase, starch-binding::Carbohydrate binding module family 20::Glucoamylase::Six-hairpin glycosidase-like superfamily
94288	GO:2001070	1.43543	0.00654939	10.6646	11.5772	7.63296	4.11944	starch binding	IPR013784::IPR013783::IPR008928::IPR011613::IPR008291::IPR002044::IPR000165::IPR012341	Carbohydrate-binding-like fold::Immunoglobulin-like fold::Six-hairpin glycosidase superfamily::GH15-like domain::Glucoamylase, starch-binding::Carbohydrate binding module family 20::Glucoamylase::Six-hairpin glycosidase-like superfamily
361342	GO:0004609	1.4959	0.00128154	1228.78	1084.81	790.775	385.222	phosphatidylserine decarboxylase activity	IPR003817::IPR022237	Phosphatidylserine decarboxylase-related::L-tryptophan decarboxylase PsiD-like
207071	GO:0004719	1.53577	0.000353107	54.9878	63.9637	32.4161	21.9363	protein-L-isoaspartate (D-aspartate) O-methyltransferase activity	IPR000682::IPR029063	Protein-L-isoaspartate(D-aspartate) O-methyltransferase::S-adenosyl-L-methionine-dependent methyltransferase superfamily
474173	GO:0005215	1.53856	0.0075057	65.9632	108.139	38.8926	37.5146	transporter activity	IPR023214::IPR023299::IPR023298::IPR006068::IPR044492::IPR001757::IPR018303::IPR004014::IPR008250::IPR036412	HAD superfamily::P-type ATPase, cytoplasmic domain N::P-type ATPase, transmembrane domain superfamily::Cation-transporting P-type ATPase, C-terminal::P-type ATPase, haloacid dehalogenase domain::P-type ATPase::P-type ATPase, phosphorylation site::Cation-transporting P-type ATPase, N-terminal::P-type ATPase, A domain superfamily::HAD-like superfamily
365378	GO:0004352	1.56291	0.000290337	152.887	78.7063	59.5183	27.3437	glutamate dehydrogenase (NAD+) activity	IPR006096::IPR028971::IPR036291::IPR046346::IPR016210	Glutamate/phenylalanine/leucine/valine/L-tryptophan dehydrogenase, C-terminal::NAD-glutamate dehydrogenase::NAD(P)-binding domain superfamily::Aminoacid dehydrogenase-like, N-terminal domain superfamily::NAD-dependent glutamate dehydrogenase, eukaryotes
441344	GO:0004339	1.57752	0.000355948	14.2181	19.9284	15.5481	6.62117	glucan 1;4-alpha-glucosidase activity	IPR002044::IPR011613::IPR046966::IPR008291::IPR000165::IPR008928::IPR013784::IPR012341::IPR013783	Carbohydrate binding module family 20::GH15-like domain::Glucoamylase, active site::Glucoamylase, starch-binding::Glucoamylase::Six-hairpin glycosidase superfamily::Carbohydrate-binding-like fold::Six-hairpin glycosidase-like superfamily::Immunoglobulin-like fold
441344	GO:0005975	1.57752	0.000355948	14.2181	19.9284	15.5481	6.62117	carbohydrate metabolic process	IPR002044::IPR011613::IPR046966::IPR008291::IPR000165::IPR008928::IPR013784::IPR012341::IPR013783	Carbohydrate binding module family 20::GH15-like domain::Glucoamylase, active site::Glucoamylase, starch-binding::Glucoamylase::Six-hairpin glycosidase superfamily::Carbohydrate-binding-like fold::Six-hairpin glycosidase-like superfamily::Immunoglobulin-like fold
441344	GO:0030246	1.57752	0.000355948	14.2181	19.9284	15.5481	6.62117	carbohydrate binding	IPR002044::IPR011613::IPR046966::IPR008291::IPR000165::IPR008928::IPR013784::IPR012341::IPR013783	Carbohydrate binding module family 20::GH15-like domain::Glucoamylase, active site::Glucoamylase, starch-binding::Glucoamylase::Six-hairpin glycosidase superfamily::Carbohydrate-binding-like fold::Six-hairpin glycosidase-like superfamily::Immunoglobulin-like fold
441344	GO:2001070	1.57752	0.000355948	14.2181	19.9284	15.5481	6.62117	starch binding	IPR002044::IPR011613::IPR046966::IPR008291::IPR000165::IPR008928::IPR013784::IPR012341::IPR013783	Carbohydrate binding module family 20::GH15-like domain::Glucoamylase, active site::Glucoamylase, starch-binding::Glucoamylase::Six-hairpin glycosidase superfamily::Carbohydrate-binding-like fold::Six-hairpin glycosidase-like superfamily::Immunoglobulin-like fold
436876	GO:0042132	1.60095	0.00129013	130.32	124.521	52.2099	42.0137	fructose 1;6-bisphosphate 1-phosphatase activity	IPR000146::IPR044015::IPR028343::IPR033391::IPR020548	Fructose-1,6-bisphosphatase class 1::Fructose-1-6-bisphosphatase class 1, C-terminal::Fructose-1,6-bisphosphatase::Fructose-1-6-bisphosphatase class I, N-terminal::Fructose-1,6-bisphosphatase, active site
491483	GO:0018343	1.60957	0.00484952	8.64563	7.73783	7.30409	2.50157	protein farnesylation	IPR008930::IPR026872::IPR001330::IPR045089	Terpenoid cyclases/protein prenyltransferase alpha-alpha toroid::Protein farnesyltransferase subunit beta::PFTB repeat::Prenyltransferase subunit beta
421282	GO:0006081	1.62786	0.00238474	83.204	52.0991	59.6357	16.598	cellular aldehyde metabolic process	IPR015590::IPR012394::IPR029510::IPR016160::IPR016161::IPR016163::IPR016162	Aldehyde dehydrogenase domain::Aldehyde dehydrogenase NAD(P)-dependent::Aldehyde dehydrogenase, glutamic acid active site::Aldehyde dehydrogenase, cysteine active site::Aldehyde/histidinol dehydrogenase::Aldehyde dehydrogenase, C-terminal::Aldehyde dehydrogenase, N-terminal
559322	GO:0015267	1.6462	0.0263101	13.7047	10.7891	13.7109	3.52972	channel activity	IPR000425::IPR022357::IPR023271	Major intrinsic protein::Major intrinsic protein, conserved site::Aquaporin-like
492536	GO:1990817	1.67502	0.0200355	9.92616	8.36946	9.19684	2.62465	RNA adenylyltransferase activity	IPR002058::IPR043519::IPR045862::IPR002934	PAP/25A-associated::Nucleotidyltransferase superfamily::Nucleotidyltransferase Trf4-like::Polymerase, nucleotidyl transferase domain
448025	GO:0030246	1.71433	0.0102424	16.8059	15.1222	14.7645	4.81317	carbohydrate binding	IPR037221::IPR019019	H-type lectin domain superfamily::H-type lectin domain
373141	GO:0015267	1.72208	0.000885478	367.069	262.693	147.829	79.153	channel activity	IPR000425::IPR022357::IPR023271	Major intrinsic protein::Major intrinsic protein, conserved site::Aquaporin-like
444892	GO:0005199	1.79944	0.0100375	31.8967	49.2193	44.9604	14.0856	structural constituent of cell wall	IPR001338::IPR019778	Hydrophobin::Hydrophobin, conserved site
503012	GO:0004055	1.80963	0.0045339	10.5162	22.9155	12.9104	6.52871	argininosuccinate synthase activity	IPR024074::IPR001518::IPR018223::IPR023434::IPR014729	Argininosuccinate synthetase, catalytic/multimerisation domain body::Argininosuccinate synthase::Argininosuccinate synthase, conserved site::Argininosuccinate synthase, type 1 subfamily::Rossmann-like alpha/beta/alpha sandwich fold
178424	GO:0004609	1.82927	0.00847289	1160.87	1279.38	778.639	340.799	phosphatidylserine decarboxylase activity	IPR022237::IPR003817	L-tryptophan decarboxylase PsiD-like::Phosphatidylserine decarboxylase-related
178286	GO:0004609	1.87486	0.00134636	2764.2	2766.91	1433.33	739.32	phosphatidylserine decarboxylase activity	IPR003817::IPR022237	Phosphatidylserine decarboxylase-related::L-tryptophan decarboxylase PsiD-like
354306	GO:1990817	1.87875	0.00060947	44.986	30.1808	38.6242	8.24973	RNA adenylyltransferase activity	IPR002058::IPR002934::IPR045862::IPR043519	PAP/25A-associated::Polymerase, nucleotidyl transferase domain::Nucleotidyltransferase Trf4-like::Nucleotidyltransferase superfamily
370922	GO:0005199	1.89918	0.000833492	1766.09	3345	3026.34	921.941	structural constituent of cell wall	IPR001338	Hydrophobin
468107	GO:0005199	1.91295	0.00781251	15.756	9.97786	11.8637	2.70734	structural constituent of cell wall	IPR001338::IPR019778	Hydrophobin::Hydrophobin, conserved site
496199	GO:0004609	1.9297	0.00515975	57.0521	52.1621	58.4481	13.855	phosphatidylserine decarboxylase activity	IPR003817::IPR022237	Phosphatidylserine decarboxylase-related::L-tryptophan decarboxylase PsiD-like
501856	GO:0005975	1.9579	0.00222219	8.40555	7.53076	3.18521	1.8381	carbohydrate metabolic process	IPR012939::IPR008928::IPR014718::IPR041371	Glycosyl hydrolase family 92::Six-hairpin glycosidase superfamily::Glycoside hydrolase-type carbohydrate-binding::Glycosyl hydrolase family 92 N-terminal domain
501856	GO:0030246	1.9579	0.00222219	8.40555	7.53076	3.18521	1.8381	carbohydrate binding	IPR012939::IPR008928::IPR014718::IPR041371	Glycosyl hydrolase family 92::Six-hairpin glycosidase superfamily::Glycoside hydrolase-type carbohydrate-binding::Glycosyl hydrolase family 92 N-terminal domain
442787	GO:0008775	1.97279	5.29e-05	37.0185	37.8298	14.0496	9.60443	acetate CoA-transferase activity	IPR026888::IPR003702::IPR037171::IPR046433::IPR038460	Acetyl-CoA hydrolase/transferase C-terminal domain::Acetyl-CoA hydrolase/transferase, N-terminal::NagB/RpiA transferase-like::Acetyl-CoA hydrolase/transferase::Acetyl-CoA hydrolase/transferase, C-terminal domain superfamily
409790	GO:0005199	1.99937	0.000544285	46.6545	59.1192	31.0667	14.3525	structural constituent of cell wall	IPR001338	Hydrophobin
375373	GO:0005975	2.00946	0.00349634	4.65671	8.09313	3.18999	1.94967	carbohydrate metabolic process	IPR006047::IPR017853	Glycosyl hydrolase, family 13, catalytic domain::Glycoside hydrolase superfamily
252133	GO:0005975	2.01773	0.000236522	289.579	192.916	122.496	48.3446	carbohydrate metabolic process	IPR001382::IPR036026::IPR012341	Glycoside hydrolase family 47::Seven-hairpin glycosidases::Six-hairpin glycosidase-like superfamily
508093	GO:0004462	2.09771	0.00141729	51.994	85.3423	28.8464	20.596	lactoylglutathione lyase activity	IPR018146::IPR037523::IPR029068::IPR004360::IPR004361	Glyoxalase I, conserved site::Vicinal oxygen chelate (VOC) domain::Glyoxalase/Bleomycin resistance protein/Dihydroxybiphenyl dioxygenase::Glyoxalase/fosfomycin resistance/dioxygenase domain::Glyoxalase I
431646	GO:0009228	2.10509	0.000326725	107.47	317.623	41.7712	75.7406	thiamine biosynthetic process	IPR002922::IPR036188::IPR027495	Thiazole biosynthetic enzyme Thi4 family::FAD/NAD(P)-binding domain superfamily::Thiamine thiazole synthase
481817	GO:0030246	2.12782	0.00158907	44.2606	45.079	31.2184	10.297	carbohydrate binding	IPR019019::IPR037221	H-type lectin domain::H-type lectin domain superfamily
468111	GO:0005199	2.12974	0.0317162	378.858	223.359	146.765	53.0416	structural constituent of cell wall	IPR019778::IPR001338	Hydrophobin, conserved site::Hydrophobin
432313	GO:0003885	2.16925	0.00205979	38.9955	58.5172	11.8041	12.6969	D-arabinono-1;4-lactone oxidase activity	IPR010031::IPR036318::IPR030654::IPR016167::IPR007173::IPR006094::IPR016169::IPR016166::IPR016171	L-gulonolactone/D-arabinono-1,4-lactone oxidase-like::FAD-binding, type PCMH-like superfamily::Sugar 1,4-lactone oxidase::FAD-binding, type PCMH, subdomain 1::D-arabinono-1,4-lactone oxidase, C-terminal domain::FAD linked oxidase, N-terminal::FAD-binding, type PCMH, subdomain 2::FAD-binding domain, PCMH-type::Vanillyl-alcohol oxidase, C-terminal subdomain 2
1002232	GO:0005199	2.17946	0.00269816	7.46973	7.65286	5.46167	1.71221	structural constituent of cell wall	IPR001338::IPR019778	Hydrophobin::Hydrophobin, conserved site
356467	GO:0004342	2.2703	6.29e-05	86.6052	182.273	86.0148	38.9407	glucosamine-6-phosphate deaminase activity	IPR004547::IPR018321::IPR006148::IPR037171	Glucosamine-6-phosphate isomerase::Glucosamine-6-phosphate isomerase, conserved site::Glucosamine/galactosamine-6-phosphate isomerase::NagB/RpiA transferase-like
356467	GO:0005975	2.2703	6.29e-05	86.6052	182.273	86.0148	38.9407	carbohydrate metabolic process	IPR004547::IPR018321::IPR006148::IPR037171	Glucosamine-6-phosphate isomerase::Glucosamine-6-phosphate isomerase, conserved site::Glucosamine/galactosamine-6-phosphate isomerase::NagB/RpiA transferase-like
499160	GO:0004347	2.3512	0.00225654	10.9819	10.49	8.04911	2.0193	glucose-6-phosphate isomerase activity	IPR035476::IPR001672::IPR018189::IPR023096::IPR035482::IPR046348	Phosphoglucose isomerase, SIS domain 1::Phosphoglucose isomerase (PGI)::Phosphoglucose isomerase, conserved site::Phosphoglucose isomerase, C-terminal::Phosphoglucose isomerase, SIS domain 2::SIS domain superfamily
413238	GO:0005199	2.35425	0.00392758	3.10539	10.6277	10.6601	1.99635	structural constituent of cell wall	IPR001338	Hydrophobin
404033	GO:0005199	2.49829	0.000947748	624.162	738.168	990.966	136.924	structural constituent of cell wall	IPR001338	Hydrophobin
