# Supplementary material for: Snowball: a novel gene family required for developmental patterning of fruiting bodies of mushroom-forming fungi (Agaricomycetes)
Source: mSystems. 2024 Feb 9;9(3):e01208-23. doi: 10.1128/msystems.01208-23 (PMC10949477; doi:10.1128/msystems.01208-23)
Supplement: Table S4 — Mapping statistics for Δsnb1 and wild type. [file msystems.01208-23-s0005.xlsx]

## Sheet: mapping
Supplementary Table 4: Mapping statistics for snb1 mutant and wild type.
file	Number of input read-pairs	Uniquely mapped read-pairs number	Uniquely mapped read-pairs %	Average mapped length	Number of read-pairs mapped to multiple loci	% of read-pairs mapped to multiple loci	% of read-pairs unmapped: too many mismatches	% of read-pairs unmapped: too short	Assigned read pairs to features
snb1_24_P1	18530052	17740988	0.9574	271.97	217686	0.0117	0	0.0308	16534295
snb1_24_P2	15466399	14670141	0.9485	274.39	474409	0.0307	0	0.0208	13842947
snb1_24_P3	18238244	17622917	0.9663	273.12	250762	0.0137	0	0.0199	16475870
snb1_48_P1	18547173	17692454	0.9539	268.93	613627	0.0331	0	0.0129	16762766
snb1_48_P2	20150912	19614285	0.9734	269.64	273969	0.0136	0	0.0129	18338559
snb1_48_P3	17943346	16993368	0.9471	274.42	727629	0.0406	0	0.0124	16135987
WT_24_P1	19192212	18466720	0.9622	272.9	468623	0.0244	0	0.0134	17464518
WT_24_P2	17510070	16723857	0.9551	273.64	474332	0.0271	0	0.0177	15821926
WT_24_P3	19068061	18345596	0.9621	273.03	313689	0.0165	0	0.0214	17230367
WT_48_P1	18548084	17663214	0.9523	273.58	549118	0.0296	0	0.018	16771104
WT_48_P2	18526006	17735722	0.9573	272.25	430055	0.0232	0	0.0194	16807012
WT_48_P3	18085585	17531098	0.9693	268.98	316833	0.0175	0	0.0131	16529700
